# Supplementary material for: Critical assessment of human metabolic pathway databases: a stepping stone for future integration
Source: BMC Syst Biol. 2011 Oct 14;5:165. doi: 10.1186/1752-0509-5-165 (PMC3271347; doi:10.1186/1752-0509-5-165)
Supplement: Additional file 2 — Results of the FatiGO analyses. GO biological processes enriched according to FatiGO for the following comparisons: WS1) genes in the consensus on gene level versus the union of the remaining genes, WS2) all unique genes versus the union of the remaining genes, WS3-WS7): unique genes per database (BiGG, EHMN, HumanCyc, KEGG, Reactome) versus the remaining genes contained in the union, WS8) genes contained in the majority of the databases versus the union of the remaining genes. [file 1752-0509-5-165-S2.XLS]

## Sheet: Legend
	Additional file 2 – Results of the FatiGO analyses
	GO biological processes enriched according to FatiGO for the following comparisons: WS1) genes in the consensus on gene level versus the union of the remaining genes, WS2) all unique genes versus the union of the remaining genes, WS3-WS7): unique genes per database (BiGG, EHMN, HumanCyc, KEGG, Reactome) versus the remaining genes contained in the union, WS8) genes contained in the majority of the…

## Sheet: WS1 - consensus
GO ID	GO term	odds ratio (loge)	p value	adjusted p value
GO:0055114	oxidation-reduction process	1.89144	7.25561e-66	2.1375e-62		genes in the consensus versus the union of the remaining genes in five databases
GO:0009117	nucleotide metabolic process	1.88063	1.87896e-45	2.76771e-42
GO:0006082	organic acid metabolic process	1.54539	5.27617e-43	4.43053e-40
GO:0006091	generation of precursor metabolites and energy	1.80716	6.01566e-43	4.43053e-40			term over-represented in the set of consensus genes
GO:0019752	carboxylic acid metabolic process	1.53458	3.37955e-42	1.65936e-39			term under-represented in the set of consensus genes
GO:0046483	heterocycle metabolic process	1.75697	3.08593e-42	1.65936e-39
GO:0051186	cofactor metabolic process	1.89559	3.05664e-36	1.28641e-33
GO:0044267	cellular protein metabolic process	-1.48142	5.93097e-36	2.18408e-33
GO:0009058	biosynthetic process	1.21099	1.23463e-35	4.04136e-33
GO:0044249	cellular biosynthetic process	1.20108	3.3924e-35	9.99402e-33
GO:0019538	protein metabolic process	-1.31076	1.49623e-33	4.00717e-31
GO:0006464	protein modification process	-1.56886	6.33141e-32	1.48647e-29
GO:0044237	cellular metabolic process	1.73878	6.55944e-32	1.48647e-29
GO:0045333	cellular respiration	2.43786	2.89627e-30	6.09458e-28
GO:0009165	nucleotide biosynthetic process	1.70083	7.99027e-28	1.56929e-25
GO:0015980	energy derivation by oxidation of organic compounds	1.85506	9.15878e-27	1.68636e-24
GO:0006725	cellular aromatic compound metabolic process	1.86243	1.35341e-26	2.34539e-24
GO:0043687	post-translational protein modification	-1.52594	4.52712e-26	7.40938e-24
GO:0006807	nitrogen compound metabolic process	1.00756	1.31912e-25	2.04533e-23
GO:0006066	alcohol metabolic process	1.29534	6.15315e-25	9.06359e-23
GO:0006119	oxidative phosphorylation	2.07805	9.6477e-25	1.35343e-22
GO:0006519	cellular amino acid metabolic process	1.34101	1.29951e-23	1.74016e-21
GO:0008202	steroid metabolic process	1.69259	7.20331e-23	9.22651e-21
GO:0006766	vitamin metabolic process	2.07651	2.2468e-21	2.75795e-19
GO:0006006	glucose metabolic process	1.76658	3.72861e-20	4.39379e-18
GO:0042775	mitochondrial ATP synthesis coupled electron transport	2.54621	4.08014e-20	4.62311e-18
GO:0006084	acetyl-CoA metabolic process	3.47712	7.88153e-20	8.59963e-18
GO:0006007	glucose catabolic process	2.16209	2.94933e-19	3.10311e-17
GO:0042773	ATP synthesis coupled electron transport	2.41178	5.18182e-19	5.26401e-17
GO:0022904	respiratory electron transport chain	2.24237	2.09933e-18	2.06154e-16
GO:0046164	alcohol catabolic process	1.85897	2.43745e-18	2.31637e-16
GO:0022900	electron transport chain	1.88516	1.11564e-17	1.02709e-15
GO:0006694	steroid biosynthetic process	1.86581	1.87103e-17	1.67032e-15
GO:0006163	purine nucleotide metabolic process	1.38923	2.16798e-17	1.87849e-15
GO:0019318	hexose metabolic process	1.47378	2.26279e-17	1.90462e-15
GO:0009124	nucleoside monophosphate biosynthetic process	2.14978	3.74991e-17	3.06868e-15
GO:0006468	protein phosphorylation	-1.45131	8.45165e-17	6.72934e-15
GO:0009116	nucleoside metabolic process	2.2348	1.14915e-16	8.90895e-15
GO:0006520	cellular amino acid metabolic process	1.28458	2.04056e-16	1.54141e-14
GO:0009308	amine metabolic process	1.09175	2.88439e-16	2.12435e-14
GO:0006099	tricarboxylic acid cycle	3.86907	3.33176e-16	2.39399e-14
GO:0006164	purine nucleotide biosynthetic process	1.40356	4.9733e-16	3.48841e-14
GO:0046395	carboxylic acid catabolic process	1.68765	6.15456e-16	4.21659e-14
GO:0009309	amine biosynthetic process	1.97612	1.48673e-15	9.95436e-14
GO:0006629	lipid metabolic process	0.881622	2.01552e-15	1.31949e-13
GO:0005996	monosaccharide metabolic process	1.31025	2.76561e-15	1.77119e-13
GO:0044255	cellular lipid metabolic process	0.909669	3.77192e-15	2.36427e-13
GO:0008610	lipid biosynthetic process	1.07902	2.57076e-14	1.5778e-12
GO:0006096	glycolysis	2.00202	5.53435e-14	3.32738e-12
GO:0009063	cellular amino acid catabolic process	1.9426	7.5113e-14	4.42566e-12
GO:0006575	cellular modified amino acid metabolic process	1.4208	8.81055e-14	5.08939e-12
GO:0043648	dicarboxylic acid metabolic process	2.663	2.94634e-12	1.66922e-10
GO:0006144	purine base metabolic process	4.5486	5.59476e-12	3.10984e-10
GO:0006090	pyruvate metabolic process	2.26996	8.34644e-12	4.55345e-10
GO:0046148	pigment biosynthetic process	2.3739	1.9118e-11	1.02403e-09
GO:0044262	cellular carbohydrate metabolic process	0.933501	3.9187e-11	2.06152e-09
GO:0009060	aerobic respiration	2.3046	4.14237e-11	2.14095e-09
GO:0009056	catabolic process	0.670657	8.8405e-11	4.49036e-09
GO:0006220	pyrimidine nucleotide metabolic process	2.34891	2.02468e-10	1.01097e-08
GO:0006139	nucleobase, nucleoside, nucleotide and nucleic acid metabolic process	0.628188	3.71654e-10	1.82482e-08
GO:0042221	response to chemical stimulus	0.694553	1.0908e-09	5.26801e-08
GO:0010033	response to organic substance	0.834743	1.45261e-09	6.90223e-08
GO:0006213	pyrimidine nucleoside metabolic process	2.67191	3.79394e-09	1.7464e-07
GO:0006221	pyrimidine nucleotide biosynthetic process	2.67191	3.79394e-09	1.7464e-07
GO:0009081	branched chain family amino acid metabolic process	3.08529	4.68534e-09	2.12354e-07
GO:0006000	fructose metabolic process	2.38089	1.03204e-08	4.60667e-07
GO:0006631	fatty acid metabolic process	1.02659	1.079e-08	4.74439e-07
GO:0009113	purine base biosynthetic process	1.79769e+304	1.15634e-08	5.00967e-07
GO:0006094	gluconeogenesis	2.18028	2.02663e-08	8.65284e-07
GO:0008652	cellular amino acid biosynthetic process	1.68765	3.23041e-08	1.35954e-06
GO:0006778	porphyrin metabolic process	2.19797	4.57065e-08	1.8965e-06
GO:0016126	sterol biosynthetic process	1.74221	6.61135e-08	2.70515e-06
GO:0005975	carbohydrate metabolic process	0.66401	7.38575e-08	2.9806e-06
GO:0009072	aromatic amino acid family metabolic process	2.52477	1.04103e-07	4.14442e-06
GO:0016125	sterol metabolic process	1.31994	1.34961e-07	5.30125e-06
GO:0030001	metal ion transport	-1.06503	1.5231e-07	5.90401e-06
GO:0008203	cholesterol metabolic process	1.34361	2.37532e-07	9.08791e-06
GO:0006695	cholesterol biosynthetic process	1.80659	2.94773e-07	1.07398e-05
GO:0019319	hexose biosynthetic process	1.80659	2.94773e-07	1.07398e-05
GO:0009083	branched chain family amino acid catabolic process	3.10489	2.9529e-07	1.07398e-05
GO:0006206	pyrimidine base metabolic process	3.10489	2.9529e-07	1.07398e-05
GO:0019941	modification-dependent protein catabolic process	-1.77588	4.43434e-07	1.59312e-05
GO:0042168	heme metabolic process	2.27286	5.17829e-07	1.83798e-05
GO:0009725	response to hormone stimulus	0.871986	6.49047e-07	2.2763e-05
GO:0006103	2-oxoglutarate metabolic process	1.79769e+304	6.79318e-07	2.32706e-05
GO:0006107	oxaloacetate metabolic process	1.79769e+304	6.79318e-07	2.32706e-05
GO:0009074	aromatic amino acid family catabolic process	2.8169	9.11795e-07	3.08753e-05
GO:0044257	cellular protein catabolic process	-1.534	9.56395e-07	3.18537e-05
GO:0051603	proteolysis involved in cellular protein catabolic process	-1.52874	9.62315e-07	3.18537e-05
GO:0051384	response to glucocorticoid stimulus	1.41465	1.07115e-06	3.50623e-05
GO:0048545	response to steroid hormone stimulus	1.06427	1.10908e-06	3.59048e-05
GO:0015992	proton transport	1.28587	1.40558e-06	4.50092e-05
GO:0042445	hormone metabolic process	1.21046	1.78792e-06	5.66367e-05
GO:0006779	porphyrin biosynthetic process	2.19081	2.3772e-06	7.37183e-05
GO:0033014	tetrapyrrole biosynthetic process	2.19081	2.3772e-06	7.37183e-05
GO:0031667	response to nutrient levels	1.01168	3.14539e-06	9.65242e-05
GO:0018958	phenol-containing compound metabolic process	1.34187	4.37838e-06	0.000132976
GO:0031960	response to corticosteroid stimulus	1.28952	5.2069e-06	0.000156526
GO:0006783	heme biosynthetic process	2.21987	5.38313e-06	0.000160189
GO:0009991	response to extracellular stimulus	0.964137	6.0579e-06	0.000177819
GO:0042446	hormone biosynthetic process	1.63566	6.0963e-06	0.000177819
GO:0006470	protein dephosphorylation	-1.95216	8.20736e-06	0.000237048
GO:0006541	glutamine metabolic process	2.10179	1.05493e-05	0.00030173
GO:0030163	protein catabolic process	-0.734786	1.45311e-05	0.000411622
GO:0009101	glycoprotein biosynthetic process	-1.70069	2.34708e-05	0.000658523
GO:0006633	fatty acid biosynthetic process	1.09712	2.42274e-05	0.000673339
GO:0006508	proteolysis	-0.716558	2.4885e-05	0.000685151
GO:0006584	catecholamine metabolic process	1.82188	2.53729e-05	0.000692115
GO:0008210	estrogen metabolic process	2.58977	2.68603e-05	0.000719367
GO:0015936	coenzyme A metabolic process	2.58977	2.68603e-05	0.000719367
GO:0019363	pyridine nucleotide biosynthetic process	2.30348	2.74725e-05	0.000729134
GO:0009263	deoxyribonucleotide biosynthetic process	3.6853	3.22771e-05	0.000849002
GO:0019693	ribose phosphate metabolic process	1.79769e+304	3.96335e-05	0.00102421
GO:0006102	isocitrate metabolic process	1.79769e+304	3.96335e-05	0.00102421
GO:0009142	nucleoside triphosphate biosynthetic process	0.920313	4.71544e-05	0.00120797
GO:0009100	glycoprotein metabolic process	-1.43194	4.82263e-05	0.00122478
GO:0019395	fatty acid oxidation	1.33893	5.22483e-05	0.00131559
GO:0048513	organ development	0.492093	5.43108e-05	0.00135593
GO:0019439	aromatic compound catabolic process	1.81321	5.82809e-05	0.00144282
GO:0009262	deoxyribonucleotide metabolic process	1.89882	7.95691e-05	0.00195342
GO:0006486	protein glycosylation	-1.79336	8.4297e-05	0.00205239
GO:0051262	protein tetramerization	1.45127	9.70771e-05	0.00234417
GO:0006641	triglyceride metabolic process	1.61335	0.000101714	0.00243618
GO:0007584	response to nutrient	0.998442	0.000103414	0.00245692
GO:0006014	D-ribose metabolic process	2.99186	0.000114667	0.00268103
GO:0006596	polyamine biosynthetic process	2.99186	0.000114667	0.00268103
GO:0017144	drug metabolic process	2.18371	0.000127598	0.00295988
GO:0006570	tyrosine metabolic process	2.45425	0.000138177	0.00315559
GO:0019432	triglyceride biosynthetic process	2.45425	0.000138177	0.00315559
GO:0006979	response to oxidative stress	0.876337	0.000181359	0.00410987
GO:0006551	leucine metabolic process	3.501	0.000211834	0.00472776
GO:0006003	fructose 2,6-bisphosphate metabolic process	3.501	0.000211834	0.00472776
GO:0048878	chemical homeostasis	0.633699	0.000224252	0.00496726
GO:0006790	sulfur compound metabolic process	0.877358	0.000236071	0.00519004
GO:0006814	sodium ion transport	-1.40583	0.000248704	0.00542727
GO:0016051	carbohydrate biosynthetic process	0.801422	0.000265173	0.00574412
GO:0007165	signal transduction	-0.415433	0.000301496	0.00638552
GO:0006568	tryptophan metabolic process	2.58609	0.000305621	0.00638552
GO:0000050	urea cycle	2.58609	0.000305621	0.00638552
GO:0046874	quinolinate metabolic process	1.79769e+304	0.000301951	0.00638552
GO:0019322	pentose biosynthetic process	1.79769e+304	0.000301951	0.00638552
GO:0006536	glutamate metabolic process	1.79146	0.000309566	0.00642241
GO:0008299	isoprenoid biosynthetic process	1.63556	0.000339452	0.00699318
GO:0009062	fatty acid catabolic process	1.28301	0.000357519	0.00731425
GO:0008406	gonad development	1.24497	0.00047841	0.00971997

## Sheet: WS2 - unique_all_db
GO ID	GO term	odds ratio (loge)	p value	adjusted p value
GO:0044237	cellular metabolic process	-1.28348	7.02421e-61	2.06933e-57		unique genes versus the union of the remaining genes in five databases
GO:0009058	biosynthetic process	-0.90559	3.1035e-33	4.57145e-30
GO:0044249	cellular biosynthetic process	-0.898394	2.21743e-32	2.17752e-29
GO:0006082	organic acid metabolic process	-1.36794	6.80504e-29	5.01191e-26			term over-represented in the set of unique genes
GO:0019752	carboxylic acid metabolic process	-1.35801	2.50534e-28	1.47614e-25			term under-represented in the set of unique genes
GO:0044255	cellular lipid metabolic process	-1.22787	1.61159e-26	7.91291e-24
GO:0006813	potassium ion transport	1.67434	3.38158e-25	1.42316e-22
GO:0006629	lipid metabolic process	-1.09402	6.48601e-25	2.38847e-22
GO:0006066	alcohol metabolic process	-1.30726	2.30592e-21	7.54803e-19
GO:0005975	carbohydrate metabolic process	-1.12879	2.74858e-21	8.09731e-19
GO:0055114	oxidation-reduction process	-1.08505	1.43296e-20	3.83774e-18
GO:0046483	heterocycle metabolic process	-1.43422	2.50332e-20	5.67291e-18
GO:0009308	amine metabolic process	-1.35647	2.43957e-20	5.67291e-18
GO:0006796	phosphate metabolic process	-0.726154	2.46032e-17	5.17722e-15
GO:0006519	cellular amino acid metabolic process	-1.21318	3.59785e-16	7.06619e-14
GO:0009117	nucleotide metabolic process	-1.27445	7.04238e-16	1.29668e-13
GO:0006508	proteolysis	0.80193	3.36747e-15	5.73551e-13
GO:0030001	metal ion transport	0.866439	3.50439e-15	5.73551e-13
GO:0030163	protein catabolic process	0.792085	5.10238e-15	7.91138e-13
GO:0009165	nucleotide biosynthetic process	-1.57092	5.57412e-15	8.21067e-13
GO:0006464	protein modification process	-0.636754	6.75626e-15	9.47806e-13
GO:0016310	phosphorylation	-0.710331	1.39869e-14	1.87297e-12
GO:0008610	lipid biosynthetic process	-1.15549	3.81665e-14	4.88863e-12
GO:0005996	monosaccharide metabolic process	-1.56079	4.18653e-14	5.13897e-12
GO:0006811	ion transport	0.697809	7.75129e-14	9.13412e-12
GO:0006091	generation of precursor metabolites and energy	-1.11378	1.45026e-13	1.64326e-11
GO:0044262	cellular carbohydrate metabolic process	-1.05545	4.28633e-13	4.67687e-11
GO:0006725	cellular aromatic compound metabolic process	-1.6496	3.7402e-12	3.93523e-10
GO:0019318	hexose metabolic process	-1.51902	5.38416e-12	5.46956e-10
GO:0006164	purine nucleotide biosynthetic process	-1.48289	5.89908e-12	5.7929e-10
GO:0007242	intracellular signal transduction	-0.766674	1.00353e-11	9.53678e-10
GO:0006520	cellular amino acid metabolic process	-1.19071	2.11934e-11	1.95112e-09
GO:0043687	post-translational protein modification	-0.577356	2.59375e-11	2.31551e-09
GO:0006812	cation transport	0.673321	4.34685e-11	3.76642e-09
GO:0006807	nitrogen compound metabolic process	-0.494877	6.90357e-11	5.81083e-09
GO:0006631	fatty acid metabolic process	-1.34252	7.76524e-11	6.35456e-09
GO:0051186	cofactor metabolic process	-1.17509	9.90348e-11	7.88531e-09
GO:0006163	purine nucleotide metabolic process	-1.24522	1.144e-10	8.86905e-09
GO:0007167	enzyme linked receptor protein signaling pathway	-1.31769	1.71185e-10	1.29311e-08
GO:0008033	tRNA processing	1.82714	2.14862e-10	1.58246e-08
GO:0015672	monovalent inorganic cation transport	0.745866	4.22916e-10	3.0388e-08
GO:0044267	cellular protein metabolic process	-0.46733	5.43413e-10	3.81165e-08
GO:0009309	amine biosynthetic process	-2.78132	1.22782e-09	8.41203e-08
GO:0008202	steroid metabolic process	-1.23979	3.72846e-09	2.49637e-07
GO:0007214	gamma-aminobutyric acid signaling pathway	2.83263	5.05562e-09	3.30975e-07
GO:0045333	cellular respiration	-1.76814	1.64464e-08	1.0094e-06
GO:0006006	glucose metabolic process	-1.4213	1.58985e-08	1.0094e-06
GO:0016485	protein processing	1.5617	1.613e-08	1.0094e-06
GO:0006790	sulfur compound metabolic process	-1.67649	2.03548e-08	1.22378e-06
GO:0015980	energy derivation by oxidation of organic compounds	-1.18471	2.46073e-08	1.44986e-06
GO:0006575	cellular modified amino acid metabolic process	-1.29242	2.54257e-08	1.46871e-06
GO:0046395	carboxylic acid catabolic process	-1.52257	4.10715e-08	2.28295e-06
GO:0009725	response to hormone stimulus	-1.01686	4.08801e-08	2.28295e-06
GO:0046164	alcohol catabolic process	-1.55782	8.33071e-08	4.46223e-06
GO:0006468	protein phosphorylation	-0.546405	8.22479e-08	4.46223e-06
GO:0030203	glycosaminoglycan metabolic process	-1.79769e+304	1.08056e-07	5.68452e-06
GO:0006694	steroid biosynthetic process	-1.61168	1.11405e-07	5.75788e-06
GO:0009116	nucleoside metabolic process	-2.56943	1.62013e-07	8.22916e-06
GO:0009101	glycoprotein biosynthetic process	-1.23606	1.73053e-07	8.64094e-06
GO:0006644	phospholipid metabolic process	-1.08762	1.97209e-07	9.68297e-06
GO:0007243	intracellular protein kinase cascade	-0.814526	2.51968e-07	1.20885e-05
GO:0010033	response to organic substance	-0.672281	2.54408e-07	1.20885e-05
GO:0006007	glucose catabolic process	-1.86239	3.36528e-07	1.57367e-05
GO:0007169	transmembrane receptor protein tyrosine kinase signaling pathway	-1.23334	3.67829e-07	1.67164e-05
GO:0007165	signal transduction	-0.421795	3.68827e-07	1.67164e-05
GO:0051605	protein maturation by peptide bond cleavage	1.58352	3.74926e-07	1.67353e-05
GO:0051604	protein maturation	1.27302	6.11185e-07	2.68739e-05
GO:0009100	glycoprotein metabolic process	-1.03711	7.89703e-07	3.42127e-05
GO:0009124	nucleoside monophosphate biosynthetic process	-1.9706	1.02341e-06	4.36951e-05
GO:0009142	nucleoside triphosphate biosynthetic process	-1.25755	1.15818e-06	4.87429e-05
GO:0045471	response to ethanol	-2.99747	1.40697e-06	5.83793e-05
GO:0016051	carbohydrate biosynthetic process	-1.12384	1.52027e-06	6.22042e-05
GO:0046486	glycerolipid metabolic process	-1.1502	1.58e-06	6.37626e-05
GO:0007154	cell communication	-0.37233	2.84964e-06	0.000113447
GO:0048545	response to steroid hormone stimulus	-1.15125	3.38024e-06	0.000132776
GO:0006096	glycolysis	-1.89116	3.68351e-06	0.000142784
GO:0008652	cellular amino acid biosynthetic process	-2.36644	4.28838e-06	0.000164072
GO:0006766	vitamin metabolic process	-1.34129	5.28961e-06	0.000199784
GO:0005976	polysaccharide metabolic process	-1.1046	6.84278e-06	0.000255175
GO:0022904	respiratory electron transport chain	-1.71551	7.32104e-06	0.000266269
GO:0006119	oxidative phosphorylation	-1.1527	7.23797e-06	0.000266269
GO:0000271	polysaccharide biosynthetic process	-1.59354	8.48014e-06	0.000304665
GO:0022900	electron transport chain	-1.24509	1.10848e-05	0.000393445
GO:0030574	collagen catabolic process	2.04468	1.27571e-05	0.00044741
GO:0042221	response to chemical stimulus	-0.416401	2.03625e-05	0.000705741
GO:0048856	anatomical structure development	-0.38819	2.0976e-05	0.00071855
GO:0032868	response to insulin stimulus	-1.63359	2.5499e-05	0.00086345
GO:0007275	multicellular organismal development	-0.366523	2.67169e-05	0.00089441
GO:0043408	regulation of MAPKKK cascade	-2.23637	2.78677e-05	0.000918379
GO:0016042	lipid catabolic process	-0.899464	2.80564e-05	0.000918379
GO:0009063	cellular amino acid catabolic process	-1.51643	2.89511e-05	0.000937252
GO:0015674	cation transport	0.751545	3.15867e-05	0.00100059
GO:0032963	collagen metabolic process	1.69313	3.15289e-05	0.00100059
GO:0006650	glycerophospholipid metabolic process	-1.15719	3.33051e-05	0.00104379
GO:0042775	mitochondrial ATP synthesis coupled electron transport	-1.76872	3.44041e-05	0.00106689
GO:0009887	organ morphogenesis	-0.684045	3.72117e-05	0.00114193
GO:0009653	anatomical structure morphogenesis	-0.532858	4.42478e-05	0.00134386
GO:0050867	positive regulation of cell activation	-1.79769e+304	4.95195e-05	0.00147358
GO:0043434	response to peptide hormone stimulus	-1.17302	4.91041e-05	0.00147358
GO:0006486	protein glycosylation	-1.00725	5.31415e-05	0.00156555
GO:0042773	ATP synthesis coupled electron transport	-1.58117	5.90677e-05	0.00172291
GO:0042446	hormone biosynthetic process	-2.72673	7.26963e-05	0.00209964
GO:0051347	positive regulation of transferase activity	-1.04675	8.86722e-05	0.0025362
GO:0051384	response to glucocorticoid stimulus	-1.56309	9.20983e-05	0.00260886
GO:0007166	cell surface receptor linked signaling pathway	-0.437761	9.32664e-05	0.00261679
GO:0000165	MAPKKK cascade	-0.955873	9.52871e-05	0.00264826
GO:0030384	phosphatidylinositol metabolic process	-1.45039	9.99268e-05	0.00270077
GO:0031960	response to corticosteroid stimulus	-1.45039	9.99268e-05	0.00270077
GO:0003006	developmental process involved in reproduction	-1.4332	9.90393e-05	0.00270077
GO:0006476	protein deacetylation	3.07402	0.000123261	0.00330114
GO:0009059	macromolecule biosynthetic process	-0.331179	0.000127234	0.00337685
GO:0006000	fructose metabolic process	-1.79769e+304	0.000138898	0.0036535
GO:0006821	chloride transport	1.02089	0.000147341	0.0038413
GO:0015837	amine transport	-1.02876	0.000184034	0.00475583
GO:0001501	skeletal system development	-0.868543	0.000185828	0.00476044
GO:0006885	regulation of pH	-2.63861	0.000188617	0.00479022
GO:0048513	organ development	-0.386179	0.000193864	0.00486335
GO:0009451	RNA modification	1.64204	0.000194798	0.00486335
GO:0008654	phospholipid biosynthetic process	-1.09571	0.000208151	0.00511012
GO:0031667	response to nutrient levels	-0.882495	0.000207842	0.00511012
GO:0006816	calcium ion transport	0.708163	0.000213073	0.0051877
GO:0051251	positive regulation of lymphocyte activation	-1.79769e+304	0.000228146	0.00550917
GO:0007584	response to nutrient	-1.03421	0.000279153	0.00668606
GO:0018958	phenol-containing compound metabolic process	-1.3615	0.000324527	0.00771014
GO:0046942	carboxylic acid transport	-0.765091	0.000334419	0.00788159
GO:0051341	regulation of oxidoreductase activity	-1.79769e+304	0.000390513	0.00913055
GO:0015718	monocarboxylic acid transport	-1.56431	0.000418974	0.00968412
GO:0006633	fatty acid biosynthetic process	-1.05483	0.000420763	0.00968412

## Sheet: WS3 - unique_bigg
GO ID	GO term	odds ratio (loge)	p value	adjusted p value
GO:0006465	signal peptide processing	6.16673	1.02164e-09	3.00975e-06		unique genes of BiGG versus the union of the remaining genes in five databases
							term over-represented in the set of unique genes of BiGG
							term under-represented in the set of unique genes of BiGG

## Sheet: WS4 - unique_ehmn
GO ID	GO term	odds ratio (loge)	p value	adjusted p value
GO:0048199	vesicle targeting, to, from or within Golgi	4.51849	3.14575e-08	9.01604e-05		unique genes of EHMN versus the union of the remaining genes in five databases
GO:0006890	retrograde vesicle-mediated transport, Golgi to ER	4.11275	9.1813e-08	9.01604e-05
GO:0048194	Golgi vesicle budding	4.11275	9.1813e-08	9.01604e-05
GO:0006900	membrane budding	3.8248	2.2331e-07	0.000131574			term over-represented in the set of unique genes of EHMN
GO:0006903	vesicle targeting	3.8248	2.2331e-07	0.000131574			term under-represented in the set of unique genes of EHMN
GO:0051648	vesicle localization	3.4188	9.30037e-07	0.000456648
GO:0006811	ion transport	-2.06355	1.33351e-06	0.000561216
GO:0046483	heterocycle metabolic process	-1.79769e+304	6.18917e-06	0.00227916
GO:0048193	Golgi vesicle transport	2.9069	7.22248e-06	0.00236416
GO:0006812	cation transport	-2.21578	1.35703e-05	0.00399781
GO:0015672	monovalent inorganic cation transport	-1.79769e+304	1.514e-05	0.00405478
GO:0009117	nucleotide metabolic process	-1.79769e+304	2.38292e-05	0.00585007
GO:0044237	cellular metabolic process	-0.79464	2.79857e-05	0.00634199
GO:0055114	oxidation-reduction process	-1.68534	3.10388e-05	0.00653145

## Sheet: WS5 - unique_humancyc
GO ID	GO term	odds ratio (loge)	p value	adjusted p value
GO:0006813	potassium ion transport	2.21454	5.99163e-42	1.76514e-38		unique genes of HumanCyc versus the union of the remaining genes in five databases
GO:0044237	cellular metabolic process	-1.07102	8.13383e-35	1.19811e-31
GO:0030001	metal ion transport	1.34234	3.39266e-31	3.3316e-28
GO:0015672	monovalent inorganic cation transport	1.29776	1.92804e-25	1.42e-22			term over-represented in the set of unique genes of HumanCyc
GO:0006812	cation transport	1.11099	1.56537e-24	9.22316e-22			term under-represented in the set of unique genes of HumanCyc
GO:0009058	biosynthetic process	-0.87291	2.98783e-23	1.46703e-20
GO:0044255	cellular lipid metabolic process	-1.44154	4.66422e-23	1.96297e-20
GO:0044249	cellular biosynthetic process	-0.871649	6.69455e-23	2.46527e-20
GO:0006629	lipid metabolic process	-1.28007	2.62317e-22	8.5865e-20
GO:0030163	protein catabolic process	1.03753	1.72406e-21	4.89152e-19
GO:0006508	proteolysis	1.04122	1.82643e-21	4.89152e-19
GO:0005975	carbohydrate metabolic process	-1.3033	1.96504e-18	4.82417e-16
GO:0006811	ion transport	0.891084	2.12999e-18	4.82688e-16
GO:0006082	organic acid metabolic process	-1.24903	8.10591e-18	1.70571e-15
GO:0019752	carboxylic acid metabolic process	-1.23967	1.7451e-17	3.42737e-15
GO:0006066	alcohol metabolic process	-1.43697	7.59887e-17	1.39914e-14
GO:0008610	lipid biosynthetic process	-1.58776	7.42646e-15	1.28696e-12
GO:0009308	amine metabolic process	-1.35175	4.09757e-14	6.70636e-12
GO:0055114	oxidation-reduction process	-1.04553	6.02813e-14	9.34677e-12
GO:0046483	heterocycle metabolic process	-1.25045	5.50214e-12	8.10466e-10
GO:0008033	tRNA processing	1.94421	1.00296e-11	1.40701e-09
GO:0006725	cellular aromatic compound metabolic process	-2.35069	1.19446e-11	1.59949e-09
GO:0006091	generation of precursor metabolites and energy	-1.27023	1.65998e-11	2.12622e-09
GO:0044262	cellular carbohydrate metabolic process	-1.22295	2.35048e-11	2.88522e-09
GO:0051186	cofactor metabolic process	-1.56581	8.5073e-11	1.0025e-08
GO:0006519	cellular amino acid metabolic process	-1.15709	9.32892e-11	1.05704e-08
GO:0005996	monosaccharide metabolic process	-1.64902	2.00437e-10	2.18699e-08
GO:0009101	glycoprotein biosynthetic process	-2.18328	2.30471e-09	2.42488e-07
GO:0006816	calcium ion transport	1.16511	5.24856e-09	5.33181e-07
GO:0009165	nucleotide biosynthetic process	-1.35411	1.03341e-08	1.01481e-06
GO:0015980	energy derivation by oxidation of organic compounds	-1.64575	1.63678e-08	1.55547e-06
GO:0009117	nucleotide metabolic process	-1.00046	4.02013e-08	3.70103e-06
GO:0019318	hexose metabolic process	-1.48325	4.91904e-08	4.39136e-06
GO:0009309	amine biosynthetic process	-1.79769e+304	5.24127e-08	4.5414e-06
GO:0006644	phospholipid metabolic process	-1.53313	6.38155e-08	5.22223e-06
GO:0009725	response to hormone stimulus	-1.29112	6.28199e-08	5.22223e-06
GO:0006631	fatty acid metabolic process	-1.35819	8.21245e-08	6.53888e-06
GO:0045333	cellular respiration	-2.53667	8.6196e-08	6.68246e-06
GO:0006796	phosphate metabolic process	-0.513205	1.79664e-07	1.35716e-05
GO:0009100	glycoprotein metabolic process	-1.48685	1.9646e-07	1.44693e-05
GO:0006486	protein glycosylation	-1.97659	2.18539e-07	1.57028e-05
GO:0006164	purine nucleotide biosynthetic process	-1.31657	2.47247e-07	1.73426e-05
GO:0016485	protein processing	1.43398	2.96059e-07	2.02835e-05
GO:0008202	steroid metabolic process	-1.3554	3.37365e-07	2.25881e-05
GO:0030574	collagen catabolic process	2.3398	3.79735e-07	2.486e-05
GO:0044267	cellular protein metabolic process	-0.441857	4.25562e-07	2.66746e-05
GO:0015674	cation transport	0.969338	4.21028e-07	2.66746e-05
GO:0032963	collagen metabolic process	2.06122	4.45639e-07	2.73511e-05
GO:0007242	intracellular signal transduction	-0.660384	6.21753e-07	3.73813e-05
GO:0006520	cellular amino acid metabolic process	-1.00379	1.64972e-06	9.72014e-05
GO:0046164	alcohol catabolic process	-1.88144	1.72592e-06	9.9697e-05
GO:0008654	phospholipid biosynthetic process	-2.38119	1.86637e-06	0.000105737
GO:0006575	cellular modified amino acid metabolic process	-1.38067	2.72605e-06	0.000151528
GO:0006476	protein deacetylation	3.61433	3.53683e-06	0.000192954
GO:0006163	purine nucleotide metabolic process	-1.01813	5.1017e-06	0.000273266
GO:0006694	steroid biosynthetic process	-1.80942	5.72698e-06	0.00030128
GO:0006007	glucose catabolic process	-2.2809	6.38624e-06	0.000330068
GO:0005976	polysaccharide metabolic process	-1.47494	6.95437e-06	0.000353234
GO:0006464	protein modification process	-0.419001	8.17196e-06	0.000408044
GO:0051604	protein maturation	1.18006	9.22307e-06	0.000445429
GO:0051605	protein maturation by peptide bond cleavage	1.38299	9.07731e-06	0.000445429
GO:0006790	sulfur compound metabolic process	-1.63689	1.06995e-05	0.0005084
GO:0016051	carbohydrate biosynthetic process	-1.28768	1.61825e-05	0.000756725
GO:0043434	response to peptide hormone stimulus	-1.73219	1.90258e-05	0.00087578
GO:0008652	cellular amino acid biosynthetic process	-1.79769e+304	2.27029e-05	0.00102896
GO:0000271	polysaccharide biosynthetic process	-2.213	2.33742e-05	0.00104334
GO:0006006	glucose metabolic process	-1.27956	2.40154e-05	0.00105596
GO:0009056	catabolic process	0.377981	2.98433e-05	0.00129292
GO:0018958	phenol-containing compound metabolic process	-2.70706	3.18366e-05	0.00135929
GO:0046486	glycerolipid metabolic process	-1.24646	3.28812e-05	0.00138383
GO:0009116	nucleoside metabolic process	-2.74051	3.43388e-05	0.00141899
GO:0006650	glycerophospholipid metabolic process	-1.57426	3.468e-05	0.00141899
GO:0044236	multicellular organismal metabolic process	1.48359	4.09737e-05	0.00165354
GO:0046395	carboxylic acid catabolic process	-1.36647	4.26233e-05	0.00169687
GO:0007165	signal transduction	-0.396852	4.32723e-05	0.00169973
GO:0042775	mitochondrial ATP synthesis coupled electron transport	-2.6725	4.91315e-05	0.00190449
GO:0015837	amine transport	-1.54151	4.98487e-05	0.0019072
GO:0030203	glycosaminoglycan metabolic process	-1.79769e+304	5.29632e-05	0.00195037
GO:0032870	cellular response to hormone stimulus	-2.1404	5.25673e-05	0.00195037
GO:0022904	respiratory electron transport chain	-2.1404	5.25673e-05	0.00195037
GO:0006869	lipid transport	-1.66121	6.1879e-05	0.00225056
GO:0051443	positive regulation of ubiquitin-protein ligase activity	-2.63675	7.58026e-05	0.00272335
GO:0046942	carboxylic acid transport	-1.06647	8.98514e-05	0.00315854
GO:0006396	RNA processing	0.719668	9.00601e-05	0.00315854
GO:0016310	phosphorylation	-0.406052	0.000102748	0.00356114
GO:0006308	DNA catabolic process	1.57438	0.000106593	0.00365142
GO:0010033	response to organic substance	-0.589916	0.000110876	0.0037545
GO:0007167	enzyme linked receptor protein signaling pathway	-0.884739	0.000115234	0.00385772
GO:0051437	positive regulation of ubiquitin-protein ligase activity involved in mitotic cell cycle	-2.59973	0.000116921	0.00387021
GO:0006096	glycolysis	-2.07845	0.000121764	0.00394193
GO:0032868	response to insulin stimulus	-2.06237	0.000121651	0.00394193
GO:0048545	response to steroid hormone stimulus	-1.17709	0.000132696	0.00424914
GO:0006766	vitamin metabolic process	-1.35787	0.000169914	0.00538245
GO:0022900	electron transport chain	-1.36889	0.000172594	0.00540917
GO:0051436	negative regulation of ubiquitin-protein ligase activity involved in mitotic cell cycle	-2.56133	0.000180291	0.00556022
GO:0010467	gene expression	0.366412	0.000181189	0.00556022
GO:0009124	nucleoside monophosphate biosynthetic process	-1.73361	0.000242831	0.00737506
GO:0042773	ATP synthesis coupled electron transport	-2.0126	0.000281302	0.00837614
GO:0006807	nitrogen compound metabolic process	-0.31415	0.000283685	0.00837614
GO:0009451	RNA modification	1.60052	0.000287166	0.00837614
GO:0006401	RNA catabolic process	1.60052	0.000287166	0.00837614
GO:0000278	mitotic cell cycle	-0.807044	0.000305795	0.00874939
GO:0043085	positive regulation of catalytic activity	-0.73361	0.000305902	0.00874939

## Sheet: WS6 - unique_kegg
GO ID	GO term	odds ratio (loge)	p value	adjusted p value
						unique genes of KEGG versus the union of the remaining genes in five databases
none
							term over-represented in the set of unique genes of KEGG
							term under-represented in the set of unique genes of KEGG

## Sheet: WS7 - unique_reactome
GO ID	GO term	odds ratio (loge)	p value	adjusted p value
GO:0007214	gamma-aminobutyric acid signaling pathway	4.48085	7.52666e-22	2.21735e-18		unique genes of Reactome versus the union of the remaining genes in five databases
GO:0051436	negative regulation of ubiquitin-protein ligase activity involved in mitotic cell cycle	2.89015	5.19306e-16	7.64937e-13
GO:0051437	positive regulation of ubiquitin-protein ligase activity involved in mitotic cell cycle	2.83077	1.21712e-15	8.96409e-13
GO:0051444	negative regulation of ubiquitin-protein ligase activity	2.83077	1.21712e-15	8.96409e-13			term over-represented in the set of unique genes of Reactome
GO:0051443	positive regulation of ubiquitin-protein ligase activity	2.77466	2.73895e-15	1.61379e-12			term under-represented in the set of unique genes of Reactome
GO:0051351	positive regulation of ligase activity	2.72147	5.93879e-15	2.91595e-12
GO:0051438	regulation of ubiquitin-protein ligase activity	2.69588	8.63231e-15	3.63297e-12
GO:0006821	chloride transport	2.61159	1.24519e-13	4.58542e-11
GO:0006820	anion transport	2.01516	6.99618e-13	2.29008e-10
GO:0006810	transport	1.22076	1.28145e-12	3.77515e-10
GO:0051234	establishment of localization	1.21305	2.33096e-12	6.24274e-10
GO:0044237	cellular metabolic process	-1.18857	1.30391e-11	2.97888e-09
GO:0015698	inorganic anion transport	2.20355	1.31451e-11	2.97888e-09
GO:0006464	protein modification process	-1.74988	3.24882e-11	6.83644e-09
GO:0043086	negative regulation of catalytic activity	1.8482	2.06232e-10	4.05039e-08
GO:0043687	post-translational protein modification	-1.74355	2.10692e-09	3.87937e-07
GO:0000278	mitotic cell cycle	1.51876	7.72927e-09	1.33944e-06
GO:0006811	ion transport	1.06112	4.88799e-08	8e-06
GO:0006796	phosphate metabolic process	-1.39362	6.21857e-08	9.64206e-06
GO:0022402	cell cycle process	1.32849	1.34915e-07	1.98729e-05
GO:0043085	positive regulation of catalytic activity	1.33295	1.99899e-07	2.8043e-05
GO:0019941	modification-dependent protein catabolic process	1.39585	3.23758e-07	4.33541e-05
GO:0007049	cell cycle	1.15427	4.49557e-07	5.75824e-05
GO:0007186	G-protein coupled receptor protein signaling pathway	1.26473	9.74628e-07	0.000119636
GO:0051603	proteolysis involved in cellular protein catabolic process	1.28273	1.80945e-06	0.000213225
GO:0044257	cellular protein catabolic process	1.27708	1.96848e-06	0.000223044
GO:0006833	water transport	3.13684	3.36544e-06	0.000367207
GO:0016310	phosphorylation	-1.24194	6.87204e-06	0.000723037
GO:0005975	carbohydrate metabolic process	-1.54485	3.92819e-05	0.00385748
GO:0007588	excretion	2.04715	3.85803e-05	0.00385748
GO:0006826	iron ion transport	2.9473	4.32743e-05	0.00411246
GO:0030148	sphingolipid biosynthetic process	2.10436	8.6156e-05	0.00793174
GO:0009058	biosynthetic process	-0.73448	9.07641e-05	0.00810276
GO:0050790	regulation of catalytic activity	0.940696	0.000100152	0.00867789

## Sheet: WS8 - majority
GO ID	GO term	odds ratio (loge)	p value	adjusted p value
GO:0019538	protein metabolic process	-1.39821	1.41477e-90	4.16792e-87		genes the majority of the databases agrees on versus the union of the remaining genes in five databases
GO:0043687	post-translational protein modification	-1.66674	3.35344e-84	4.93962e-81
GO:0044267	cellular protein metabolic process	-1.33239	2.58733e-77	2.54076e-74
GO:0055114	oxidation-reduction process	1.5949	2.53396e-61	1.86626e-58			term over-represented in the set of majority genes
GO:0006464	protein modification process	-1.21065	1.21176e-56	7.13969e-54			term under-represented in the set of majority genes
GO:0006468	protein phosphorylation	-1.60775	8.61348e-56	4.22922e-53
GO:0006629	lipid metabolic process	1.32648	7.9905e-53	3.36286e-50
GO:0009058	biosynthetic process	0.982555	1.21539e-48	4.06003e-46
GO:0044255	cellular lipid metabolic process	1.34495	1.24034e-48	4.06003e-46
GO:0006082	organic acid metabolic process	1.37193	3.92109e-47	1.15515e-44
GO:0019752	carboxylic acid metabolic process	1.35844	4.08267e-46	1.09341e-43
GO:0005975	carbohydrate metabolic process	1.36465	1.05904e-45	2.59995e-43
GO:0044249	cellular biosynthetic process	0.943146	1.13727e-44	2.57722e-42
GO:0009117	nucleotide metabolic process	1.7727	3.08913e-44	6.50041e-42
GO:0006066	alcohol metabolic process	1.49348	1.03546e-43	2.03364e-41
GO:0046483	heterocycle metabolic process	1.61606	6.3394e-42	1.16724e-39
GO:0009165	nucleotide biosynthetic process	1.84162	1.45213e-33	2.51646e-31
GO:0030163	protein catabolic process	-1.28436	4.16919e-31	6.82357e-29
GO:0006508	proteolysis	-1.29225	5.4442e-31	8.44138e-29
GO:0006091	generation of precursor metabolites and energy	1.38671	8.25827e-31	1.21644e-28
GO:0044262	cellular carbohydrate metabolic process	1.29334	2.04444e-28	2.86806e-26
GO:0009308	amine metabolic process	1.22006	3.5734e-28	4.7851e-26
GO:0044257	cellular protein catabolic process	-2.02173	6.2621e-27	8.02093e-25
GO:0051603	proteolysis involved in cellular protein catabolic process	-2.01596	1.08876e-26	1.33645e-24
GO:0006163	purine nucleotide metabolic process	1.62583	1.52554e-26	1.7977e-24
GO:0019941	modification-dependent protein catabolic process	-2.08405	2.09443e-25	2.37315e-23
GO:0008610	lipid biosynthetic process	1.23992	2.62113e-25	2.85994e-23
GO:0006164	purine nucleotide biosynthetic process	1.68415	5.05537e-25	5.31897e-23
GO:0051186	cofactor metabolic process	1.44995	4.07228e-24	4.13688e-22
GO:0005996	monosaccharide metabolic process	1.52966	4.27335e-24	4.19643e-22
GO:0006519	cellular amino acid metabolic process	1.14724	1.76502e-23	1.67734e-21
GO:0006725	cellular aromatic compound metabolic process	1.70231	7.60352e-23	6.99999e-21
GO:0008202	steroid metabolic process	1.58185	1.12795e-21	1.00695e-19
GO:0006807	nitrogen compound metabolic process	0.638384	5.69666e-21	4.93599e-19
GO:0019318	hexose metabolic process	1.5178	8.78693e-21	7.39608e-19
GO:0006796	phosphate metabolic process	-0.714503	1.29629e-20	1.0608e-18
GO:0045333	cellular respiration	2.19386	2.70884e-20	2.15683e-18
GO:0006006	glucose metabolic process	1.589	2.82754e-17	2.19209e-15
GO:0016310	phosphorylation	-0.683018	8.00932e-17	6.05012e-15
GO:0006575	cellular modified amino acid metabolic process	1.47786	9.23828e-17	6.80399e-15
GO:0006119	oxidative phosphorylation	1.70882	1.17762e-16	8.4616e-15
GO:0006631	fatty acid metabolic process	1.27111	1.31151e-16	9.19933e-15
GO:0009101	glycoprotein biosynthetic process	1.48581	3.50791e-16	2.40333e-14
GO:0015980	energy derivation by oxidation of organic compounds	1.32543	1.03458e-15	6.92699e-14
GO:0009142	nucleoside triphosphate biosynthetic process	1.62787	1.28443e-15	8.40874e-14
GO:0046164	alcohol catabolic process	1.71396	1.39524e-15	8.93563e-14
GO:0009100	glycoprotein metabolic process	1.3117	3.53454e-15	2.21548e-13
GO:0006766	vitamin metabolic process	1.78574	4.47956e-15	2.74933e-13
GO:0006694	steroid biosynthetic process	1.68475	2.80058e-14	1.68378e-12
GO:0006007	glucose catabolic process	1.89206	1.3582e-13	8.00249e-12
GO:0009309	amine biosynthetic process	1.93458	2.36524e-13	1.36628e-11
GO:0022900	electron transport chain	1.61118	2.96335e-13	1.67885e-11
GO:0006790	sulfur compound metabolic process	1.53456	4.45375e-13	2.47561e-11
GO:0046395	carboxylic acid catabolic process	1.44673	5.6676e-13	3.09199e-11
GO:0022904	respiratory electron transport chain	2.01801	6.46354e-13	3.46211e-11
GO:0009124	nucleoside monophosphate biosynthetic process	1.93055	1.47464e-12	7.75768e-11
GO:0006470	protein dephosphorylation	-1.50161	1.57459e-12	8.13813e-11
GO:0042775	mitochondrial ATP synthesis coupled electron transport	2.18705	2.32143e-12	1.17913e-10
GO:0006520	cellular amino acid metabolic process	0.920069	7.59653e-12	3.79311e-10
GO:0016042	lipid catabolic process	1.144	1.79918e-11	8.83397e-10
GO:0042221	response to chemical stimulus	0.564125	3.17467e-11	1.53321e-09
GO:0006486	protein glycosylation	1.29115	6.492e-11	3.08475e-09
GO:0006096	glycolysis	1.83883	6.71659e-11	3.14081e-09
GO:0042773	ATP synthesis coupled electron transport	1.86724	1.15929e-10	5.33633e-09
GO:0006644	phospholipid metabolic process	1.02815	1.31133e-10	5.94334e-09
GO:0046942	carboxylic acid transport	1.10292	1.85406e-10	8.27585e-09
GO:0044237	cellular metabolic process	0.48372	2.3809e-10	1.04688e-08
GO:0009116	nucleoside metabolic process	1.77978	4.25546e-10	1.84362e-08
GO:0016051	carbohydrate biosynthetic process	1.10489	6.59247e-10	2.8147e-08
GO:0016311	dephosphorylation	-1.07643	2.11944e-09	8.91981e-08
GO:0043648	dicarboxylic acid metabolic process	2.99774	2.21366e-09	9.18513e-08
GO:0006084	acetyl-CoA metabolic process	2.65976	2.97281e-09	1.21637e-07
GO:0051246	regulation of protein metabolic process	-0.951936	4.43839e-09	1.79116e-07
GO:0009063	cellular amino acid catabolic process	1.54934	4.64966e-09	1.85107e-07
GO:0007049	cell cycle	-0.693131	1.38395e-08	5.36528e-07
GO:0030166	proteoglycan biosynthetic process	1.79769e+304	1.38412e-08	5.36528e-07
GO:0010033	response to organic substance	0.609168	1.7923e-08	6.85728e-07
GO:0015992	proton transport	1.41376	1.83798e-08	6.94193e-07
GO:0031098	stress-activated protein kinase signaling cascade	-2.19768	4.00014e-08	1.4917e-06
GO:0006633	fatty acid biosynthetic process	1.26657	4.26753e-08	1.57152e-06
GO:0033554	cellular response to stress	-0.773861	5.84342e-08	2.12527e-06
GO:0046486	glycerolipid metabolic process	0.977605	8.36321e-08	3.00464e-06
GO:0030203	glycosaminoglycan metabolic process	1.76641	9.9736e-08	3.54003e-06
GO:0008652	cellular amino acid biosynthetic process	1.6427	1.0102e-07	3.54292e-06
GO:0009991	response to extracellular stimulus	0.955639	1.02657e-07	3.55796e-06
GO:0031667	response to nutrient levels	0.996777	1.04747e-07	3.58818e-06
GO:0015718	monocarboxylic acid transport	1.6872	1.11113e-07	3.7625e-06
GO:0008033	tRNA processing	-1.97393	1.62132e-07	5.36674e-06
GO:0051436	negative regulation of ubiquitin-protein ligase activity involved in mitotic cell cycle	-1.97393	1.62132e-07	5.36674e-06
GO:0000278	mitotic cell cycle	-0.837276	1.74743e-07	5.71993e-06
GO:0051443	positive regulation of ubiquitin-protein ligase activity	-1.853	2.03794e-07	6.59754e-06
GO:0007254	JNK cascade	-2.13177	2.09474e-07	6.70772e-06
GO:0015837	amine transport	1.10508	2.15404e-07	6.82344e-06
GO:0007584	response to nutrient	1.14413	2.41583e-07	7.57131e-06
GO:0051438	regulation of ubiquitin-protein ligase activity	-1.73762	2.49028e-07	7.72249e-06
GO:0042446	hormone biosynthetic process	1.96526	2.77367e-07	8.51171e-06
GO:0048878	chemical homeostasis	0.671391	3.23486e-07	9.82463e-06
GO:0051351	positive regulation of ligase activity	-1.71811	4.0273e-07	1.21066e-05
GO:0006024	glycosaminoglycan biosynthetic process	3.31419	4.13685e-07	1.23103e-05
GO:0006029	proteoglycan metabolic process	2.44092	4.83357e-07	1.42397e-05
GO:0051437	positive regulation of ubiquitin-protein ligase activity involved in mitotic cell cycle	-1.81207	5.7552e-07	1.63027e-05
GO:0051444	negative regulation of ubiquitin-protein ligase activity	-1.81207	5.7552e-07	1.63027e-05
GO:0016125	sterol metabolic process	1.15101	5.68717e-07	1.63027e-05
GO:0006099	tricarboxylic acid cycle	2.71714	5.74569e-07	1.63027e-05
GO:0008203	cholesterol metabolic process	1.20224	6.05821e-07	1.69976e-05
GO:0005976	polysaccharide metabolic process	0.915193	6.36906e-07	1.77012e-05
GO:0018958	phenol-containing compound metabolic process	1.36135	6.77747e-07	1.85353e-05
GO:0006090	pyruvate metabolic process	1.74044	6.79502e-07	1.85353e-05
GO:0006220	pyrimidine nucleotide metabolic process	2.04438	8.57577e-07	2.31782e-05
GO:0010467	gene expression	-0.406422	1.04103e-06	2.78808e-05
GO:0022402	cell cycle process	-0.687449	1.53759e-06	4.08085e-05
GO:0006865	amino acid transport	1.16911	1.98511e-06	5.22154e-05
GO:0009060	aerobic respiration	1.77724	2.01499e-06	5.25324e-05
GO:0006885	regulation of pH	1.86161	2.092e-06	5.40618e-05
GO:0048545	response to steroid hormone stimulus	0.875993	2.12878e-06	5.45338e-05
GO:0006213	pyrimidine nucleoside metabolic process	2.62059	2.72857e-06	6.92963e-05
GO:0009725	response to hormone stimulus	0.667452	2.90738e-06	7.32063e-05
GO:0006650	glycerophospholipid metabolic process	0.966219	3.12263e-06	7.79599e-05
GO:0006974	response to DNA damage stimulus	-0.83916	4.55277e-06	0.00011271
GO:0006813	potassium ion transport	-0.784958	5.30178e-06	0.000130159
GO:0009187	cyclic nucleotide metabolic process	1.30542	6.08366e-06	0.000148119
GO:0009451	RNA modification	-1.79769e+304	7.86893e-06	0.000190015
GO:0007243	intracellular protein kinase cascade	-0.597603	9.54036e-06	0.000228503
GO:0042445	hormone metabolic process	0.986357	1.15738e-05	0.000274971
GO:0006810	transport	0.307335	1.23539e-05	0.000291157
GO:0006541	glutamine metabolic process	2.51399	1.2732e-05	0.000297686
GO:0045777	positive regulation of blood pressure	1.79769e+304	1.39008e-05	0.000322455
GO:0051234	establishment of localization	0.303838	1.49406e-05	0.000343866
GO:0051028	mRNA transport	-2.07318	1.70941e-05	0.000387378
GO:0006643	membrane lipid metabolic process	1.06169	1.70217e-05	0.000387378
GO:0006886	intracellular protein transport	-0.848583	1.93598e-05	0.000435375
GO:0034613	cellular protein localization	-0.828205	1.97187e-05	0.000440086
GO:0065002	intracellular protein transmembrane transport	-2.34391	2.0546e-05	0.000455101
GO:0006829	zinc ion transport	-2.88169	2.18707e-05	0.000480828
GO:0006493	protein O-linked glycosylation	1.84457	2.23782e-05	0.000488343
GO:0042493	response to drug	0.669005	2.33394e-05	0.000505573
GO:0006869	lipid transport	0.937087	2.55416e-05	0.000549238
GO:0000165	MAPKKK cascade	-0.860872	3.05498e-05	0.000652172
GO:0006221	pyrimidine nucleotide biosynthetic process	2.16276	3.11858e-05	0.000660959
GO:0044265	cellular macromolecule catabolic process	-0.489491	3.30797e-05	0.000686288
GO:0008210	estrogen metabolic process	1.79769e+304	3.29288e-05	0.000686288
GO:0015012	heparan sulfate proteoglycan biosynthetic process	1.79769e+304	3.29288e-05	0.000686288
GO:0006487	protein N-linked glycosylation	1.41921	3.4178e-05	0.000704115
GO:0006814	sodium ion transport	0.738256	3.84352e-05	0.00078632
GO:0019319	hexose biosynthetic process	1.4905	3.92383e-05	0.000797213
GO:0043086	negative regulation of catalytic activity	-0.806565	4.39393e-05	0.000862968
GO:0034984	response to DNA damage stimulus	-0.761949	4.33601e-05	0.000862968
GO:0009410	response to xenobiotic stimulus	1.70497	4.36848e-05	0.000862968
GO:0006749	glutathione metabolic process	1.70497	4.36848e-05	0.000862968
GO:0006805	xenobiotic metabolic process	1.79949	4.28424e-05	0.000862968
GO:0008104	protein localization	-0.598886	4.92178e-05	0.000960237
GO:0009225	nucleotide-sugar metabolic process	2.95381	5.33471e-05	0.00102719
GO:0006144	purine base metabolic process	2.95381	5.33471e-05	0.00102719
GO:0007167	enzyme linked receptor protein signaling pathway	-0.646633	5.9768e-05	0.00114335
GO:0000271	polysaccharide biosynthetic process	0.958971	7.5804e-05	0.00144077
GO:0006000	fructose metabolic process	1.75236	8.17112e-05	0.00153326
GO:0046883	regulation of hormone secretion	1.75236	8.17112e-05	0.00153326
GO:0008217	regulation of blood pressure	1.1268	8.35769e-05	0.00155834
GO:0016570	histone modification	-1.13404	8.59063e-05	0.0015917
GO:0045471	response to ethanol	1.20859	8.94034e-05	0.00164614
GO:0045184	establishment of protein localization	-0.616806	9.57755e-05	0.00175251
GO:0009072	aromatic amino acid family metabolic process	2.0503	0.00012543	0.00228096
GO:0048608	reproductive structure development	1.2694	0.000127978	0.00231302
GO:0006913	nucleocytoplasmic transport	-1.01542	0.000136262	0.0024329
GO:0051169	nuclear transport	-1.01542	0.000136262	0.0024329
GO:0050801	ion homeostasis	0.552907	0.000143545	0.00254749
GO:0019395	fatty acid oxidation	1.17811	0.000145847	0.00256778
GO:0009062	fatty acid catabolic process	1.28893	0.000146432	0.00256778
GO:0006584	catecholamine metabolic process	1.70295	0.000155075	0.00268735
GO:0006081	cellular aldehyde metabolic process	1.70295	0.000155075	0.00268735
GO:0016568	chromatin modification	-0.812485	0.000159227	0.00274317
GO:0015031	protein transport	-0.601141	0.000162007	0.00277485
GO:0008654	phospholipid biosynthetic process	0.83667	0.00017287	0.00294379
GO:0051716	cellular response to stimulus	-0.451166	0.000176645	0.00299078
GO:0006403	RNA localization	-1.59236	0.000184797	0.00307577
GO:0050658	RNA transport	-1.59236	0.000184797	0.00307577
GO:0050650	chondroitin sulfate proteoglycan biosynthetic process	1.79769e+304	0.00018458	0.00307577
GO:0008206	bile acid metabolic process	2.32982	0.000205759	0.0033864
GO:0009132	nucleoside diphosphate metabolic process	2.32982	0.000205759	0.0033864
GO:0006665	sphingolipid metabolic process	0.948544	0.000219266	0.00358866
GO:0016126	sterol biosynthetic process	1.14672	0.000237112	0.00385929
GO:0006536	glutamate metabolic process	1.98906	0.000250105	0.00402628
GO:0015804	neutral amino acid transport	1.98906	0.000250105	0.00402628
GO:0006094	gluconeogenesis	1.50719	0.000253287	0.00405535
GO:0043043	peptide biosynthetic process	1.07415	0.000267495	0.00425968
GO:0051384	response to glucocorticoid stimulus	0.966223	0.000339047	0.00537006
GO:0008406	gonad development	1.20146	0.000341373	0.00537799
GO:0006996	organelle organization	-0.376285	0.000374979	0.00587601
GO:0006139	nucleobase, nucleoside, nucleotide and nucleic acid metabolic process	0.256753	0.000388854	0.00606118
GO:0006518	peptide metabolic process	0.822068	0.000395833	0.00613749
GO:0006695	cholesterol biosynthetic process	1.21623	0.0004127	0.00636552
GO:0046907	intracellular transport	-0.526142	0.000421312	0.00646451
GO:0042359	vitamin D metabolic process	1.79769e+304	0.000436775	0.00659866
GO:0009113	purine base biosynthetic process	1.79769e+304	0.000436775	0.00659866
GO:0015858	nucleoside transport	1.79769e+304	0.000436775	0.00659866
GO:0046834	lipid phosphorylation	1.9239	0.000495879	0.00745337
GO:0016485	protein processing	-1.11587	0.000534383	0.00799133
GO:0009605	response to external stimulus	0.365312	0.000539282	0.00802386
GO:0030001	metal ion transport	-0.386425	0.00054644	0.00806827
GO:0019439	aromatic compound catabolic process	1.59635	0.000547744	0.00806827
GO:0031960	response to corticosteroid stimulus	0.881372	0.0005929	0.00868997
GO:0006281	DNA repair	-0.669079	0.000659431	0.00961725
GO:0033273	response to vitamin	1.17786	0.000687195	0.0099728
