# Supplementary material for: Critical assessment of human metabolic pathway databases: a stepping stone for future integration
Source: BMC Syst Biol. 2011 Oct 14;5:165. doi: 10.1186/1752-0509-5-165 (PMC3271347; doi:10.1186/1752-0509-5-165)
Supplement: Additional file 3 — Consensus reactions. Overview of the reactions part of the consensus of all five pathway databases (when not taking into account e-, H+ and H2O). For each consensus reaction the corresponding EC numbers, genes (Entrez Gene IDs), and pathways are also given for each database. [file 1752-0509-5-165-S3.XLS]

## Sheet: consensus
	Additional file 3 – Consensus reactions
	Overview of the reactions part of the consensus of all five pathway databases (when not taking into account e-, H+ and H2O). For each consensus reaction the corresponding EC numbers, genes (Entrez Gene IDs), and pathways are also given for each database.
	Multiple EC numbers, genes, and pathways are separated by two underscores '__'.
	Genes are represented by their Entrez Gene identifier.
	A partial match is indicated when the databases agree on at least one EC number or gene, but for which the intersection of EC numbers or genes is not equal to their union.
		EC numbers	Genes	EC numbers and genes	EC numbers or genes
	perfect match	129	110	85	154
	partial match	15	57	10	62
	missing in one or more databases, otherwise perfect match	26	12	2	36
	missing in one or more databases, otherwise partial match	5	11	0	16
	no consensus	24	9	4	29
		EC numbers					Entrez Gene IDs					Pathways
	Reaction	BiGG	EHMN	HumanCyc	KEGG	Reactome	BiGG	EHMN	HumanCyc	KEGG	Reactome	BiGG	EHMN	HumanCyc	KEGG	Reactome
	estrone + 3'-phosphoadenylyl sulfate <==> estrone 3-sulfate + adenosine 3',5'-bisphosphate	2.8.2.4	2.8.2.4	2.8.2.4	2.8.2.4	2.8.2.4	6783__6817	6783	6783	6783	6783__6822	Steroid Metabolism	Androgen and estrogen biosynthesis and metabolism		Steroid hormone biosynthesis__Sulfur metabolism	Cytosolic sulfonation of small molecules
	chenodeoxycholoyl-CoA + taurine <==> CoA + taurochenodeoxycholate	2.3.1.65	2.3.1.65	2.3.1.65	2.3.1.65		570	570	570	570	570	Bile Acid Biosynthesis	Bile acid biosynthesis	bile acid biosynthesis, neutral pathway	Primary bile acid biosynthesis	Recycling of bile acids and salts__Synthesis of bile acids and bile salts via 7alpha-hydroxycholesterol
	oxygen + H+ + NADPH + cholesterol <==> 7alpha-hydroxycholesterol + H2O + NADPH+	1.14.13.17	1.14.13.17	1.14.13.17	1.14.13.17	1.14.13.17	1581	1581	1581	1581	1581	Bile Acid Biosynthesis	Bile acid biosynthesis	bile acid biosynthesis, neutral pathway	Primary bile acid biosynthesis	Endogenous sterols__Synthesis of bile acids and bile salts via 7alpha-hydroxycholesterol
	choloyl-CoA + glycine <==> glycocholate + CoA	2.3.1.65	2.3.1.65	2.3.1.65	2.3.1.65		570	570	570	570	570	Bile Acid Biosynthesis	Bile acid biosynthesis	bile acid biosynthesis, neutral pathway	Primary bile acid biosynthesis	Synthesis of bile acids and bile salts via 7alpha-hydroxycholesterol
	oxygen + H+ + NADPH + cholest-5-ene-3beta,26-diol <==> 7alpha,27-dihydroxycholesterol + H2O + NADPH+			1.14.13.100	1.14.13.100__1.14.13.17		9420	9420	9420	1581__9420	9420	Bile Acid Biosynthesis	Bile acid biosynthesis		Primary bile acid biosynthesis	Synthesis of bile acids and bile salts via 27-hydroxycholesterol
	CoA + 3alpha,7alpha,12alpha-trihydroxy-5beta-24-oxocholestanoyl-CoA <==> choloyl-CoA + propanoyl-CoA		2.3.1.16	2.3.1.176	2.3.1.176	2.3.1.154	6342	30__6342	6342	6342	6342	Bile Acid Biosynthesis	Bile acid biosynthesis	bile acid biosynthesis, neutral pathway	Primary bile acid biosynthesis	Synthesis of bile acids and bile salts via 7alpha-hydroxycholesterol
	chenodeoxycholoyl-CoA + glycine <==> glycochenodeoxycholate + CoA	2.3.1.65	2.3.1.65	2.3.1.65	2.3.1.65		570	570	570	570	570	Bile Acid Biosynthesis	Bile acid biosynthesis	bile acid biosynthesis, neutral pathway	Primary bile acid biosynthesis	Synthesis of bile acids and bile salts via 7alpha-hydroxycholesterol
	7alpha-hydroxycholesterol + NAD+ <==> NADH + H+ + 7alpha-hydroxycholest-4-en-3-one		1.1.1.145__5.3.3.1	1.1.1.181	1.1.1.181	1.1.1.145	80270	3283__3284	80270	80270	80270	Bile Acid Biosynthesis	Bile acid biosynthesis	bile acid biosynthesis, neutral pathway	Primary bile acid biosynthesis	Synthesis of bile acids and bile salts via 7alpha-hydroxycholesterol
	H+ + NADPH + 4-cholesten-7alpha,12alpha-diol-3-one <==> 7alpha,12alpha-dihydroxy-5beta-cholestan-3-one + NADPH+		1.3.1.3__1.3.99.6	1.3.1.3	1.3.1.3		6718	6718	6718	6718	6718	Bile Acid Biosynthesis	Bile acid biosynthesis	bile acid biosynthesis, neutral pathway	Primary bile acid biosynthesis	Synthesis of bile acids and bile salts via 7alpha-hydroxycholesterol
	H+ + 7alpha-hydroxycholest-4-en-3-one + NADPH <==> NADPH+ + 7alpha-hydroxy-5beta-cholestan-3-one		1.3.1.3__1.3.99.6	1.3.1.3	1.3.1.3		6718	6718	6718	6718	6718	Bile Acid Biosynthesis	Bile acid biosynthesis	bile acid biosynthesis, neutral pathway	Primary bile acid biosynthesis	Synthesis of bile acids and bile salts via 7alpha-hydroxycholesterol
	oxygen + NADPH + 3alpha,7alpha-dihydroxy-5beta-cholestane <==> 3alpha,7alpha,26-trihydroxy-5beta-cholestane + H2O + NADPH+	1.14.13.15	1.14.13.15	1.14.13.15	1.14.13.15		1593	1593	120227__1593	1593	1593	Bile Acid Biosynthesis	Bile acid biosynthesis	bile acid biosynthesis, neutral pathway	Primary bile acid biosynthesis	Synthesis of bile acids and bile salts via 7alpha-hydroxycholesterol
	oxygen + H+ + 7alpha-hydroxycholest-4-en-3-one + NADPH <==> H2O + NADPH+ + 4-cholesten-7alpha,12alpha-diol-3-one			1.14.13.95	1.14.13.96	1.14.13.95	1582	1582	1582	1582	1582	Bile Acid Biosynthesis	Bile acid biosynthesis	bile acid biosynthesis, neutral pathway	Primary bile acid biosynthesis	Sterols are 12-hydroxylated by CYP8B1__Synthesis of bile acids and bile salts via 7alpha-hydroxycholesterol
	choloyl-CoA + taurine <==> CoA + taurocholate	2.3.1.65	2.3.1.65	2.3.1.65	2.3.1.65		570	570	570	570	570	Bile Acid Biosynthesis	Bile acid biosynthesis	bile acid biosynthesis, neutral pathway	Primary bile acid biosynthesis__Taurine and hypotaurine metabolism	Synthesis of bile acids and bile salts via 7alpha-hydroxycholesterol
	NAD+ + (r)-3-hydroxybutanoate <==> acetoacetate + NADH + H+	1.1.1.30	1.1.1.30	1.1.1.30	1.1.1.30	1.1.1.30	622	56898__622	56898__622	56898__622	622	Butanoate Metabolism	Butanoate metabolism	ketogenesis__ketolysis	Butanoate metabolism__Synthesis and degradation of ketone bodies	Synthesis of Ketone Bodies__Utilization of Ketone Bodies
	acetoacetyl-CoA + H2O + acetyl-CoA <==> CoA + (s)-3-hydroxy-3-methylglutaryl-CoA	2.3.3.10	2.3.3.10	2.3.3.10	2.3.3.10	2.3.3.10	3157__3158	3157__3158	3157__3158	3157__3158	3157__3158	Cholesterol Metabolism	Butanoate metabolism	ketogenesis__mevalonate pathway I	Butanoate metabolism__Synthesis and degradation of ketone bodies__Terpenoid backbone biosynthesis__Valine, leucine and isoleucine degradation	Cholesterol biosynthesis__Formation of Acetoacetic Acid
	acetoacetate + succinyl-CoA <==> acetoacetyl-CoA + succinate	2.8.3.5	2.8.3.5	2.8.3.5	2.8.3.5	2.8.3.5	5019__64064	5019__64064	5019	5019__64064	5019	Valine, Leucine, and Isoleucine Metabolism	Butanoate metabolism	ketolysis	Butanoate metabolism__Synthesis and degradation of ketone bodies__Valine, leucine and isoleucine degradation	Utilization of Ketone Bodies
	testosterone + NADPH+ <==> H+ + NADPH + androstenedione	1.1.1.62	1.1.1.62	1.1.1.64	1.1.1.64	1.1.1.63	3293	3292__3293__3294__50700__51144__51478__7923__8644	3293__8644	3293	3293	Steroid Metabolism	C21-steroid hormone biosynthesis and metabolism	androgen biosynthesis__estrogen biosynthesis	Steroid hormone biosynthesis	Androgen biosynthesis
	ATP + CoA + hexadecanoic acid <==> diphosphate + palmitoyl-CoA + AMP	6.2.1.3		6.2.1.3	6.2.1.3	6.2.1.3	2180__2181__51703		11001__2180__2181__2182__23205__51703__81616	2180__2181__2182__23305__51703__81616	2180__2181__23305__51703	Fatty acid activation	De novo fatty acid biosynthesis	stearate biosynthesis I (animals)	Fatty acid metabolism	Synthesis of very long-chain fatty acyl-CoAs
	ATP + HCO3- + acetyl-CoA <==> ADP + malonyl-CoA + orthophosphate	6.4.1.2	6.4.1.2	6.4.1.2	6.4.1.2	6.4.1.2	31__32	31__32	31__32	31__32	31__32	Fatty Acid Metabolism	De novo fatty acid biosynthesis		Propanoate metabolism__Pyruvate metabolism	Fatty Acyl-CoA Biosynthesis__Import of palmitoyl-CoA into the mitochondrial matrix
	udp-glucose + alpha-d-galactose 1-phosphate <==> udp-d-galactose + d-glucose 1-phosphate	2.7.7.12	2.7.7.12	2.7.7.12	2.7.7.12	2.7.7.12	2592	2592	2592	2592	2592	Galactose metabolism	Galactose metabolism	colanic acid building blocks biosynthesis__galactose degradation I (Leloir pathway)	Amino sugar and nucleotide sugar metabolism__Galactose metabolism	Galactose catabolism
	udp-glucose <==> udp-d-galactose	5.1.3.2	5.1.3.2	5.1.3.2	5.1.3.2	5.1.3.2	2582	2582	2582	2582	2582	Galactose metabolism	Galactose metabolism	colanic acid building blocks biosynthesis__galactose degradation I (Leloir pathway)	Amino sugar and nucleotide sugar metabolism__Galactose metabolism	Galactose catabolism
	glycerol + ATP <==> ADP + sn-glycerol 3-phosphate	2.7.1.30	2.7.1.30	2.7.1.30	2.7.1.30	2.7.1.30	2710__2712__2713	2710__2712__2713	256356__2710__2712	2710__2712	2710	Glycerophospholipid Metabolism	Glycerophospholipid metabolism	glycerol degradation I__glycerol degradation IV	Glycerolipid metabolism	Triglyceride Biosynthesis
	NAD+ + sn-glycerol 3-phosphate <==> NADH + H+ + glycerone phosphate	1.1.1.94	1.1.1.8	1.1.1.8	1.1.1.8	1.1.1.8	2819	2819__2820	2819	23171__2819	2819	Glycerophospholipid Metabolism	Glycerophospholipid metabolism	glycerol-3-phosphate shuttle	Glycerophospholipid metabolism	Triglyceride Biosynthesis
	l-alanine + glyoxylate <==> glycine + pyruvate	2.6.1.44	2.6.1.44	2.6.1.44	2.6.1.44	2.6.1.44	189__64850__64902	189	189__64902	189__64902	189__64902	Alanine and Aspartate Metabolism	Glycine, serine, alanine and threonine metabolism	glycine biosynthesis III	Alanine, aspartate and glutamate metabolism	Glyoxylate metabolism
	ATP + creatine <==> ADP + phosphocreatine	2.7.3.2	2.7.3.2	2.7.3.2	2.7.3.2	2.7.3.2	1152__1158__1159__1160	1152__1158__1159__1160__548596	1152__1158__1159__1160	1152__1158__1159__1160__548596	1152__1158__1160__548596__1159	Urea cycle/amino group metabolism	Glycine, serine, alanine and threonine metabolism	creatine-phosphate biosynthesis	Arginine and proline metabolism	Creatine metabolism
	s-adenosyl-l-methionine + guanidinoacetate <==> s-adenosyl-l-homocysteine + creatine	2.1.1.2	2.1.1.2	2.1.1.2	2.1.1.2		2593		2593	2593	2593	Urea cycle/amino group metabolism	Glycine, serine, alanine and threonine metabolism	glycine degradation (creatine biosynthesis)	Arginine and proline metabolism__Glycine, serine and threonine metabolism	Creatine metabolism
	oxygen + glycolate <==> glyoxylate + hydrogen peroxide		1.1.3.15	1.1.3.15	1.1.3.15		51179__54363	51179__54363	51179__54363	51179__54363	54363	Glyoxylate and Dicarboxylate Metabolism	Glycine, serine, alanine and threonine metabolism		Glyoxylate and dicarboxylate metabolism	Glyoxylate metabolism
	glycolate + NADPH+ <==> H+ + glyoxylate + NADPH	1.1.1.26	1.1.1.79	1.1.1.79	1.1.1.79	1.1.1.79	9380	9380	9380	9380	9380	Glyoxylate and Dicarboxylate Metabolism	Glycine, serine, alanine and threonine metabolism		Glyoxylate and dicarboxylate metabolism	Glyoxylate metabolism
	d-glucose 1-phosphate <==> alpha-d-glucose 6-phosphate	5.4.2.2	5.4.2.2__5.4.2.5	5.4.2.2	5.4.2.2	5.4.2.2	5236__55276	283209__5236__5238__55276	5236__5239__55276	5236__55276	5236__55276	Glycolysis/Gluconeogenesis	Glycolysis and Gluconeogenesis	GDP-glucose biosynthesis__glucose and glucose-1-phosphate degradation__glycogen degradation II__starch degradation	Amino sugar and nucleotide sugar metabolism__Galactose metabolism__Glycolysis / Gluconeogenesis__Starch and sucrose metabolism	Glycogen breakdown (glycogenolysis)__Glycogen synthesis
	oxaloacetate + GTP <==> phosphoenolpyruvate + GDP + CO2	4.1.1.32	4.1.1.32	4.1.1.32	4.1.1.32	4.1.1.32	5105__5106	5105__5106	5105__5106	5105__5106	5105__5106	Glycolysis/Gluconeogenesis	Glycolysis and Gluconeogenesis		Citrate cycle (TCA cycle)__Glycolysis / Gluconeogenesis__Pyruvate metabolism	Gluconeogenesis
	3-phospho-d-glycerate + ATP <==> ADP + 3-phospho-d-glyceroyl phosphate	2.7.2.3	2.7.2.3	2.7.2.3	2.7.2.3	2.7.2.3	375056__5230__5232	5230__5232	5230__5232	5230__5232	5230	Glycolysis/Gluconeogenesis	Glycolysis and Gluconeogenesis	gluconeogenesis I__glycolysis I__glycolysis II	Glycolysis / Gluconeogenesis	Gluconeogenesis__Glycolysis
	ethanol + NAD+ <==> NADH + H+ + acetaldehyde	1.1.1.1	1.1.1.1__1.1.1.71	1.1.1.1	1.1.1.1		124__125__126__127__128__130__131__137872__284273	124__125__126__127__128__130__131__137872__1431	124__125__126	124__125__126__127__128__130__131	124__126__125__127__130__131	Glycolysis/Gluconeogenesis	Glycolysis and Gluconeogenesis	ethanol degradation II (cytosol)	Glycolysis / Gluconeogenesis	Ethanol oxidation
	2-phospho-d-glycerate <==> 3-phospho-d-glycerate	5.4.2.1	5.4.2.1__5.4.2.4	5.4.2.1	5.4.2.1	5.4.2.1	5223__5224__669	441531__5223__5224__669	5223__5224__669	441531__5223__5224__669	5223__642969__5224	Glycolysis/Gluconeogenesis	Glycolysis and Gluconeogenesis	gluconeogenesis I__glycolysis I__glycolysis II	Glycolysis / Gluconeogenesis	Gluconeogenesis__Glycolysis
	acetate + ATP + CoA <==> diphosphate + acetyl-CoA + AMP	6.2.1.1	6.2.1.1	6.2.1.1	6.2.1.1	6.2.1.1	55902__65985__84532	55902__84532	55902__79611__84532	55902__84532	55902__84532	Glycolysis/Gluconeogenesis	Glycolysis and Gluconeogenesis	acetate conversion to acetyl-CoA__ethanol degradation II (cytosol)__ethanol degradation IV (peroxisomal)__oxidative ethanol degradation III (microsomal)	Glycolysis / Gluconeogenesis	Ethanol oxidation
	2-phospho-d-glycerate <==> phosphoenolpyruvate + H2O	4.2.1.11	4.2.1.11	4.2.1.11	4.2.1.11	4.2.1.11	2023__2026__2027	2023__2026__2027	2023__2026__2027	2023__2026__2027	2023__2026__2027	Glycolysis/Gluconeogenesis	Glycolysis and Gluconeogenesis	gluconeogenesis I__glycolysis I__glycolysis II	Glycolysis / Gluconeogenesis	Gluconeogenesis__Glycolysis
	ADP + phosphoenolpyruvate <==> ATP + pyruvate	2.7.1.40	2.7.1.40	2.7.1.40	2.7.1.40	2.7.1.40	113452__5313__5315	5313__5315	5313__5315	5313__5315	5313__5315	Glycolysis/Gluconeogenesis	Glycolysis and Gluconeogenesis	glycolysis I__glycolysis II	Glycolysis / Gluconeogenesis__Purine metabolism__Pyruvate metabolism	Glycolysis
	NAD+ + H2O + acetaldehyde <==> NADH + H+ + acetate	1.2.1.3	1.2.1.5__1.2.1.3	1.2.1.3	1.2.1.3	1.2.1.3	216__217__218__219__220__221__222__223__224__501__8854	10327__217__218__219__220__221__222__223__224__501	217__224	217__219__223__224__501	216__217	Glycolysis/Gluconeogenesis	Glycolysis and Gluconeogenesis	ethanol degradation II (cytosol)__ethanol degradation IV (peroxisomal)__oxidative ethanol degradation III (microsomal)	Glycolysis / Gluconeogenesis__Pyruvate metabolism	Ethanol oxidation
	(s)-lactate + NAD+ <==> NADH + H+ + pyruvate	1.1.1.27	1.1.1.27	1.1.1.27	1.1.1.27	1.1.1.27	160287__3939__3939__3945__3945__3948__55293__92483	160287__3939__3945__3948__92483	160287__3939__3945__3948__92483	160287__3939__3945__3948__92483	3939__3945	Glycolysis/Gluconeogenesis__Pyruvate Metabolism	Glycolysis and Gluconeogenesis	pyruvate fermentation to lactate	Glycolysis / Gluconeogenesis__Pyruvate metabolism	Pyruvate metabolism
	H2O + acetyl-CoA <==> acetate + CoA	3.1.2.1	3.1.2.1	3.1.2.1	3.1.2.1	3.1.2.1	134526	134526	134526	134526	10005	Pyruvate Metabolism	Glycolysis and Gluconeogenesis		Pyruvate metabolism	Beta-oxidation of pristanoyl-CoA__Beta-oxidation of very long chain fatty acids
	sphinganine + ATP <==> ADP + sphinganine 1-phosphate		2.7.1.91	2.7.1.91	2.7.1.91	2.7.1.91	56848	56848__8877	56848__8877	56848__8877	56848__8877	Sphingolipid Metabolism	Glycosphingolipid metabolism		Sphingolipid metabolism	Sphingolipid metabolism
	H+ + NADPH + 3-dehydrosphinganine <==> sphinganine + NADPH+	1.1.1.102	1.1.1.102	1.1.1.102	1.1.1.102	1.1.1.102	2531	2531	2531	2531	2531	Sphingolipid Metabolism	Glycosphingolipid metabolism	ceramide biosynthesis	Sphingolipid metabolism	Sphingolipid metabolism
	l-serine + palmitoyl-CoA <==> CO2 + CoA + 3-dehydrosphinganine	2.3.1.50	2.3.1.50	2.3.1.50	2.3.1.50	2.3.1.50	10558__9517	10558__9517	10558__55304__9517	10558__55304__9517	10558__55304__9517	Sphingolipid Metabolism	Glycosphingolipid metabolism	ceramide biosynthesis	Sphingolipid metabolism	Sphingolipid metabolism
	H2O + sphingosine 1-phosphate <==> orthophosphate + sphingosine		3.1.3.4		3.1.3.4		81537	8611__8612__8613	130367__81537	130367__81537__8611__8612__8613	130367__81537__8611__8612__8613	Sphingolipid Metabolism	Glycosphingolipid metabolism	sphingosine and sphingosine-1-phosphate metabolism	Sphingolipid metabolism	Sphingolipid metabolism
	ATP + sphingosine <==> ADP + sphingosine 1-phosphate		2.7.1.91		2.7.1.91		56848	56848__8877		56848__8877	56848__8877	Sphingolipid Metabolism	Glycosphingolipid metabolism	sphingosine and sphingosine-1-phosphate metabolism	Sphingolipid metabolism	Sphingolipid metabolism
	sphinganine 1-phosphate <==> ethanolamine phosphate + hexadecanal	4.1.2.27	4.1.2.27	4.1.2.27	4.1.2.27	4.1.2.27	8879	8879	8879	8879	8879	Sphingolipid Metabolism	Glycosphingolipid metabolism		Sphingolipid metabolism	Sphingolipid metabolism
	H2O + urocanate <==> 4-imidazolone-5-propanoate	4.2.1.49	4.2.1.49	4.2.1.49	4.2.1.49	4.2.1.49	131669	131669	131669	131669	131669	Histidine Metabolism	Histidine metabolism	histidine degradation III	Histidine metabolism	Histidine catabolism
	4-imidazolone-5-propanoate + H2O <==> n-formimino-l-glutamate	3.5.2.7	3.5.2.7	3.5.2.7	3.5.2.7			144193	144193	144193	144193	Histidine Metabolism	Histidine metabolism	histidine degradation III	Histidine metabolism	Histidine catabolism
	l-glutamate + 5-formiminotetrahydrofolate <==> tetrahydrofolate + n-formimino-l-glutamate	2.1.2.5	2.1.2.5	2.1.2.5	2.1.2.5	4.3.1.4	10841	10841	10841	10841	10841	Histidine Metabolism	Histidine metabolism	histidine degradation III	Histidine metabolism__One carbon pool by folate	Histidine catabolism
	udp-glucose + NAD+ + H2O <==> NADH + H+ + udp-glucuronate	1.1.1.22	1.1.1.22	1.1.1.22	1.1.1.22	1.1.1.22	7358	7358	7358	7358	7358	Starch and Sucrose Metabolism	isolated	UDP-D-xylose and UDP-D-glucuronate biosynthesis__colanic acid building blocks biosynthesis	Amino sugar and nucleotide sugar metabolism__Ascorbate and aldarate metabolism__Pentose and glucuronate interconversions__Starch and sucrose metabolism	Formation of the active cofactor, UDP-glucuronate
	d-glucose 1-phosphate + UTP <==> diphosphate + UDP-glucose	2.7.7.9	2.7.7.9	2.7.7.9	2.7.7.9	2.7.7.9	7359__7360	7360	7360	7360	7360	Galactose metabolism	isolated	colanic acid building blocks biosynthesis__glycogen biosynthesis II (from UDP-D-Glucose)	Amino sugar and nucleotide sugar metabolism__Galactose metabolism__Pentose and glucuronate interconversions__Starch and sucrose metabolism	Formation of the active cofactor, UDP-glucuronate__Glycogen synthesis
	leukotriene a4 + H2O <==> leukotriene b4	3.3.2.6	3.3.2.6	3.3.2.6	3.3.2.6	3.3.2.6	4048	4048	4048	4048	4048	Eicosanoid Metabolism	Leukotriene metabolism	leukotriene biosynthesis	Arachidonic acid metabolism	Leukotriene synthesis
	5(s)-hpete <==> leukotriene a4 + H2O		1.13.11.34	1.13.11.34	1.13.11.34	1.13.11.34	240	240	240	240	240	Eicosanoid Metabolism	Leukotriene metabolism	leukotriene biosynthesis	Arachidonic acid metabolism	Leukotriene synthesis
	leukotriene a4 + glutathione <==> leukotriene c4		4.4.1.20	4.4.1.20	4.4.1.20	4.4.1.20	4056__4258__4259	4056	4056	4056	4056	Eicosanoid Metabolism	Leukotriene metabolism	leukotriene biosynthesis	Arachidonic acid metabolism	Leukotriene synthesis
	(5z,8z,11z,14z)-icosatetraenoic acid + oxygen <==> 5(s)-hpete	1.13.11.34	1.13.11.34	1.13.11.34	1.13.11.34	1.13.11.34	240	240	240	240	240	Eicosanoid Metabolism	Leukotriene metabolism	leukotriene biosynthesis	Arachidonic acid metabolism	Leukotriene synthesis
	2-oxoglutarate + l-2-aminoadipate <==> l-glutamate + 2-oxoadipate	2.6.1.39	2.6.1.39	2.6.1.39	2.6.1.39	2.6.1.39	51166	51166	51166	51166	51166	Lysine Metabolism	Lysine metabolism	lysine degradation II__lysine degradation V	Lysine biosynthesis__Lysine degradation	Lysine catabolism
	n6-(l-1,3-dicarboxypropyl)-l-lysine + H2O + NADPH+ <==> 2-oxoglutarate + H+ + l-lysine + NADPH	1.5.1.8	1.5.1.8	1.5.1.8	1.5.1.8	1.5.1.8	10157	10157	10157	10157	10157	Lysine Metabolism	Lysine metabolism	lysine degradation II	Lysine biosynthesis__Lysine degradation	Lysine catabolism
	4-trimethylammoniobutanal + NAD+ + H2O <==> 4-trimethylammoniobutanoate + NADH + H+	1.2.1.47	1.2.1.3__1.2.1.47	1.2.1.47	1.2.1.3__1.2.1.47		223	217__218__219__220__223__224__501	223	217__219__223__224__501	223	Lysine Metabolism	Lysine metabolism	L-carnitine biosynthesis	Lysine degradation	Carnitine synthesis
	l-2-aminoadipate 6-semialdehyde + NAD+ + H2O <==> NADH + H+ + l-2-aminoadipate	1.2.1.31	1.2.1.31	1.2.1.31	1.2.1.31	1.2.1.31			501	501	501	Lysine Metabolism	Lysine metabolism		Lysine degradation	Lysine catabolism
	n6,n6,n6-trimethyl-l-lysine + 2-oxoglutarate + oxygen <==> CO2 + succinate + 3-hydroxy-n6,n6,n6-trimethyl-l-lysine	1.14.11.8	1.14.11.8	1.14.11.8	1.14.11.8	1.14.11.8	55217	55217	55217	55217	55217	Lysine Metabolism	Lysine metabolism	L-carnitine biosynthesis	Lysine degradation	Carnitine synthesis
	2-oxoadipate + CoA + NAD+ <==> NADH + H+ + CO2 + glutaryl-CoA	1.2.4.2	1.2.4.2		1.2.4.2	1.2.1.52	1738__1743__4967__8050	4967__55753		4967__55753	1738__1743__4967	Lysine Metabolism	Lysine metabolism	2-amino-3-carboxymuconate semialdehyde degradation to glutaryl-CoA__lysine degradation II	Tryptophan metabolism	Lysine catabolism
	ATP + l-methionine + H2O <==> diphosphate + s-adenosyl-l-methionine + orthophosphate	2.5.1.6	2.5.1.6	2.5.1.6	2.5.1.6	2.5.1.6	27430__4143__4144	27430__4143__4144	27430__4143__4144	27430__4143__4144	27430__4143__4144	Methionine Metabolism	Methionine and cysteine metabolism	S-adenosyl-L-methionine biosynthesis__methionine degradation I (to homocysteine)	Cysteine and methionine metabolism	Methylation
	ATP + sulfate <==> diphosphate + adenylyl sulfate	2.7.7.4	2.7.7.4	2.7.7.4	2.7.7.4	2.7.7.4	9060__9061	9060__9061	9060__9061	9060__9061	9060__9061	Nucleotides	Methionine and cysteine metabolism	sulfate activation for sulfonation	Purine metabolism__Sulfur metabolism	Formation of PAPS
	ATP + adenylyl sulfate <==> ADP + 3'-phosphoadenylyl sulfate	2.7.1.25	2.7.1.25	2.7.1.25	2.7.1.25	2.7.1.25	9060__9061	9060__9061	9060__9061	9060__9061	9060__9061	Nucleotides	Methionine and cysteine metabolism	sulfate activation for sulfonation	Purine metabolism__Sulfur metabolism	Formation of PAPS
	6-phospho-d-gluconate + NADPH+ <==> H+ + CO2 + NADPH + d-ribulose 5-phosphate	1.1.1.44	1.1.1.44	1.1.1.44	1.1.1.44	1.1.1.44	5226	5226		5226	5226	Pentose Phosphate Pathway	Pentose phosphate pathway		Glutathione metabolism__Pentose phosphate pathway	Pentose phosphate pathway (hexose monophosphate shunt)
	d-ribulose 5-phosphate <==> d-xylulose 5-phosphate	5.1.3.1	5.1.3.1	5.1.3.1	5.1.3.1	5.1.3.1	6120	6120	6120	6120__729020	6120__729020	Pentose Phosphate Pathway	Pentose phosphate pathway	pentose phosphate pathway (non-oxidative branch)	Pentose and glucuronate interconversions__Pentose phosphate pathway	Pentose phosphate pathway (hexose monophosphate shunt)
	d-glucono-1,5-lactone 6-phosphate + H2O <==> 6-phospho-d-gluconate	3.1.1.31	3.1.1.31	3.1.1.31	3.1.1.31	3.1.1.31	25796__9563	25796__9563	25796__9563	25796__9563	25796	Pentose Phosphate Pathway	Pentose phosphate pathway	pentose phosphate pathway (oxidative branch)	Pentose phosphate pathway	Pentose phosphate pathway (hexose monophosphate shunt)
	d-ribose 5-phosphate <==> d-ribulose 5-phosphate	5.3.1.6	5.3.1.6	5.3.1.6	5.3.1.6	5.3.1.6	22934	22934__5226	22934	22934	22934	Pentose Phosphate Pathway	Pentose phosphate pathway	pentose phosphate pathway (non-oxidative branch)	Pentose phosphate pathway	Pentose phosphate pathway (hexose monophosphate shunt)
	d-ribose 5-phosphate + ATP <==> 5-phospho-alpha-d-ribose 1-diphosphate + AMP	2.7.6.1	2.7.6.1	2.7.6.1	2.7.6.1	2.7.6.1	221823__5631__5634	221823__5631__5634	221823__5631__5634	221823__5631__5634	221823__5631__5634	Pentose Phosphate Pathway	Pentose phosphate pathway	PRPP biosynthesis I	Pentose phosphate pathway__Purine metabolism	5-Phosphoribose 1-diphosphate biosynthesis
	succinyl-CoA + glycine <==> 5-aminolevulinate + CO2 + CoA	2.3.1.37	2.3.1.37	2.3.1.37	2.3.1.37	2.3.1.37	211__212__23464	211__212	211__212	211__212	211__212	Glycine, Serine, and Threonine Metabolism	Porphyrin metabolism	tetrapyrrole biosynthesis II	Glycine, serine and threonine metabolism__Porphyrin and chlorophyll metabolism	Heme biosynthesis
	hydroxymethylbilane <==> uroporphyrinogen iii + H2O	4.2.1.75	4.2.1.75	4.2.1.75	4.2.1.75	4.2.1.75	7390	7390	7390	7390	7390	Heme Biosynthesis	Porphyrin metabolism	tetrapyrrole biosynthesis II	Porphyrin and chlorophyll metabolism	Heme biosynthesis
	uroporphyrinogen iii <==> coproporphyrinogen iii + CO2	4.1.1.37	4.1.1.37	4.1.1.37	4.1.1.37	4.1.1.37	7389	7389	7389	7389	7389	Heme Biosynthesis	Porphyrin metabolism	heme biosynthesis from uroporphyrinogen-III I	Porphyrin and chlorophyll metabolism	Heme biosynthesis
	5-aminolevulinate <==> porphobilinogen + H2O	4.2.1.24	4.2.1.24	4.2.1.24	4.2.1.24	4.2.1.24	210	210	210	210	210	Heme Biosynthesis	Porphyrin metabolism	tetrapyrrole biosynthesis II	Porphyrin and chlorophyll metabolism	Heme biosynthesis
	Fe2+ + protoporphyrin <==> H+ + heme	4.99.1.1	4.99.1.1	4.99.1.1	4.99.1.1	4.99.1.1	2235	2235	2235	2235	2235	Heme Biosynthesis	Porphyrin metabolism	heme biosynthesis from uroporphyrinogen-III I	Porphyrin and chlorophyll metabolism	Heme biosynthesis
	(r)-methylmalonyl-CoA <==> succinyl-CoA	5.4.99.2	5.4.99.2	5.4.99.2	5.4.99.2	5.4.99.2	4594	4594	4594	4594	4594	Valine, Leucine, and Isoleucine Metabolism	Propanoate metabolism	methylmalonyl pathway	Glyoxylate and dicarboxylate metabolism__Propanoate metabolism__Valine, leucine and isoleucine degradation	Propionyl-CoA catabolism
	(s)-methylmalonyl-CoA <==> (r)-methylmalonyl-CoA	5.1.99.1	5.1.99.1	5.1.99.1	5.1.99.1	5.1.99.1	84693	84693	84693	84693	84693	Valine, Leucine, and Isoleucine Metabolism	Propanoate metabolism	methylmalonyl pathway	Glyoxylate and dicarboxylate metabolism__Propanoate metabolism__Valine, leucine and isoleucine degradation	Propionyl-CoA catabolism
	prostaglandin h2 <==> thromboxane a2	5.3.99.5	5.3.99.5	5.3.99.5	5.3.99.5	5.3.99.5	6916	6916	6916	6916	6916	Eicosanoid Metabolism	Prostaglandin formation from arachidonate	prostanoid biosynthesis	Arachidonic acid metabolism	Eicosanoids__Prostanoid metabolism
	prostaglandin h2 <==> prostaglandin e2	5.3.99.3	5.3.99.3	5.3.99.3	5.3.99.3	5.3.99.3	80142__9536	10728__80142__9536	10728__80142__9536	80142__9536	284672__10728__441050	Eicosanoid Metabolism	Prostaglandin formation from arachidonate	prostanoid biosynthesis	Arachidonic acid metabolism	Prostanoid metabolism
	prostaglandin h2 <==> prostaglandin i2	5.3.99.4	5.3.99.4	5.3.99.4	5.3.99.4	5.3.99.4	5740	5740	5740	5740	5740	Eicosanoid Metabolism	Prostaglandin formation from arachidonate	prostanoid biosynthesis	Arachidonic acid metabolism	Eicosanoids__Prostanoid metabolism
	IMP + l-aspartate + GTP <==> n6-(1,2-dicarboxyethyl)-AMP + GDP + orthophosphate	6.3.4.4	6.3.4.4	6.3.4.4	6.3.4.4	6.3.4.4	122622__159	122622__159	122622__159	122622__159	122622__159	Nucleotides	Purine metabolism	purine nucleotides de novo biosynthesis II	Alanine, aspartate and glutamate metabolism__Purine metabolism	Purine ribonucleoside monophosphate biosynthesis
	n6-(1,2-dicarboxyethyl)-AMP <==> fumarate + AMP	4.3.2.2	4.3.2.2	4.3.2.2	4.3.2.2	4.3.2.2	158	158	158	158	158	Nucleotides	Purine metabolism	purine nucleotides de novo biosynthesis II	Alanine, aspartate and glutamate metabolism__Purine metabolism	Purine ribonucleoside monophosphate biosynthesis
	5'-phosphoribosylglycinamide + 10-formyltetrahydrofolate <==> tetrahydrofolate + 5'-phosphoribosyl-n-formylglycinamide	2.1.2.2	2.1.2.2	2.1.2.2	2.1.2.2	2.1.2.2	2618	2618	2618	2618	2618	IMP Biosynthesis	Purine metabolism	5-aminoimidazole ribonucleotide biosynthesis I	One carbon pool by folate__Purine metabolism	Purine ribonucleoside monophosphate biosynthesis
	1-(5'-phosphoribosyl)-5-amino-4-imidazolecarboxamide + 10-formyltetrahydrofolate <==> tetrahydrofolate + 1-(5'-phosphoribosyl)-5-formamido-4-imidazolecarboxamide	2.1.2.3	2.1.2.3	2.1.2.3	2.1.2.3	2.1.2.3	471	471	471	471	471	IMP Biosynthesis	Purine metabolism	inosine-5'-phosphate biosynthesis II	One carbon pool by folate__Purine metabolism	Purine ribonucleoside monophosphate biosynthesis
	IMP + H2O <==> 1-(5'-phosphoribosyl)-5-formamido-4-imidazolecarboxamide	3.5.4.10	3.5.4.10	3.5.4.10	2.1.2.3	3.5.4.10	471	471	471	471	471	IMP Biosynthesis	Purine metabolism	inosine-5'-phosphate biosynthesis II	Purine metabolism	Purine ribonucleoside monophosphate biosynthesis
	1-(5-phospho-d-ribosyl)-5-amino-4-imidazolecarboxylate <==> CO2 + aminoimidazole ribotide	4.1.1.21	4.1.1.21	4.1.1.21	4.1.1.21	4.1.1.21	10606	10606	10606	10606	10606	IMP Biosynthesis	Purine metabolism	inosine-5'-phosphate biosynthesis II	Purine metabolism	Purine ribonucleoside monophosphate biosynthesis
	5-phosphoribosylamine + ATP + glycine <==> ADP + 5'-phosphoribosylglycinamide + orthophosphate	6.3.4.13	6.3.4.13	6.3.4.13	6.3.4.13	6.3.4.13	2618	2618	2618	2618	2618	IMP Biosynthesis	Purine metabolism	5-aminoimidazole ribonucleotide biosynthesis I	Purine metabolism	Purine ribonucleoside monophosphate biosynthesis
	2-(formamido)-n1-(5'-phosphoribosyl)acetamidine + ATP <==> ADP + orthophosphate + aminoimidazole ribotide	6.3.3.1	6.3.3.1	6.3.3.1	6.3.3.1	6.3.3.1	2618	2618	2618	2618	2618	IMP Biosynthesis	Purine metabolism	5-aminoimidazole ribonucleotide biosynthesis I	Purine metabolism	Purine ribonucleoside monophosphate biosynthesis
	1-(5'-phosphoribosyl)-5-amino-4-(n-succinocarboxamide)-imidazole <==> 1-(5'-phosphoribosyl)-5-amino-4-imidazolecarboxamide + fumarate	4.3.2.2	4.3.2.2	4.3.2.2	4.3.2.2	4.3.2.2	158	158	158	158	158	IMP Biosynthesis	Purine metabolism	inosine-5'-phosphate biosynthesis II	Purine metabolism	Purine ribonucleoside monophosphate biosynthesis
	ATP + 5'-phosphoribosyl-n-formylglycinamide + H2O + l-glutamine <==> 2-(formamido)-n1-(5'-phosphoribosyl)acetamidine + ADP + l-glutamate + orthophosphate	6.3.5.3	6.3.5.3	6.3.5.3	6.3.5.3	6.3.5.3	5198	5198	5198	5198	5198	IMP Biosynthesis	Purine metabolism	5-aminoimidazole ribonucleotide biosynthesis I	Purine metabolism	Purine ribonucleoside monophosphate biosynthesis
	1-(5-phospho-d-ribosyl)-5-amino-4-imidazolecarboxylate + ATP + l-aspartate <==> ADP + 1-(5'-phosphoribosyl)-5-amino-4-(n-succinocarboxamide)-imidazole + orthophosphate	6.3.2.6	6.3.2.6	6.3.2.6	6.3.2.6	6.3.2.6	10606	10606	10606	10606	10606	IMP Biosynthesis	Purine metabolism	inosine-5'-phosphate biosynthesis II	Purine metabolism	Purine ribonucleoside monophosphate biosynthesis
	H2O + AMP <==> adenosine + orthophosphate	3.1.3.5	3.1.3.5	3.1.3.5	3.1.3.5	3.1.3.5	22978__4907__53__93034	22978__30833__4907__51251__84618__93034	22978__4907__51251__57665__84618__93034	22978__30833__4907__51251__56953__84618__93034	93034	Nucleic acid degradation__Nucleotides	Purine metabolism	adenosine nucleotides degradation II	Purine metabolism	Purine catabolism
	ATP + AMP <==> ADP	2.7.4.3	2.7.4.3	2.7.4.3	2.7.4.3	2.7.4.3	122481__203__204__205__26289	122481__158067__203__204__205__221264__26289__6880	122481__158067__203__204__205__26289__50808	122481__203__204__205__26289	204	Nucleotides	Purine metabolism		Purine metabolism	Synthesis and interconversion of nucleotide di- and triphosphates
	adenosine + ATP <==> ADP + AMP	2.7.1.20	2.7.1.20__2.7.1.74	2.7.1.20	2.7.1.20__2.7.1.74	2.7.1.20	132	132__1633	132	132__1633	132	Nucleotides	Purine metabolism		Purine metabolism	Purine salvage
	xanthosine 5'-phosphate + ATP + H2O + l-glutamine <==> l-glutamate + diphosphate + GMP + AMP	6.3.5.2	6.3.5.2	6.3.5.2	6.3.5.2	6.3.4.1	8833	8833	8833	8833	8833	Nucleotides	Purine metabolism	guanosine nucleotides de novo biosynthesis__purine nucleotides de novo biosynthesis II	Purine metabolism	Purine ribonucleoside monophosphate biosynthesis
	IMP + NAD+ + H2O <==> NADH + xanthosine 5'-phosphate + H+	1.1.1.205	1.1.1.205	1.1.1.205	1.1.1.205	1.1.1.205	3614__3615	3614__3615	3614__3615	3614__3615	3614__3615	Nucleotides	Purine metabolism	guanosine nucleotides de novo biosynthesis__purine nucleotides de novo biosynthesis II__urate biosynthesis/inosine 5'-phosphate degradation	Purine metabolism	Purine ribonucleoside monophosphate biosynthesis
	ATP <==> 3',5'-cyclic AMP + diphosphate	4.6.1.1	4.6.1.1	4.6.1.1	4.6.1.1	4.6.1.1	107__108__109__111__112__113__114__115__196883__55811	107__108__109__111__112__113__114__115__196883	107__108__109__111__112__113__114__115__196883__55811	107__108__109__111__112__113__114__115__196883__55811	107__108__109__111__112__113__114__115__196883__2778	Nucleotides	Purine metabolism		Purine metabolism	Regulation of Water Balance by Renal Aquaporins
	ATP + H2O <==> ADP + orthophosphate	3.6.3.14	3.6.4.6__3.6.3.9__3.6.1.3__3.6.3.8__3.6.1.5__3.6.3.10__3.6.3.1__3.6.3.14__3.6.4.4__3.6.4.3	3.6.1.3__3.6.3.14__3.6.4.12__3.6.4.13__3.6.4.3__3.6.4.4__3.6.4.6__3.6.4.7	3.6.1.15__3.6.1.3__3.6.1.5		10312__245972__527__533__8992__51382__51606__523__526__528__529__9114__9296__9550__10476__10632__4905__498__506__509__513__514__515__518__521__522__9551__516__517__127124__245973__525__90423__23545__50617__535__534	10079__10312__10396__10476__10632__11104__124583__127124__148229__155066__23120__23200__23250__23439__23545__245972__245973__267020__27032__286410__374868__377841__4508__4509__476__477__478__479__480__481__482__483__487__488__489__490__4905__491__492__493__495__496__498__506__50617__509__513__51382__514__515__516__51606__517__51761__518__5205__521__522__523__525__526__527__528__529__533__534__535…	10476__10632__11104__11325__1659__27109__29028__3831__4905__498__506__509__513__515__5190__521__523__6683__79659__83473__84056__8880__92797__9296	377841__84284__953__954__956	10312__127124__155066__23545__245972__245973__50617__51382__51606__523__525__526__527__528__529__533__534__535__8992__90423__9114__9296__9550	Oxidative Phosphorylation__Transport, Lysosomal	Purine metabolism		Purine metabolism	Transferrin endocytosis and recycling
	oxygen + H2O + xanthine <==> urate + hydrogen peroxide		1.17.3.2	1.17.3.2	1.17.3.2	1.17.3.2	7498	7498	7498	7498	7498	Purine Catabolism	Purine metabolism		Purine metabolism	Purine catabolism
	IMP + H2O <==> inosine + orthophosphate	3.1.3.5	3.1.3.5	3.1.3.5	3.1.3.5	3.1.3.5	22978__93034	22978__30833__4907__51251__56953__84618__93034		22978__30833__4907__51251__56953__84618__93034	22978__30833	Purine Catabolism	Purine metabolism		Purine metabolism	Purine catabolism
	diphosphate + IMP <==> 5-phospho-alpha-d-ribose 1-diphosphate + hypoxanthine	2.4.2.8	2.4.2.8	2.4.2.8	2.4.2.8	2.4.2.8	3251		3251	3251	3251	Salvage Pathway	Purine metabolism		Purine metabolism	Purine salvage
	diphosphate + AMP <==> 5-phospho-alpha-d-ribose 1-diphosphate + adenine	2.4.2.7	2.4.2.7__2.4.2.8	2.4.2.7	2.4.2.7	2.4.2.7	353		353	353	353	Salvage Pathway	Purine metabolism		Purine metabolism	Purine salvage
	diphosphate + GMP <==> 5-phospho-alpha-d-ribose 1-diphosphate + guanine	2.4.2.8	2.4.2.7__2.4.2.8	2.4.2.8	2.4.2.7__2.4.2.8	2.4.2.8	3251		3251	3251__353	3251	Salvage Pathway	Purine metabolism		Purine metabolism	Purine salvage
	carbamoyl phosphate + l-aspartate <==> n-carbamoyl-l-aspartate + orthophosphate	2.1.3.2	2.1.3.2	2.1.3.2	2.1.3.2	2.1.3.2	790	790	790	790	790	Pyrimidine Biosynthesis	Pyrimidine metabolism	uridine-5'-phosphate biosynthesis	Alanine, aspartate and glutamate metabolism__Pyrimidine metabolism	Pyrimidine biosynthesis
	ATP + HCO3- + H2O + l-glutamine <==> carbamoyl phosphate + ADP + l-glutamate + orthophosphate	6.3.5.5	6.3.5.5	6.3.5.5	6.3.5.5	6.3.5.5	790	790	790	790	790	Pyrimidine Biosynthesis	Pyrimidine metabolism	uridine-5'-phosphate biosynthesis	Alanine, aspartate and glutamate metabolism__Pyrimidine metabolism	Pyrimidine biosynthesis
	5,6-dihydrouracil + H2O <==> 3-ureidopropionate	3.5.2.2	3.5.2.2	3.5.2.2	3.5.2.2	3.5.2.2	1807__1808__1809	1807	1807	1807	1807	Pyrimidine Catabolism	Pyrimidine metabolism	uracil degradation	Pantothenate and CoA biosynthesis__Pyrimidine metabolism__beta-Alanine metabolism	Pyrimidine catabolism
	5,6-dihydrouracil + NADPH+ <==> uracil + H+ + NADPH	1.3.1.2	1.3.1.2	1.3.1.2	1.3.1.2	1.3.1.2	1806	1806	1806	1806	1806	Pyrimidine Catabolism	Pyrimidine metabolism	uracil degradation	Pantothenate and CoA biosynthesis__Pyrimidine metabolism__beta-Alanine metabolism	Pyrimidine catabolism
	ATP + dCMP <==> ADP + dCDP	2.7.4.14	2.7.4.14	2.7.4.14	2.7.4.14	2.7.4.4	51727	51727	51727	129607__51727	26289__51727	Nucleotides	Pyrimidine metabolism		Pyrimidine metabolism	Synthesis and interconversion of nucleotide di- and triphosphates
	deoxyuridine + orthophosphate <==> uracil + 2-deoxy-d-ribose 1-phosphate		2.4.2.1__2.4.2.4	2.4.2.23	2.4.2.1__2.4.2.4	2.4.2.3	151531__4860	1890__4860__7378		1890__4860	151531__1890__7378	Nucleotides	Pyrimidine metabolism	salvage pathways of pyrimidine deoxyribonucleotides	Pyrimidine metabolism	Pyrimidine catabolism__Pyrimidine salvage reactions
	dTMP + ATP <==> ADP + dTDP	2.7.4.9	2.7.4.9	2.7.4.9	2.7.4.9	2.7.4.4	1841		129607__1841	1841	1841	Nucleotides	Pyrimidine metabolism	pyrimidine deoxyribonucleotides de novo biosynthesis	Pyrimidine metabolism	Synthesis and interconversion of nucleotide di- and triphosphates
	ATP + thymidine <==> ADP + dTMP	2.7.1.21	2.7.1.21	2.7.1.21	2.7.1.21		7083__7084	7084	7083__7084	7083__7084	7083__7084	Nucleotides	Pyrimidine metabolism	salvage pathways of pyrimidine deoxyribonucleotides	Pyrimidine metabolism	Pyrimidine salvage reactions
	deoxyuridine + ATP <==> ADP + dUMP		2.7.1.21	2.7.1.21	2.7.1.21		7083__7084	7083__7084	7083__7084	7083__7084	7084	Nucleotides	Pyrimidine metabolism	salvage pathways of pyrimidine deoxyribonucleotides	Pyrimidine metabolism	Pyrimidine salvage reactions
	ATP + CMP <==> ADP + CDP	2.7.4.14	2.7.4.14	2.7.4.14__2.7.4.25	2.7.4.14	2.7.4.4	51727	51727	51727	129607__51727	26289__51727	Nucleotides	Pyrimidine metabolism	salvage pathways of pyrimidine ribonucleotides	Pyrimidine metabolism	Synthesis and interconversion of nucleotide di- and triphosphates
	H2O + dUTP <==> diphosphate + dUMP	3.6.1.23	3.6.1.19__3.6.1.23	3.6.1.23	3.6.1.19__3.6.1.23	3.6.1.23	1854	1854__3704	1854	1854__3704	1854	Nucleotides	Pyrimidine metabolism	pyrimidine deoxyribonucleotides de novo biosynthesis	Pyrimidine metabolism	Pyrimidine biosynthesis
	UMP + ATP <==> ADP + UDP	2.7.4.14	2.7.4.4__2.7.4.14	2.7.4.14__2.7.4.22	2.7.4.14	2.7.4.4	51727	51727	51727	129607__51727	51727	Nucleotides	Pyrimidine metabolism	pyrimidine ribonucleotides interconversion	Pyrimidine metabolism	Synthesis and interconversion of nucleotide di- and triphosphates
	ATP + uridine <==> ADP + UMP	2.7.1.48	2.7.1.48	2.7.1.48	2.7.1.48		7371__83549		54963__7371__83549	54963__7371__83549	7371__83549	Pyrimidine Biosynthesis	Pyrimidine metabolism		Pyrimidine metabolism	Pyrimidine salvage reactions
	ATP + H2O + l-glutamine + UTP <==> ADP + l-glutamate + CTP + orthophosphate	6.3.4.2	6.3.4.2	6.3.4.2	6.3.4.2	6.3.4.2	56474	1503__56474	1503__56474	1503__56474	1503__56474	Pyrimidine Biosynthesis	Pyrimidine metabolism	pyrimidine ribonucleotides interconversion	Pyrimidine metabolism	Synthesis and interconversion of nucleotide di- and triphosphates
	diphosphate + orotidine 5'-phosphate <==> 5-phospho-alpha-d-ribose 1-diphosphate + orotate	2.4.2.10	2.4.2.10	2.4.2.10	2.4.2.10	2.4.2.10	7372	7372	7372	7372	7372	Pyrimidine Biosynthesis	Pyrimidine metabolism	uridine-5'-phosphate biosynthesis	Pyrimidine metabolism	Pyrimidine biosynthesis
	H2O + (s)-dihydroorotate <==> n-carbamoyl-l-aspartate	3.5.2.3	3.5.2.3	3.5.2.3	3.5.2.3	3.5.2.3	790	790	790	790	790	Pyrimidine Biosynthesis	Pyrimidine metabolism	uridine-5'-phosphate biosynthesis	Pyrimidine metabolism	Pyrimidine biosynthesis
	orotidine 5'-phosphate <==> UMP + CO2	4.1.1.23	4.1.1.23	4.1.1.23	4.1.1.23	4.1.1.23	7372	7372	7372	7372	7372	Pyrimidine Biosynthesis	Pyrimidine metabolism	uridine-5'-phosphate biosynthesis	Pyrimidine metabolism	Pyrimidine biosynthesis
	5,6-dihydrothymine + NADPH+ <==> H+ + thymine + NADPH	1.3.1.2	1.3.1.2	1.3.1.2	1.3.1.2	1.3.1.2	1806	1806	1806	1806	1806	Pyrimidine Catabolism	Pyrimidine metabolism	thymine degradation	Pyrimidine metabolism	Pyrimidine catabolism
	uridine + orthophosphate <==> uracil + alpha-d-ribose 1-phosphate	2.4.2.2	2.4.2.3	2.4.2.3	2.4.2.3	2.4.2.3	151531__7378	151531__7378	151531__7378	151531__7378	151531__7378	Pyrimidine Catabolism	Pyrimidine metabolism	salvage pathways of pyrimidine ribonucleotides	Pyrimidine metabolism	Pyrimidine catabolism__Pyrimidine salvage reactions
	thymidine + orthophosphate <==> 2-deoxy-d-ribose 1-phosphate + thymine	2.4.2.4	2.4.2.4	2.4.2.4	2.4.2.4		1890	1890	1890	1890	1890	Pyrimidine Catabolism	Pyrimidine metabolism	salvage pathways of pyrimidine deoxyribonucleotides	Pyrimidine metabolism	Pyrimidine catabolism__Pyrimidine salvage reactions
	5,6-dihydrothymine + H2O <==> 3-ureidoisobutyrate	3.5.2.2	3.5.2.2	3.5.2.2	3.5.2.2	3.5.2.2		1807	1807	1807	1807	Pyrimidine Catabolism	Pyrimidine metabolism	thymine degradation	Pyrimidine metabolism	Pyrimidine catabolism
	acetyl-CoA <==> acetoacetyl-CoA + CoA	2.3.1.9	2.3.1.9__2.3.1.16	2.3.1.9	2.3.1.9	2.3.1.9	3030__3032__38__39	10449__3030__3032__38	38__39	38__39	38	Cholesterol Metabolism__Tryptophan metabolism	Saturated fatty acids beta-oxidation	glutaryl-CoA degradation__ketogenesis__ketolysis__mevalonate pathway I	Butanoate metabolism__Fatty acid metabolism__Glyoxylate and dicarboxylate metabolism__Lysine degradation__Propanoate metabolism__Pyruvate metabolism__Synthesis and degradation of ketone bodies__Terpenoid backbone biosynthesis__Tryptophan metabolism__Valine, leucine and isoleucine degradation	Formation of Acetoacetic Acid__Utilization of Ketone Bodies
	(s)-3-hydroxybutanoyl-CoA <==> crotonoyl-CoA + H2O	4.2.1.17	4.2.1.17		4.2.1.17	4.2.1.17	1891__1892__1962__3030__3032__549	1892__1962__3030__3032		1892__1962__3030	1892	Tryptophan metabolism	Saturated fatty acids beta-oxidation	glutaryl-CoA degradation	Butanoate metabolism__Fatty acid metabolism__Lysine degradation__Tryptophan metabolism	Beta oxidation of butanoyl-CoA to acetyl-CoA
	(s)-3-hydroxybutanoyl-CoA + NAD+ <==> NADH + acetoacetyl-CoA + H+	1.1.1.35	1.1.1.211__1.1.1.35	1.1.1.35	1.1.1.35	1.1.1.35	1962__3028__3030__3032__3033__3295	1962__3028__3030__3032__3033__3295		1962__3033	3033	Tryptophan metabolism	Saturated fatty acids beta-oxidation	glutaryl-CoA degradation	Butanoate metabolism__Fatty acid metabolism__Lysine degradation__Tryptophan metabolism	Beta oxidation of butanoyl-CoA to acetyl-CoA
	oxygen + H+ + NADPH + squalene <==> (s)-2,3-epoxysqualene + H2O + NADPH+	1.14.99.7	1.14.99.7	1.14.99.7	1.14.99.7	1.14.99.7	6713	6713	6713	6713	6713	Cholesterol Metabolism	Squalene and cholesterol biosynthesis	epoxysqualene biosynthesis	Steroid biosynthesis	Cholesterol biosynthesis
	zymosterol <==> 5alpha-cholesta-7,24-dien-3beta-ol	5.3.3.5	5.3.3.5	5.3.3.5	5.3.3.5	5.3.3.1	10682	10682	10682	10682	10682	Cholesterol Metabolism	Squalene and cholesterol biosynthesis	cholesterol biosynthesis I__cholesterol biosynthesis III (via desmosterol)	Steroid biosynthesis	Cholesterol biosynthesis
	(s)-2,3-epoxysqualene <==> lanosterol	5.4.99.7	5.4.99.7	5.4.99.7	5.4.99.7	5.4.99.7	4047		4047	4047	4047	Cholesterol Metabolism	Squalene and cholesterol biosynthesis	lanosterol biosynthesis	Steroid biosynthesis	Cholesterol biosynthesis
	isopentenyl diphosphate <==> dimethylallyl diphosphate	5.3.3.2	5.3.3.2	5.3.3.2	5.3.3.2	5.3.3.2	3422__91734	3422__91734	3422__91734	3422__91734	3422__91734	Cholesterol Metabolism	Squalene and cholesterol biosynthesis	mevalonate pathway I__trans,trans-farnesyl diphosphate biosynthesis	Terpenoid backbone biosynthesis	Cholesterol biosynthesis
	ATP + (r)-mevalonate <==> (r)-5-phosphomevalonate + ADP	2.7.1.36	2.7.1.36	2.7.1.36	2.7.1.36	2.7.1.36	4598	4598	4598	4598	4598	Cholesterol Metabolism	Squalene and cholesterol biosynthesis	mevalonate pathway I	Terpenoid backbone biosynthesis	Cholesterol biosynthesis
	(r)-5-phosphomevalonate + ATP <==> ADP + (r)-5-diphosphomevalonate	2.7.4.2	2.7.4.2	2.7.4.2	2.7.4.2	2.7.4.2	10654	10654	10654	10654	10654	Cholesterol Metabolism	Squalene and cholesterol biosynthesis	mevalonate pathway I	Terpenoid backbone biosynthesis	Cholesterol biosynthesis
	isopentenyl diphosphate + dimethylallyl diphosphate <==> diphosphate + geranyl diphosphate	2.5.1.1	2.5.1.1__2.5.1.10__2.5.1.29	2.5.1.1	2.5.1.1	2.5.1.1	2224__9453	2224__9453	2224__9453	2224__9453	2224__9453	Cholesterol Metabolism	Squalene and cholesterol biosynthesis	trans,trans-farnesyl diphosphate biosynthesis	Terpenoid backbone biosynthesis	Cholesterol biosynthesis
	ATP + (r)-5-diphosphomevalonate <==> ADP + isopentenyl diphosphate + CO2 + orthophosphate	4.1.1.33	4.1.1.33	4.1.1.33	4.1.1.33	4.1.1.33	4597		4597	4597	4597	Cholesterol Metabolism	Squalene and cholesterol biosynthesis	mevalonate pathway I	Terpenoid backbone biosynthesis	Cholesterol biosynthesis
	isopentenyl diphosphate + geranyl diphosphate <==> diphosphate + trans,trans-farnesyl diphosphate	2.5.1.10	2.5.1.1__2.5.1.10__2.5.1.29	2.5.1.10	2.5.1.10	2.5.1.10	2224__9453	2224__9453	2224__9453	2224__9453	2224__9453	Cholesterol Metabolism	Squalene and cholesterol biosynthesis	trans,trans-farnesyl diphosphate biosynthesis	Terpenoid backbone biosynthesis	Cholesterol biosynthesis
	H+ + NADPH + (s)-3-hydroxy-3-methylglutaryl-CoA <==> CoA + (r)-mevalonate + NADPH+	1.1.1.34	1.1.1.34	1.1.1.34	1.1.1.34	1.1.1.34	3156	3156	3156	3156	3156	Cholesterol Metabolism	Squalene and cholesterol biosynthesis	mevalonate pathway I	Terpenoid backbone biosynthesis	Cholesterol biosynthesis
	NAD+ + isocitrate <==> 2-oxoglutarate + NADH + H+ + CO2	1.1.1.41	1.1.1.41	1.1.1.41	1.1.1.41	1.1.1.41	3419__3420__3421	3419__3420__3421	3419__3420__3421	3419__3420__3421	3419__3420__3421	Citric Acid Cycle	TCA cycle	TCA cycle	Citrate cycle (TCA cycle)	Citric acid cycle (TCA cycle)
	(s)-malate <==> fumarate + H2O	4.2.1.2	4.2.1.2	4.2.1.2	4.2.1.2	4.2.1.2	2271	2271	2271	2271	2271	Citric Acid Cycle	TCA cycle	TCA cycle	Citrate cycle (TCA cycle)	Citric acid cycle (TCA cycle)
	citrate + ATP + CoA <==> ADP + oxaloacetate + acetyl-CoA + orthophosphate		2.3.3.8	2.3.3.8	2.3.3.8	4.1.3.6	47	47	47	47	47	Citric Acid Cycle	TCA cycle	acetyl-CoA biosynthesis (from citrate)	Citrate cycle (TCA cycle)	Fatty Acyl-CoA Biosynthesis
	citrate + CoA <==> oxaloacetate + H2O + acetyl-CoA		2.3.3.1	2.3.3.1	2.3.3.1	2.3.3.1	1431	1431	1431__146861	1431	1431	Citric Acid Cycle	TCA cycle	TCA cycle	Citrate cycle (TCA cycle)__Glyoxylate and dicarboxylate metabolism	Citric acid cycle (TCA cycle)
	(s)-malate + NAD+ <==> NADH + H+ + oxaloacetate	1.1.1.37	1.1.1.37	1.1.1.37	1.1.1.37	1.1.1.37	130752__4190__4191	4190__4191	4190__4191	4190__4191	4190__4191	Citric Acid Cycle	TCA cycle	TCA cycle__aspartate degradation II__gluconeogenesis I	Citrate cycle (TCA cycle)__Glyoxylate and dicarboxylate metabolism__Pyruvate metabolism	Citric acid cycle (TCA cycle)__Gluconeogenesis
	CoA + GTP + succinate <==> succinyl-CoA + GDP + orthophosphate	6.2.1.4	6.2.1.4	6.2.1.4	6.2.1.4	6.2.1.4	8801__8802	8801__8802	8801__8802	8801__8802__8803	283398__8801__8802	Citric Acid Cycle	TCA cycle		Citrate cycle (TCA cycle)__Propanoate metabolism	Citric acid cycle (TCA cycle)
	ATP + CoA + succinate <==> ADP + succinyl-CoA + orthophosphate	6.2.1.5	6.2.1.5	6.2.1.5	6.2.1.5	6.2.1.5	8802__8803	8803	8802__8803	8801__8802__8803	646520__8802__8803	Citric Acid Cycle	TCA cycle	TCA cycle	Citrate cycle (TCA cycle)__Propanoate metabolism	Citric acid cycle (TCA cycle)
	serotonin + acetyl-CoA <==> CoA + n-acetylserotonin	2.3.1.87	2.3.1.87	2.3.1.87	2.3.1.87	2.3.1.87	15	15	15	15	15	Tryptophan metabolism	Tryptophan metabolism	serotonin and melatonin biosynthesis	Tryptophan metabolism	Serotonin and melatonin biosynthesis
	s-adenosyl-l-methionine + n-acetylserotonin <==> melatonin + s-adenosyl-l-homocysteine	2.1.1.4	2.1.1.4	2.1.1.4	2.1.1.4		438	438	438	438	438	Tryptophan metabolism	Tryptophan metabolism	serotonin and melatonin biosynthesis	Tryptophan metabolism	Serotonin and melatonin biosynthesis
	2-amino-3-carboxymuconate semialdehyde <==> CO2 + 2-aminomuconate semialdehyde	4.1.1.45	4.1.1.45	4.1.1.45	4.1.1.45		130013	130013	130013	130013	130013	Tryptophan metabolism	Tryptophan metabolism	2-amino-3-carboxymuconate semialdehyde degradation to glutaryl-CoA	Tryptophan metabolism	Tryptophan catabolism
	oxygen + l-tryptophan <==> l-formylkynurenine	1.13.11.11	1.13.11.11	1.13.11.11__1.13.11.52	1.13.11.11__1.13.11.52	1.13.11.11	6999	6999	3620__6999	169355__3620__6999	169355__3620__6999	Tryptophan metabolism	Tryptophan metabolism	tryptophan degradation to 2-amino-3-carboxymuconate semialdehyde	Tryptophan metabolism	Tryptophan catabolism
	oxygen + 3-hydroxyanthranilate <==> 2-amino-3-carboxymuconate semialdehyde	1.13.11.6	1.13.11.6	1.13.11.6	1.13.11.6	1.13.11.6	23498	23498	23498	23498	23498	Tryptophan metabolism	Tryptophan metabolism	tryptophan degradation to 2-amino-3-carboxymuconate semialdehyde	Tryptophan metabolism	Tryptophan catabolism
	2-oxoglutarate + l-tyrosine <==> l-glutamate + 3-(4-hydroxyphenyl)pyruvate	2.6.1.5	2.6.1.1__2.6.1.5	2.6.1.5	2.6.1.1__2.6.1.5	2.6.1.5	2805__2806__6898	2805__2806__6898	6898	2805__2806__6898	6898	Tyrosine metabolism	Tyrosine metabolism	4-hydroxybenzoate biosynthesis__tyrosine degradation I	Phenylalanine, tyrosine and tryptophan biosynthesis__Tyrosine metabolism__Ubiquinone and other terpenoid-quinone biosynthesis	Phenylalanine and tyrosine catabolism
	dopamine + oxygen + ascorbate <==> H2O + dehydroascorbate + l-noradrenaline	1.14.17.1	1.14.17.1	1.14.17.1	1.14.17.1	1.14.17.1	1621__26002	26002	1621	1621	1621	Tyrosine metabolism	Tyrosine metabolism	catecholamine biosynthesis	Tyrosine metabolism	Catecholamine biosynthesis
	3,4-dihydroxy-l-phenylalanine <==> dopamine + CO2	4.1.1.28	4.1.1.28	4.1.1.28	4.1.1.28	4.1.1.28	1644	1644	1644	1644	1644	Tyrosine metabolism	Tyrosine metabolism	catecholamine biosynthesis	Tyrosine metabolism	Catecholamine biosynthesis
	oxygen + homogentisate <==> 4-maleylacetoacetate	1.13.11.5	1.13.11.5	1.13.11.5	1.13.11.5	1.13.11.5	3081	1735__3081	3081	3081	3081	Tyrosine metabolism	Tyrosine metabolism	tyrosine degradation I	Tyrosine metabolism	Phenylalanine and tyrosine catabolism
	4-fumarylacetoacetate + H2O <==> acetoacetate + fumarate	3.7.1.2	3.7.1.2	3.7.1.2	3.7.1.2	3.7.1.2	2184	2184	2184	2184	2184	Tyrosine metabolism	Tyrosine metabolism	tyrosine degradation I	Tyrosine metabolism	Phenylalanine and tyrosine catabolism
	4-maleylacetoacetate <==> 4-fumarylacetoacetate	5.2.1.2	5.2.1.2	5.2.1.2	5.2.1.2	5.2.1.2	2954	2954	2954	2954	2954	Tyrosine metabolism	Tyrosine metabolism	tyrosine degradation I	Tyrosine metabolism	Phenylalanine and tyrosine catabolism
	s-adenosyl-l-methionine + l-noradrenaline <==> l-adrenaline + s-adenosyl-l-homocysteine	2.1.1.28	2.1.1.28	2.1.1.28	2.1.1.28	2.1.1.28	5409	5409	5409	5409	5409	Tyrosine metabolism	Tyrosine metabolism	catecholamine biosynthesis__noradrenaline and adrenaline degradation	Tyrosine metabolism	Catecholamine biosynthesis
	oxygen + 3-(4-hydroxyphenyl)pyruvate <==> homogentisate + CO2	1.13.11.27	1.13.11.27	1.13.11.27	1.13.11.27	1.13.11.27	3242	3242	3242	3242	3242	Tyrosine metabolism	Tyrosine metabolism	tyrosine degradation I	Tyrosine metabolism__Ubiquinone and other terpenoid-quinone biosynthesis	Phenylalanine and tyrosine catabolism
	2-oxoglutarate + l-aspartate <==> l-glutamate + oxaloacetate	2.6.1.1	2.6.1.1	2.6.1.1	2.6.1.1	2.6.1.1	2805__2806	2805__2806	137362__2805__2806	2805__2806	2805__2806	Alanine and Aspartate Metabolism	Urea cycle and metabolism of arginine, proline, glutamate, aspartate and asparagine	aspartate degradation II__glutamate degradation II	Alanine, aspartate and glutamate metabolism	Amino acid synthesis and interconversion (transamination)__Gluconeogenesis
	l-alanine + 2-oxoglutarate <==> l-glutamate + pyruvate	2.6.1.2	2.6.1.2	2.6.1.2	2.6.1.2	2.6.1.2	2875__84706	2875__84706	2875__84706	2875__84706	2875__84706	Glutamate metabolism	Urea cycle and metabolism of arginine, proline, glutamate, aspartate and asparagine	alanine biosynthesis II__alanine degradation III	Alanine, aspartate and glutamate metabolism	Amino acid synthesis and interconversion (transamination)
	n-(l-arginino)succinate <==> l-arginine + fumarate	4.3.2.1	4.3.2.1	4.3.2.1	4.3.2.1	4.3.2.1	435	435	435	435	435	Alanine and Aspartate Metabolism	Urea cycle and metabolism of arginine, proline, glutamate, aspartate and asparagine	arginine biosynthesis IV__citrulline-nitric oxide cycle__urea cycle	Alanine, aspartate and glutamate metabolism__Arginine and proline metabolism	Urea cycle
	ATP + l-citrulline + l-aspartate <==> diphosphate + n-(l-arginino)succinate + AMP	6.3.4.5	6.3.4.5	6.3.4.5	6.3.4.5	6.3.4.5	445	445	445	445	445	Alanine and Aspartate Metabolism	Urea cycle and metabolism of arginine, proline, glutamate, aspartate and asparagine	arginine biosynthesis IV__citrulline-nitric oxide cycle__urea cycle	Alanine, aspartate and glutamate metabolism__Arginine and proline metabolism	Urea cycle
	ATP + H2O + l-aspartate + l-glutamine <==> l-glutamate + diphosphate + l-asparagine + AMP	6.3.5.4	6.3.5.4	6.3.5.4	6.3.5.4	6.3.5.4	440		440	440	440	Alanine and Aspartate Metabolism	Urea cycle and metabolism of arginine, proline, glutamate, aspartate and asparagine	asparagine biosynthesis I	Alanine, aspartate and glutamate metabolism__Nitrogen metabolism	Amino acid synthesis and interconversion (transamination)
	H2O + agmatine <==> putrescine + urea	3.5.3.11	3.5.3.11	3.5.3.11	3.5.3.11	3.5.3.11	79814	79814	79814	79814	79814	Arginine and Proline Metabolism	Urea cycle and metabolism of arginine, proline, glutamate, aspartate and asparagine		Arginine and proline metabolism	Agmatine biosynthesis
	l-glutamate + acetyl-CoA <==> n-acetyl-l-glutamate + CoA	2.3.1.1	2.3.1.1	2.3.1.1	2.3.1.1	2.3.1.1	162417	162417	162417	162417	162417	Urea cycle/amino group metabolism	Urea cycle and metabolism of arginine, proline, glutamate, aspartate and asparagine		Arginine and proline metabolism	Urea cycle
	s-adenosyl-l-methionine + H+ <==> s-adenosylmethioninamine + CO2	4.1.1.50	4.1.1.50	4.1.1.50	4.1.1.50	4.1.1.50	262	262	262	262	262	Arginine and Proline Metabolism	Urea cycle and metabolism of arginine, proline, glutamate, aspartate and asparagine	spermidine biosynthesis__spermine biosynthesis	Arginine and proline metabolism__Cysteine and methionine metabolism	Metabolism of polyamines
	putrescine + s-adenosylmethioninamine <==> spermidine + 5'-methylthioadenosine	2.5.1.16	2.5.1.16	2.5.1.16	2.5.1.16	2.5.1.16	6723	6723	6723	6723	6723	Urea cycle/amino group metabolism	Urea cycle and metabolism of arginine, proline, glutamate, aspartate and asparagine	spermidine biosynthesis	Arginine and proline metabolism__Cysteine and methionine metabolism__Glutathione metabolism	Metabolism of polyamines
	spermidine + s-adenosylmethioninamine <==> 5'-methylthioadenosine + spermine	2.5.1.22	2.5.1.16__2.5.1.22	2.5.1.22	2.5.1.16__2.5.1.22	2.5.1.22	6611	6611__6723	6611	6611__6723	6611	Urea cycle/amino group metabolism	Urea cycle and metabolism of arginine, proline, glutamate, aspartate and asparagine	spermine biosynthesis	Arginine and proline metabolism__Cysteine and methionine metabolism__Glutathione metabolism__beta-Alanine metabolism	Metabolism of polyamines
	H+ + glutathione disulfide + NADPH <==> glutathione + NADPH+	1.8.1.7	1.8.1.7	1.8.1.7	1.8.1.7	1.8.1.7	2936	2936	2936	2936	2936	Glutamate metabolism	Urea cycle and metabolism of arginine, proline, glutamate, aspartate and asparagine	glutathione redox reactions I__glutathione redox reactions II	Glutathione metabolism	Synthesis and interconversion of nucleotide di- and triphosphates
	l-glutamate + ATP + l-cysteine <==> ADP + gamma-l-glutamyl-l-cysteine + orthophosphate	6.3.2.2	6.3.2.2	6.3.2.2	6.3.2.2	6.3.2.2	2729__2730	2729__2730	2729__2730	2729__2730	2729__2730	Glutathione Metabolism	Urea cycle and metabolism of arginine, proline, glutamate, aspartate and asparagine	glutathione biosynthesis	Glutathione metabolism	Glutathione synthesis
	gamma-l-glutamyl-l-cysteine + ATP + glycine <==> ADP + glutathione + orthophosphate	6.3.2.3	6.3.2.3	6.3.2.3	6.3.2.3	6.3.2.3	2937	2937	2937	2937	2937	Glutathione Metabolism	Urea cycle and metabolism of arginine, proline, glutamate, aspartate and asparagine	glutathione biosynthesis	Glutathione metabolism	Glutathione synthesis
	hydrogen peroxide + glutathione <==> glutathione disulfide + H2O	1.11.1.9	1.11.1.9	1.11.1.9	1.11.1.9	1.11.1.9	10935__257202__2876__2877__2878__2879__5052__7001	2876__2877__2878__2879	257202__2876__2877__2878__2880__2882__493869	257202__2876__2877__2878__2880__2882	2876	Glutathione Metabolism	Urea cycle and metabolism of arginine, proline, glutamate, aspartate and asparagine	glutathione redox reactions I	Glutathione metabolism	Purine catabolism
	(s)-3-hydroxy-3-methylglutaryl-CoA <==> acetoacetate + acetyl-CoA	4.1.3.4	4.1.3.4	4.1.3.4	4.1.3.4	4.1.3.4	3155__54511	3155	3155__54511	3155	3155	Cholesterol Metabolism	Valine, leucine and isoleucine degradation	ketogenesis__leucine degradation I__mevalonate degradation	Butanoate metabolism__Synthesis and degradation of ketone bodies__Valine, leucine and isoleucine degradation	Formation of Acetoacetic Acid
	2-oxoglutarate + l-valine <==> 3-methyl-2-oxobutanoic acid + l-glutamate	2.6.1.42	2.6.1.42	2.6.1.42	2.6.1.42	2.6.1.42	586__587	586__587	586__587	586__587	586__587	Valine, Leucine, and Isoleucine Metabolism	Valine, leucine and isoleucine degradation	valine degradation I	Pantothenate and CoA biosynthesis__Valine, leucine and isoleucine biosynthesis__Valine, leucine and isoleucine degradation	Branched-chain amino acid catabolism
	l-leucine + 2-oxoglutarate <==> l-glutamate + 4-methyl-2-oxopentanoate	2.6.1.6	2.6.1.42__2.6.1.6	2.6.1.42	2.6.1.42	2.6.1.42	586__587	586__587	586__587	586__587	586__587	Valine, Leucine, and Isoleucine Metabolism	Valine, leucine and isoleucine degradation	leucine degradation I	Valine, leucine and isoleucine biosynthesis__Valine, leucine and isoleucine degradation	Branched-chain amino acid catabolism
	ATP + HCO3- + 3-methylcrotonyl-CoA <==> ADP + 3-methylglutaconyl-CoA + orthophosphate	6.4.1.4	6.4.1.4	6.4.1.4	6.4.1.4	6.4.1.4	56922__64087	56922__64087	56922__64087	56922__64087	56922__64087	Valine, Leucine, and Isoleucine Metabolism	Valine, leucine and isoleucine degradation	leucine degradation I	Valine, leucine and isoleucine degradation	Branched-chain amino acid catabolism
	(2s,3s)-3-hydroxy-2-methylbutanoyl-CoA + NAD+ <==> NADH + H+ + 2-methylacetoacetyl-CoA	1.1.1.35	1.1.1.178__1.1.1.35	1.1.1.178	1.1.1.178__1.1.1.35	1.1.1.35	3028	1962__3028__3033__3295	3028	1962__3028__3033	3028	Valine, Leucine, and Isoleucine Metabolism	Valine, leucine and isoleucine degradation	isoleucine degradation I	Valine, leucine and isoleucine degradation	Branched-chain amino acid catabolism
	CoA + 2-methylacetoacetyl-CoA <==> propanoyl-CoA + acetyl-CoA	2.3.1.9	2.3.1.16	2.3.1.9	2.3.1.16	2.3.1.9	38	10449__3030__3032	30__3032__38	10449__30__3032	38	Valine, Leucine, and Isoleucine Metabolism	Valine, leucine and isoleucine degradation	isoleucine degradation I	Valine, leucine and isoleucine degradation	Branched-chain amino acid catabolism
	(s)-3-hydroxy-3-methylglutaryl-CoA <==> 3-methylglutaconyl-CoA + H2O	4.2.1.18	4.2.1.18	4.2.1.18	4.2.1.18	4.2.1.18	549	549	549	549	549	Valine, Leucine, and Isoleucine Metabolism	Valine, leucine and isoleucine degradation	leucine degradation I	Valine, leucine and isoleucine degradation	Branched-chain amino acid catabolism
	3-methylbutanoyl-CoA + FAD <==> FADH2 + 3-methylcrotonyl-CoA	1.3.99.10	1.3.99.10__1.3.99.3	1.3.99.10	1.3.99.10__1.3.99.3	1.3.99.10	3712	33__34__36__3712	3712	34__3712	3712	Valine, Leucine, and Isoleucine Metabolism	Valine, leucine and isoleucine degradation	leucine degradation I	Valine, leucine and isoleucine degradation	Branched-chain amino acid catabolism
	H2O + 2-methylbut-2-enoyl-CoA <==> (2s,3s)-3-hydroxy-2-methylbutanoyl-CoA	4.2.1.17	4.2.1.17	4.2.1.17	4.2.1.17	4.2.1.17	1892__3030__3032	1892__1962__3030__3032	1892__1962__3030	1892__1962__3030		Valine, Leucine, and Isoleucine Metabolism	Valine, leucine and isoleucine degradation	isoleucine degradation I	Valine, leucine and isoleucine degradation	Branched-chain amino acid catabolism
	2-methylprop-2-enoyl-CoA + H2O <==> (s)-3-hydroxyisobutyryl-CoA	4.2.1.17	4.2.1.17	4.2.1.17	4.2.1.17	4.2.1.17	1892__3030__3032	1892__1962__3030__3032	1892__1962__3030	1892__1962__3030		Valine, Leucine, and Isoleucine Metabolism	Valine, leucine and isoleucine degradation	valine degradation I	Valine, leucine and isoleucine degradation	Branched-chain amino acid catabolism
	thiamin triphosphate + H2O <==> thiamin diphosphate + orthophosphate	3.6.1.28	3.6.1.28	3.6.1.28	3.6.1.28	3.6.1.28	79178	79178	79178	79178	79178	Thiamine Metabolism	Vitamin B1 (thiamin) metabolism		Thiamine metabolism	Vitamin B1 (thiamin) metabolism
	thiamine + ATP <==> thiamin diphosphate + AMP	2.7.6.2	2.7.6.2	2.7.6.2	2.7.6.2	2.7.6.2	27010	27010	27010	27010	27010	Thiamine Metabolism	Vitamin B1 (thiamin) metabolism		Thiamine metabolism	Vitamin B1 (thiamin) metabolism
	ATP + FMN <==> diphosphate + FAD	2.7.7.2	2.7.7.2	2.7.7.2	2.7.7.2	2.7.7.2	80308	80308	80308	80308	80308	Riboflavin Metabolism	Vitamin B2 (riboflavin) metabolism	flavin biosynthesis IV (mammalian)	Riboflavin metabolism	Vitamin B2 (riboflavin) metabolism
	riboflavin + ATP <==> ADP + FMN	2.7.1.26	2.7.1.26	2.7.1.26	2.7.1.26	2.7.1.26	55312	55312	55312	55312	55312	Riboflavin Metabolism	Vitamin B2 (riboflavin) metabolism	flavin biosynthesis IV (mammalian)	Riboflavin metabolism	Vitamin B2 (riboflavin) metabolism
	5-phospho-alpha-d-ribose 1-diphosphate + quinolinate <==> diphosphate + CO2 + nicotinate d-ribonucleotide	2.4.2.19	2.4.2.19	2.4.2.19	2.4.2.19	2.4.2.19	23475	23475	23475	23475	23475	NAD Metabolism	Vitamin B3 (nicotinate and nicotinamide) metabolism	NAD biosynthesis I (from aspartate)__NAD biosynthesis from 2-amino-3-carboxymuconate semialdehyde	Nicotinate and nicotinamide metabolism	Nicotinate metabolism
	ATP + nicotinate d-ribonucleotide <==> deamino-NAD+ + diphosphate	2.7.7.18	2.7.7.18__2.7.7.1	2.7.7.18	2.7.7.1__2.7.7.18	2.7.7.1	23057__349565__5167__5168__5169__64802	23057__349565__64802	23057__349565__64802	23057__349565__64802	23057__349565__64802	NAD Metabolism	Vitamin B3 (nicotinate and nicotinamide) metabolism	NAD biosynthesis I (from aspartate)__NAD biosynthesis from 2-amino-3-carboxymuconate semialdehyde	Nicotinate and nicotinamide metabolism	Nicotinate metabolism
	ATP + NAD+ <==> ADP + nADP+	2.7.1.23	2.7.1.23	2.7.1.23	2.7.1.23	2.7.1.23	65220	65220	65220	65220	65220	NAD Metabolism	Vitamin B3 (nicotinate and nicotinamide) metabolism	NAD phosphorylation and dephosphorylation	Nicotinate and nicotinamide metabolism	Nicotinate metabolism
	deamino-NAD+ + ATP + H2O + l-glutamine <==> l-glutamate + diphosphate + NAD+ + AMP	6.3.5.1	6.3.5.1	6.3.5.1	6.3.5.1	6.3.5.1	55191	55191	55191	55191	55191	NAD Metabolism	Vitamin B3 (nicotinate and nicotinamide) metabolism	NAD biosynthesis I (from aspartate)__NAD biosynthesis from 2-amino-3-carboxymuconate semialdehyde	Nicotinate and nicotinamide metabolism	Nicotinate metabolism
	NAD+ + NADPH <==> NADH + NADPH+	1.6.1.1	1.6.1.2__1.6.1.1	1.6.1.2	1.6.1.2		23530	23530	23530	23530	23530	NAD Metabolism	Vitamin B3 (nicotinate and nicotinamide) metabolism	NAD phosphorylation and dephosphorylation	Nicotinate and nicotinamide metabolism	Citric acid cycle (TCA cycle)
	ATP + pantothenate <==> ADP + d-4'-phosphopantothenate	2.7.1.33	2.7.1.33	2.7.1.33	2.7.1.33	2.7.1.33	53354__55229__79646__80025	53354__55229__79646__80025	53354__55229__79646__80025	53354__55229__79646__80025	53354__55229__79646__80025	CoA Biosynthesis	Vitamin B5 - CoA biosynthesis from pantothenate	coenzyme A biosynthesis	Pantothenate and CoA biosynthesis	Coenzyme A biosynthesis
	(r)-4'-phosphopantothenoyl-l-cysteine <==> pantetheine 4'-phosphate + CO2	4.1.1.36	4.1.1.36	4.1.1.36	4.1.1.36	4.1.1.36	60490		60490	60490	60490	CoA Biosynthesis	Vitamin B5 - CoA biosynthesis from pantothenate	coenzyme A biosynthesis	Pantothenate and CoA biosynthesis	Coenzyme A biosynthesis
	dephospho-CoA + ATP <==> ADP + CoA	2.7.1.24	2.7.1.24	2.7.1.24	2.7.1.24	2.7.1.24	80347	80347	80347	80347	80347	CoA Biosynthesis	Vitamin B5 - CoA biosynthesis from pantothenate	coenzyme A biosynthesis	Pantothenate and CoA biosynthesis	Coenzyme A biosynthesis
	pantetheine 4'-phosphate + ATP <==> diphosphate + dephospho-CoA	2.7.7.3	2.7.7.3	2.7.7.3	2.7.7.3	2.7.7.3	80347	80347	80347	80347	80347	CoA Biosynthesis	Vitamin B5 - CoA biosynthesis from pantothenate	coenzyme A biosynthesis	Pantothenate and CoA biosynthesis	Coenzyme A biosynthesis
	oxygen + pyridoxine phosphate <==> hydrogen peroxide + pyridoxal phosphate	1.4.3.5	1.4.3.5	1.4.3.5	1.4.3.5	1.4.3.5	55163	55163	55163	55163	55163	Vitamin B6 Metabolism	Vitamin B6 (pyridoxine) metabolism	pyridoxal 5'-phosphate salvage pathway	Vitamin B6 metabolism	Vitamins B6 activation to pyridoxal phosphate
	ATP + pyridoxine <==> ADP + pyridoxine phosphate	2.7.1.35	2.7.1.35		2.7.1.35	2.7.1.35	8566	8566	8566	8566	8566	Vitamin B6 Metabolism	Vitamin B6 (pyridoxine) metabolism	pyridoxal 5'-phosphate salvage pathway	Vitamin B6 metabolism	Vitamins B6 activation to pyridoxal phosphate
	ATP + pyridoxal <==> ADP + pyridoxal phosphate	2.7.1.35	2.7.1.35	2.7.1.35	2.7.1.35	2.7.1.35	8566	8566	8566	8566	8566	Vitamin B6 Metabolism	Vitamin B6 (pyridoxine) metabolism	pyridoxal 5'-phosphate salvage pathway	Vitamin B6 metabolism	Vitamins B6 activation to pyridoxal phosphate
	ATP + pyridoxamine <==> ADP + pyridoxamine phosphate	2.7.1.35	2.7.1.35	2.7.1.35	2.7.1.35	2.7.1.35	8566	8566		8566	8566	Vitamin B6 Metabolism	Vitamin B6 (pyridoxine) metabolism	pyridoxal 5'-phosphate salvage pathway	Vitamin B6 metabolism	Vitamins B6 activation to pyridoxal phosphate
	tetrahydrofolate + NADPH+ <==> H+ + NADPH + dihydrofolate	1.5.1.3	1.5.1.3	1.5.1.3	1.5.1.3		1719	1719	1719	1719	1719__573971	Folate Metabolism	Vitamin B9 (folate) metabolism		Folate biosynthesis__One carbon pool by folate	Metabolism of folate and pterines
	oxygen + H+ + calcidiol + NADPH <==> H2O + NADPH+ + calcitriol		1.14.13.13	1.14.13.13	1.14.13.13	1.14.13.13	1594	1594	1594	1594	1594	Vitamin D	Vitamin D3 (cholecalciferol) metabolism	1,25-dihydroxyvitamin D3 biosynthesis	Steroid biosynthesis	Vitamin D (calciferol) metabolism__Vitamins
	vitamin D3 + oxygen + H+ + NADPH <==> calcidiol + H2O + NADPH+						1593	1593		120227	120227	Vitamin D	Vitamin D3 (cholecalciferol) metabolism	1,25-dihydroxyvitamin D3 biosynthesis	Steroid biosynthesis	Vitamin D (calciferol) metabolism__Vitamins
