# Supplementary material for: Critical assessment of human metabolic pathway databases: a stepping stone for future integration
Source: BMC Syst Biol. 2011 Oct 14;5:165. doi: 10.1186/1752-0509-5-165 (PMC3271347; doi:10.1186/1752-0509-5-165)
Supplement: Additional file 6 — TCA cycle as represented in each of the five metabolic pathway databases. Breakdown of the TCA cycle per database. WS1) Overview of all reactions, plus corresponding EC numbers and genes. WS2) Reactions of each database; matching reactions are aligned. For reactions that are not part of the TCA cycle consensus an explanation for the differences observed is given in column B (see also section 'Analysis of differences between databases' in the main text). WS3) Metabolites of each database; matching metabolites are aligned. WS4) EC numbers of each database; matching EC numbers are aligned. WS5) Genes of each database; matching genes are aligned. In WS3-WS5 metabolites, EC numbers, and genes are matched across the entire TCA cycle. [file 1752-0509-5-165-S6.XLS]

## Sheet: Legend
	Additional file 6 – TCA cycle as represented in each of the five metabolic pathway databases
	Breakdown of the TCA cycle per database. WS1) Overview of all reactions, plus corresponding EC numbers and genes. WS2) Reactions of each database; matching reactions are aligned. For reactions that are not part of the TCA cycle consensus, an explanation for the differences observed is given in column B (see also section ‘Analysis of differences between databases’ in the main text). WS3) Metabolit…

## Sheet: WS1 - TCA cycle
	TCA cycle: reactions and their corresponding EC number(s) and gene(s) for each database.
	Notes consensus:
	There are 5 reactions that match in all databases.
	Two of these are also a perfect match w.r.t their corresponding EC number and genes.
	The other three do match on EC number and on one of the genes.
	Notes EC numbers:
	Only for 1 reaction not all database agree on the EC number.
	There are two cases in which one of the databases has no EC number for a reaction.
	In one case EHMN has more than one EC number for the reaction.
	Notes compartments:
	Compartments are indicated after each metabolite and after each gene by '[.]' for BiGG, EHMN and Reactome. The 'm' stands for mitochondrion, 'mm' for mitochondrial matrix, 'mim' for mitochondrial inner membrane, 'c' for cytosol, 'p' for peroxisome, 'e' for endoplasmic reticulum, 'g' for golgi apparatus. If the reaction takes place in multiple compartments the direction is taken as given for the r…
	In BiGG 4 reactions take place in multiple compartments and 2 only in the cytosol. In EHMN 13 reactions take place in multiple compartments and 1 only in the cytosol. In Reactome all reactions take place in the mitochondrial matrix.
	The gene depends in most cases on the compartment.
	Legend
	Match in all 5 databases
	Match in 4 databases
	Match in 3 databases
	Match in 2 databases
	Only found in 1 database
	Reactions		EC numbers				Genes
	BiGG
	citrate[m,c] <==> isocitrate[m,c]		4.2.1.3				ACO2 [m]	ACO1 [c]	IREB2 [c]
	isocitrate[m] + NAD+[m] ==> 2-oxoglutarate[m] + CO2[m] + NADH[m]		1.1.1.41				IDH3A [m]	IDH3B [m]	IDH3G [m]
	isocitrate[m,c,p] + NADP+[m,c,p] <==> 2-oxoglutarate[m,c,p] + CO2[m,c,p] + NADPH[m,c,p]		1.1.1.42				IDH2 [m]	IDH1 [c,p]
	2-oxoglutarate[m] + CoA[m] + NAD+[m] ==> succinyl-CoA[m] + CO2[m] + NADH[m]		1.2.4.2				DLD [m]	DLST [m]	OGDH [m]	PDHX [m]
	succinyl-CoA[m] + ADP[m] + phosphate[m] <==> succinate[m] + ATP[m] + CoA [m]		6.2.1.5				SUCLA2 [m]	SUCLG1 [m]
	succinyl-CoA[m] + GDP[m] + phosphate[m] <==> succinate[m] + GTP[m] + CoA [m]		6.2.1.4				SUCLG1 [m]	SUCLG2 [m]
	succinate[m] + FAD[m] <==> fumarate[m] + FADH2[m]		1.3.99.1				SDHA [m]	SDHB [m]	SDHC [m]	SDHD [m]
	fumarate [m,c]+ water[m,c] <==> (s)-malate[m,c]		4.2.1.2				FH [m,c]
	(s)-malate[m,c] + NAD+[m,c] <==> oxaloacetate[m,c] + NADH[m,c] + H+[m,c]		1.1.1.37				MDH2 [m]	MDH1 [c]	MDH1B [c]
	oxaloacetate[m] + acetyl-CoA [m] + water[m] ==> citrate[m] + CoA [m]+ H+[m]		2.3.3.1				CS [m]
	citrate[c] + ATP[c] + CoA[c] ==> acetyl-CoA[c] + oxaloacetate[c] + ADP[c] + phosphate[c]		2.3.3.8				ACLY [c]
	citrate[c] ==> acetate[c] + oxaloacetate[c]		4.1.3.6				CLYBL [c]
	EHMN
	citrate[m,c,e,g] <==> isocitrate[m,c,e,g]		4.2.1.3				ACO2 [m]	ACO1 [c,e,g]
	citrate[m,c,e,g] <==> cis-aconitate[m,c,e,g] + water[m,c,e,g]		4.2.1.3				ACO1 [c,e,g]	ACO2 [m]
	cis-aconitate[m,c,e,g] + water[m,c,e,g] <==> isocitrate[m,c,e,g]		4.2.1.3				ACO1 [c,e,g]	ACO2 [m]
	isocitrate[m,c] + NAD+[m,c] ==> 2-oxoglutarate[m,c] + CO2[m,c] + NADH[m,c] + H+[m,c]		1.1.1.41				IDH3A [m]	IDH3B [m]	IDH3G [m]
	isocitrate[m,c,p] + NADP+[m,c,p] <==> oxalosuccinate[m,c,p] + NADPH[m,c,p] + H+[m,c,p]		1.1.1.42				IDH1 [c,p]	IDH2[m]
	oxalosuccinate[m,c,p] ==> 2-oxoglutarate[m,c,p] + CO2[m,c,p]		1.1.1.42				IDH1 [c,p]	IDH2[m]
	2-oxoglutarate[m,c] + CoA[m,c] + NAD+[m,c] <==> succinyl-CoA[m,c] + CO2[m,c] + NADH[m,c]		1.2.4.2	1.8.1.4	2.3.1.61		DLD [m,c]	DLST[m,c]	OGDH[m]	OGDHL[m]
	2-oxoglutarate[m] + thiamin diphosphate[m] ==> 3-carboxy-1-hydroxypropyl-thpp[m] + CO2[m]		1.2.4.2				OGDH [m]	OGDHL[m]
	3-carboxy-1-hydroxypropyl-thpp[m] + lipoamide[m] ==> s-succinyldihydrolipoamide[m] + thiamin diphosphate[m]		1.2.4.2				OGDH [m]	OGDHL[m]
	s-succinyldihydrolipoamide[m,c] + CoA[m,c] <==> succinyl-CoA[m,c] + dihydrolipoamide[m,c]		2.3.1.61				DLST [m,c]
	succinyl-CoA[m] + ADP[m] + phosphate[m] <==> succinate[m] + ATP[m] + CoA[m]		6.2.1.5				SUCLA2[m]
	succinyl-CoA[m] + GDP[m] + phosphate[m] <==> succinate[m] + GTP[m] + CoA[m]		6.2.1.4				SUCLG1[m]	SUCLG2[m]
	succinyl-CoA[m] + IDP[m] + phosphate[m] <==> succinate[m] + ITP[m] + CoA[m]		6.2.1.4				SUCLG1[m]	SUCLG2[m]
	succinate[m,c] + ubiquinone[m,c] <==> fumarate[m,c] + ubiquinol[m,c]		1.3.5.1				SDHA[m]	SDHB[m]	SDHC[m]	SDHD[m]
	fumarate[m,c] + water[m,c] <==> (s)-malate[m,c]		4.2.1.2				FH[m,c]
	(s)-malate[m,c] + NAD+[m,c] <==> oxaloacetate[m,c] + NADH[m,c] + H+[m,c]		1.1.1.37				MDH2[m]	MDH1[c]
	oxaloacetate[m] + acetyl-CoA[m] + water[m] <== citrate[m] + CoA[m]		2.3.3.1				CS[m]
	citrate[c] + ATP[c] + CoA[c] ==> acetyl-CoA[c] + oxaloacetate[c] + ADP[c] + phosphate[c]		2.3.3.8				ACLY[c]
	citrate[m,c] <==> acetate[m,c] + oxaloacetate[m,c]		4.1.3.6				CLYBL[m,c]
	oxaloacetate[m,c] + ITP[m,c] ==> phosphoenolpyruvate[m,c] + IDP[m,c] + CO2[m,c]		4.1.1.32				PCK1[c]	PCK2[m]
	HumanCyc
	citrate ==> cis-aconitate + water		4.2.1.3				ACO1	ACO2
	cis-aconitate + water ==> isocitrate		4.2.1.3				ACO1	ACO2
	isocitrate + NAD+ ==> 2-oxoglutarate + CO2 + NADH		1.1.1.41				IDH3A	IDH3B	IDH3G
	2-oxoglutarate + CoA + NAD+ ==> succinyl-CoA + CO2 + NADH		x				DLD	DLST	OGDH	OGDHL	DHTKD1
	succinyl-CoA + ADP + phosphate <==> succinate + ATP + CoA		6.2.1.5				SUCLA2	SUCLG1
	succinate + ubiquinone ==> fumarate + ubiquinol		1.3.5.1				SDHA	SDHB	SDHC	SDHD	HS14068
	fumarate + water <==> (s)-malate		4.2.1.2				FH
	(s)-malate + NAD+ <==> oxaloacetate + NADH + H+		1.1.1.37				MDH2	MDH1
	oxaloacetate + acetyl-CoA + water <==> citrate + CoA + H+		2.3.3.1				CS	AMAC1
	KEGG
	citrate <==> cis-aconitate + water		4.2.1.3				ACO1	ACO2
	cis-aconitate + water <==> isocitrate		4.2.1.3				ACO1	ACO2
	isocitrate + NAD+ <==> 2-oxoglutarate + CO2 + NADH + H+		1.1.1.41				IDH3A	IDH3B	IDH3G
	isocitrate + NADP+ <==> oxalosuccinate + NADPH + H+		1.1.1.42				IDH1	IDH2
	oxalosuccinate <==> 2-oxoglutarate + CO2		1.1.1.42				IDH1	IDH2
	2-oxoglutarate + thiamin diphosphate ==> 3-carboxy-1-hydroxypropyl-thpp + CO2		1.2.4.2				OGDH	OGDHL
	3-carboxy-1-hydroxypropyl-thpp + lipoamide ==> s-succinyldihydrolipoamide + thiamin diphosphate		1.2.4.2				OGDH	OGDHL
	s-succinyldihydrolipoamide + CoA <==> succinyl-CoA + dihydrolipoamide		2.3.1.61				DLST
	dihydrolipoamide + NAD+ <==> lipoamide + NADH + H+		1.8.1.4				DLD
	succinyl-CoA + ADP + phosphate <==> succinate + ATP + CoA		6.2.1.5				SUCLA2	SUCLG1	SUCLG2
	succinyl-CoA + GDP + phosphate <==> succinate + GTP + CoA		6.2.1.4				SUCLG1	SUCLG2	SUCLA2
	succinyl-CoA + IDP + phosphate <==> succinate + ITP + CoA		6.2.1.4				SUCLG1	SUCLG2	SUCLA2
	succinate + ubiquinone <==> fumarate + ubiquinol		1.3.5.1				SDHA	SDHB	SDHC	SDHD
	fumarate + water <==> (s)-malate		4.2.1.2				FH
	(s)-malate + NAD+ <==> oxaloacetate + NADH + H+		1.1.1.37				MDH2	MDH1
	oxaloacetate + acetyl-CoA + water <==> citrate + CoA		2.3.3.1				CS
	citrate + ATP + CoA <==> oxaloacetate + acetyl-CoA + phosphate + ADP		2.3.3.8				ACLY
	oxaloacetate + ITP ==> phosphoenolpyruvate + IDP + CO2		4.1.1.32				PCK1	PCK2
	oxaloacetate + GTP ==> phosphoenolpyruvate + GDP + CO2		4.1.1.32				PCK1	PCK2
	ATP + pyruvate + HCO3- ==> ADP + orthophosphate + oxaloacetate		6.4.1.1				PC
	pyruvate + thiamin diphosphate ==> 2-Hydroxyethyl-ThPP + CO2		1.2.4.1				PDHA1	PDHA2	PDHB
	2-Hydroxyethyl-ThPP + lipoamide ==> S-Acetyldihydrolipoamide + thiamin diphosphate		1.2.4.1				PDHA1	PDHA2	PDHB
	s-acetyldihydrolipoamide + CoA <==> acetyl-CoA + dihydrolipoamide		2.3.1.12				DLAT
	Reactome
	citrate[mm] <==> isocitrate[mm]		4.2.1.3				ACO2[mm]	LOC646675[mm]	LOC646677[mm]	LOC650667[mm]	LOC650674[mm]
	isocitrate[mm] + NAD+[mm] ==> 2-oxoglutarate[mm] + CO2[mm] + NADH[mm] + H+[mm]		1.1.1.41				IDH3A [mm]	IDH3B [mm]	IDH3G [mm]
	isocitrate[mm] + NADP+[mm] ==> 2-oxoglutarate[mm] + CO2[mm] + NADPH[mm] + H+[mm]		1.1.1.42				IDH2[mm]
	H+[c] + NAD+[mm] + NADPH[mm] ==> H+[mm] + NADH[mm] + NADP+[mm]		x				NNT[mim]
	2-oxoglutarate[mm] + CoA[mm] + NAD+[mm] ==> succinyl-CoA[mm] + CO2[mm] + NADH[mm] + H+[mm]		1.2.1.52				DLD[mm]	DLST[mm]	OGDH[mm]
	succinyl-CoA[mm] + ADP[mm] + phosphate[mm] ==> succinate[mm] + ATP[mm] + CoA[mm]		6.2.1.5				SUCLA2[mm]	SUCLG1[mm]	SUCLA2P1[mm]
	succinyl-CoA[mm] + GDP[mm] + phosphate[mm] ==> succinate[mm] + GTP[mm] + CoA[mm]		6.2.1.4				SUCLG1[mm]	SUCLG2[mm]	LOC283398[mm]
	succinate[mm] ==> fumarate[mm]		1.3.5.1				SDHA[mim]	SDHB[mim]	SDHC[mim]	SDHD[mim]	LOC651820[mim]
	fumarate [mm]+ water[mm] <==> (s)-malate[mm]		4.2.1.2				FH[mm]
	(s)-malate[mm] + NAD+[mm] <==> oxaloacetate[mm] + NADH[mm] + H+[mm]		1.1.1.37				MDH2[mm]
	oxaloacetate[mm] + acetyl-CoA[mm] + water[mm] ==> citrate[mm] + CoA[mm]		2.3.3.1				CS[mm]

## Sheet: WS2 - reactions
	TCA cycle: reactions of each database. Matching reactions are aligned.
	Statistics		%
	Total number of reactions	30
	Match in all 5 databases	5	17
	Match in 4 databases	2	7
	Match in 3 databases	5	17
	Match in 2 databases	9	30
	Only found in 1 database	9	30
	Not matched in all databases, because difference in:	BiGG			EHMN		HumanCyc		KEGG		Reactome
	Number of intermediate steps	citrate <==> isocitrate			citrate <==> isocitrate						citrate <==> isocitrate
	Number of intermediate steps				citrate <==> cis-aconitate + water		citrate ==> cis-aconitate + water		citrate <==> cis-aconitate + water
	Number of intermediate steps				cis-aconitate + water <==> isocitrate		cis-aconitate + water ==> isocitrate		cis-aconitate + water <==> isocitrate
		isocitrate + NAD+ ==> 2-oxoglutarate + CO2 + NADH			isocitrate + NAD+ ==> 2-oxoglutarate + co2 + NADH + H+		isocitrate + NAD+ ==> 2-oxoglutarate + CO2 + NADH		isocitrate + NAD+ <==> 2-oxoglutarate + CO2 + NADH + H+		isocitrate + NAD+ ==> 2-oxoglutarate + CO2 + NADH + H+
	Pathway definition * + alternative substrates + number of intermediate steps	isocitrate + NADP+ <==> 2-oxoglutarate + CO2 + NADPH									isocitrate + NADP+ ==> 2-oxoglutarate + CO2 + NADPH + H+
	Pathway definition * + alternative substrates + number of intermediate steps				isocitrate + NADP+ <==> oxalosuccinate + NADPH + H+				isocitrate + NADP+ <==> oxalosuccinate + NADPH + H+
	Pathway definition * + alternative substrates + number of intermediate steps				oxalosuccinate ==> 2-oxoglutarate + CO2				oxalosuccinate <==> 2-oxoglutarate + CO2
	Pathway definition										H+[c] + NAD+ + NADPH ==> H+[mm] + NADH + NADP+
	Number of intermediate steps	2-oxoglutarate + CoA + NAD+ ==> succinyl-CoA + CO2 + NADH			2-oxoglutarate + CoA + NAD+ <==> succinyl-CoA + CO2 + NADH		2-oxoglutarate + CoA + NAD+ ==> succinyl-CoA + CO2 + NADH				2-oxoglutarate + CoA + NAD+ ==> succinyl-CoA + CO2 + NADH + H+
	Number of intermediate steps				2-oxoglutarate + thiamin diphosphate ==> 3-carboxy-1-hydroxypropyl-thpp + CO2				2-oxoglutarate + thiamin diphosphate ==> 3-carboxy-1-hydroxypropyl-thpp + CO2
	Number of intermediate steps				3-carboxy-1-hydroxypropyl-thpp + lipoamide ==> s-succinyldihydrolipoamide + thiamin diphosphate				3-carboxy-1-hydroxypropyl-thpp + lipoamide ==> s-succinyldihydrolipoamide + thiamin diphosphate
	Number of intermediate steps				s-succinyldihydrolipoamide + CoA <==> succinyl-coa + dihydrolipoamide				s-succinyldihydrolipoamide + CoA <==> succinyl-CoA + dihydrolipoamide
	Pathway definition + number of intermediate steps **								dihydrolipoamide + NAD+ <==> lipoamide + NADH + H+
		succinyl-CoA + ADP + phosphate <==> succinate + ATP + CoA			succinyl-CoA + ADP + phosphate <==> succinate + ATP + CoA		succinyl-CoA + ADP + phosphate <==> succinate + ATP + CoA		succinyl-CoA + ADP + phosphate <==> succinate + ATP + CoA		succinyl-CoA + ADP + phosphate ==> succinate + ATP + CoA
	Pathway definition + alternative substrates	succinyl-CoA + GDP + phosphate <==> succinate + GTP + CoA			succinyl-CoA + GDP + phosphate <==> succinate + GTP + CoA				succinyl-CoA + GDP + phosphate <==> succinate + GTP + CoA		succinyl-CoA + GDP + phosphate ==> succinate + GTP + CoA
	Alternative substrates				succinyl-CoA + IDP + phosphate <==> succinate + ITP + CoA				succinyl-CoA + IDP + phosphate <==> succinate + ITP + CoA
	Number of intermediate steps ***				succinate + ubiquinone <==> fumarate + ubiquinol		succinate + ubiquinone ==> fumarate + ubiquinol		succinate + ubiquinone <==> fumarate + ubiquinol
	Number of intermediate steps ***	succinate + FAD <==> fumarate + FADH2
	Number of intermediate steps (acceptor part of catalyst) ***										succinate ==> fumarate
		fumarate + water <==> (s)-malate			fumarate + water <==> (s)-malate		fumarate + water <==> (s)-malate		fumarate + water <==> (s)-malate		fumarate + water <==> (s)-malate
		(s)-malate + NAD+ <==> oxaloacetate + NADH + H+			(s)-malate + NAD+ <==> oxaloacetate + NADH + H+		(s)-malate + NAD+ <==> oxaloacetate + NADH + H+		(s)-malate + NAD+ <==> oxaloacetate + NADH + H+		(s)-malate + NAD+ <==> oxaloacetate + NADH + H+
		oxaloacetate + acetyl-CoA + water ==> citrate + CoA + H+			oxaloacetate + acetyl-coa + water <== citrate + CoA		oxaloacetate + acetyl-CoA + water <==> citrate + CoA + H+		oxaloacetate + acetyl-CoA + water <==> citrate + CoA		oxaloacetate + acetyl-CoA + water ==> citrate + CoA
	Pathway definition	citrate + ATP + CoA ==> acetyl-CoA + oxaloacetate + ADP + phosphate			citrate + ATP + CoA ==> acetyl-CoA + oxaloacetate + ADP + phosphate				citrate + ATP + CoA <==> oxaloacetate + acetyl-CoA + phosphate + ADP
	Pathway definition	citrate ==> acetate + oxaloacetate			citrate <==> acetate + oxaloacetate
	Pathway definition				oxaloacetate + ITP ==> phosphoenolpyruvate + IDP + CO2				oxaloacetate + ITP ==> phosphoenolpyruvate + IDP + CO2
	Pathway definition + alternative substrates								oxaloacetate + GTP ==> phosphoenolpyruvate + GDP + CO2
	Pathway definition								ATP + pyruvate + HCO3- ==> ADP + orthophosphate + oxaloacetate
	Pathway definition								pyruvate + thiamin diphosphate ==> 2-Hydroxyethyl-ThPP + CO2
	Pathway definition								2-Hydroxyethyl-ThPP + lipoamide ==> S-Acetyldihydrolipoamide + thiamin diphosphate
	Pathway definition								s-acetyldihydrolipoamide + CoA <==> acetyl-CoA + dihydrolipoamide
	* Conversion of isocitrate to 2-oxoglutrate with NADP+/NADPH as cosubstrates
	In HumanCyc the conversion is present, both in a single step as in two steps, but the reactions
	have not been assigned to any pathway.
	** Conversion of dihydrolipoamide to lipoamide				Berg JM, Tymoczko JL, Stryer L: The Citric Acid Cycle (chapter 17). In Biochemistry. New York: W.H. Freeman and Company; 2002.
	This conversion is needed to regenerate the 2-oxoglutarate dehydrogenase complex.
	The same holds for the pyruvate dehydrogenase complex, which catalyzes the conversion of pyruvate to acetyl-CoA
	*** Conversion of succinate to fumarate				Berg JM, Tymoczko JL, Stryer L: The Citric Acid Cycle (chapter 17). In Biochemistry. New York: W.H. Freeman and Company; 2002.
	Succinate is oxidized to fumarate.
	The hydrogen acceptor is FAD, which is a prosthetic group of the enzyme 'succinate dehydrogenase'
	FADH2 formed by the oxidation of succinate does not dissociate from the enzyme.
	Two electrons are transferred from FADH2 directly to the iron-sulfur clusters of the enzyme.
	From there the electrons are transferred to ubiquinone to form ubiquinol.
	The last two steps are considered to be part of the electron transport chain.

## Sheet: WS3 - metabolites
	TCA cycle: metabolites of each database. Matching metabolites are aligned.
	Statistics		%		Matched manually
	Total number of metabolites	41			The metabolites 'dihydrolipoamide', 'lipoamide' and 's-succinyldihydrolipoamide' in KEGG are indicated to be enzyme bound, while in EHMN the KEGG COMPOUND identifier of the free form is used.
	Match in all 5 databases	18	44
	Match in 4 databases	4	10
	Match in 3 databases	3	7
	Match in 2 databases	10	24
	Only found in 1 database	6	15
	BiGG		EHMN		HumanCyc		KEGG		Reactome
							2-hydroxyethyl-ThPP
	2-oxoglutarate		2-oxoglutarate		2-oxoglutarate		2-oxoglutarate		2-oxoglutarate
			3-carboxy-1-hydroxypropyl-ThPP				3-carboxy-1-hydroxypropyl-ThPP
	acetate		acetate
	acetyl-CoA		acetyl-CoA		acetyl-CoA		acetyl-CoA		acetyl-CoA
	ADP		ADP		ADP		ADP		ADP
	ATP		ATP		ATP		ATP		ATP
			cis-aconitate		cis-aconitate		cis-aconitate
	citrate		citrate		citrate		citrate		citrate
	CO2		CO2		CO2		CO2		CO2
	CoA		CoA		CoA		CoA		CoA
			dihydrolipoamide				dihydrolipoamide
	FAD
	FADH2
	fumarate		fumarate		fumarate		fumarate		fumarate
	GDP		GDP				GDP		GDP
	GTP		GTP				GTP		GTP
	H+		H+		H+		H+		H+
	H2O		H2O		H2O		H2O		H2O
							HCO3-
			IDP				IDP
	isocitrate		isocitrate		isocitrate		isocitrate		isocitrate
			ITP				ITP
			lipoamide				lipoamide
	NAD+		NAD+		NAD+		NAD+		NAD+
	NADH		NADH		NADH		NADH		NADH
	NADP+		NADP+				NADP+		NADP+
	NADPH		NADPH				NADPH		NADPH
	oxaloacetate		oxaloacetate		oxaloacetate		oxaloacetate		oxaloacetate
			oxalosuccinate				oxalosuccinate
	phosphate		phosphate		phosphate		phosphate		phosphate
			phosphoenolpyruvate				phosphoenolpyruvate
							pyruvate
							s-acetyldihydrolipoamide
	(s)-malate		(s)-malate		(s)-malate		(s)-malate		(s)-malate
			s-succinyldihydrolipoamide				s-succinyldihydrolipoamide
	succinate		succinate		succinate		succinate		succinate
	succinyl-CoA		succinyl-CoA		succinyl-CoA		succinyl-CoA		succinyl-CoA
			thiamin diphosphate				thiamin diphosphate
			ubiquinol		ubiquinol		ubiquinol
			ubiquinone		ubiquinone		ubiquinone

## Sheet: WS4 - EC numbers
	TCA cycle: EC numbers of each database. Matching EC numbers are aligned.
	Statistics			%
	Total number of EC numbers		20
	Match in all 5 databases		6	30
	Match in 4 databases		3	15
	Match in 3 databases		2	10
	Match in 2 databases		4	20
	Only found in 1 database		5	25
	BiGG		EHMN		HumanCyc		KEGG		Reactome
	1.1.1.37		1.1.1.37		1.1.1.37		1.1.1.37		1.1.1.37
	1.1.1.41		1.1.1.41		1.1.1.41		1.1.1.41		1.1.1.41
	1.1.1.42		1.1.1.42				1.1.1.42		1.1.1.42
									1.2.1.52
							1.2.4.1
	1.2.4.2		1.2.4.2				1.2.4.2
			1.3.5.1		1.3.5.1		1.3.5.1		1.3.5.1
	1.3.99.1
			1.8.1.4				1.8.1.4
							2.3.1.12
			2.3.1.61				2.3.1.61
	2.3.3.1 *		2.3.3.1		2.3.3.1		2.3.3.1		2.3.3.1
	2.3.3.8 *		2.3.3.8				2.3.3.8
			4.1.1.32				4.1.1.32
	4.1.3.6		4.1.3.6
	4.2.1.2		4.2.1.2		4.2.1.2		4.2.1.2		4.2.1.2
	4.2.1.3		4.2.1.3		4.2.1.3		4.2.1.3		4.2.1.3
	6.2.1.4		6.2.1.4				6.2.1.4		6.2.1.4
	6.2.1.5		6.2.1.5		6.2.1.5		6.2.1.5		6.2.1.5
							6.4.1.1
	* Could only be found in the notes field of the SBML file.

## Sheet: WS5 - genes
	TCA cycle: genes of each database. Matching genes are aligned and description from Entrez Gene is given.
	Statistics			%
	Total number of genes		45			HumanCyc:
	Match in all 5 databases		16	36		For the gene HS14068 there is no link provided to any genome database.
	Match in 4 databases		4	9
	Match in 3 databases		3	7
	Match in 2 databases		3	7
	Only found in 1 database		19	42
	BiGG		EHMN		HumanCyc		KEGG		Reactome		RefSeq status	Selected sentences of summary provided by Entrez Gene
	ACLY		ACLY				ACLY				reviewed	ATP citrate lyase is the primary enzyme responsible for the synthesis of cytosolic acetyl-CoA in many tissues. It catalyzes the formation of acetyl-CoA and oxaloacetate from citrate and CoA with a concomitant hydrolysis of ATP to ADP and phosphate.The product, acetyl-CoA, serves several important biosynthetic pathways, including lipogenesis and cholesterogenesis. In nervous tissue, ATP citrate-ly…
	ACO1		ACO1		ACO1		ACO1				reviewed	Aconitase 1, also known as iron regulatory element binding protein 1 (IREB1), is a cytosolic protein which binds to iron-responsive elements (IREs). It was also shown to have aconitase activity, and hence grouped with the aconitase family of enzymes.
	ACO2		ACO2		ACO2		ACO2		ACO2		reviewed	The protein encoded by this gene belongs to the aconitase/IPM isomerase family. It is an enzyme that catalyzes the interconversion of citrate to isocitrate via cis-aconitate in the second step of the TCA cycle. This protein is encoded in the nucleus and functions in the mitochondrion.
					AMAC1						validated	acyl-malonyl condensing enzyme 1
	CLYBL		CLYBL								validated	citrate lyase beta like
	CS		CS		CS		CS		CS		reviewed	The protein encoded by this gene is a Krebs tricarboxylic acid cycle enzyme that catalyzes the synthesis of citrate from oxaloacetate and acetyl coenzyme A.
					DHTKD1						validated	dehydrogenase E1 and transketolase domain containing 1
							DLAT				reviewed	This gene encodes component E2 of the multi-enzyme pyruvate dehydrogenase complex (PDC). PDC resides in the inner mitochondrial membrane and catalyzes the conversion of pyruvate to acetyl coenzyme A.
	DLD		DLD		DLD		DLD		DLD		reviewed	This gene encodes the L protein of the mitochondrial glycine cleavage system. The L protein, also named dihydrolipoamide dehydrogenase, is also a component of the pyruvate dehydrogenase complex, the alpha-ketoglutarate dehydrogenase complex, and the branched-chain alpha-keto acide dehydrogenase complex.
	DLST		DLST		DLST		DLST		DLST		validated	dihydrolipoamide S-succinyltransferase (E2 component of 2-oxo-glutarate complex)
	FH		FH		FH		FH		FH		reviewed	The protein encoded by this gene is an enzymatic component of the tricarboxylic acid (TCA) cycle, or Krebs cycle, and catalyzes the formation of L-malate from fumarate. It exists in both a cytosolic form and an N-terminal extended form, differing only in the translation start site used.
					HS14068						x	x
	IDH1		IDH1				IDH1				reviewed	Isocitrate dehydrogenases catalyze the oxidative decarboxylation of isocitrate to 2-oxoglutarate. The protein encoded by this gene is the NADP(+)-dependent isocitrate dehydrogenase found in the cytoplasm and peroxisomes. It contains the PTS-1 peroxisomal targeting signal sequence.
	IDH2		IDH2				IDH2		IDH2		reviewed	Isocitrate dehydrogenases catalyze the oxidative decarboxylation of isocitrate to 2-oxoglutarate. The protein encoded by this gene is the NADP(+)-dependent isocitrate dehydrogenase found in the mitochondria. It plays a role in intermediary metabolism and energy production. This protein may tightly associate or interact with the pyruvate dehydrogenase complex.
	IDH3A		IDH3A		IDH3A		IDH3A		IDH3A		reviewed	Isocitrate dehydrogenases catalyze the oxidative decarboxylation of isocitrate to 2-oxoglutarate. NAD(+)-dependent isocitrate dehydrogenases catalyze the allosterically regulated rate-limiting step of the tricarboxylic acid cycle. Each isozyme is a heterotetramer that is composed of two alpha subunits, one beta subunit, and one gamma subunit. The protein encoded by this gene is the alpha subunit …
	IDH3B		IDH3B		IDH3B		IDH3B		IDH3B		reviewed	Isocitrate dehydrogenases catalyze the oxidative decarboxylation of isocitrate to 2-oxoglutarate. NAD(+)-dependent isocitrate dehydrogenases catalyze the allosterically regulated rate-limiting step of the tricarboxylic acid cycle. Each isozyme is a heterotetramer that is composed of two alpha subunits, one beta subunit, and one gamma subunit. The protein encoded by this gene is the beta subunit o…
	IDH3G		IDH3G		IDH3G		IDH3G		IDH3G		reviewed	Isocitrate dehydrogenases catalyze the oxidative decarboxylation of isocitrate to 2-oxoglutarate. NAD(+)-dependent isocitrate dehydrogenases catalyze the allosterically regulated rate-limiting step of the tricarboxylic acid cycle. Each isozyme is a heterotetramer that is composed of two alpha subunits, one beta subunit, and one gamma subunit. The protein encoded by this gene is the gamma subunit …
	IREB2										validated	iron-responsive element binding protein 2
									LOC283398		inferred	succinyl-CoA ligase [GDP-forming] subunit beta, mitochondrial pseudogene
									LOC646675		withdrawn	similar to aconitase 2 precursor, discontinued on 4-Mar-2008
									LOC646677		withdrawn	similar to aconitase 2, mitochondrial, discontinued on 4-Mar-2008
									LOC650667		withdrawn	similar to aconitase 2 precursor, discontinued on 4-Mar-2008
									LOC650674		withdrawn	similar to aconitase 2, mitochondrial, discontinued on 4-Mar-2008
									LOC651820		withdrawn	similar to Succinate dehydrogenase [ubiquinone] cytochrome b small subunit, mitochondrial precursor (CybS) (Succinate-ubiquinone reductase membrane anchor subunit) (QPs3) (CII-4) (Succinate dehydrogenase complex subunit D) (Succinate-ubiquinone oxi..., discontinued on 20-Jun-2009
	MDH1		MDH1		MDH1		MDH1				validated	Malate dehydrogenase catalyzes the reversible oxidation of malate to oxaloacetate, utilizing the NAD/NADH cofactor system in the citric acid cycle. The protein encoded by this gene is localized to the cytoplasm and may play pivotal roles in the malate-aspartate shuttle that operates in the metabolic coordination between cytosol and mitochondria.
	MDH1B										validated	malate dehydrogenase 1B, NAD (soluble)
	MDH2		MDH2		MDH2		MDH2		MDH2		reviewed	Malate dehydrogenase catalyzes the reversible oxidation of malate to oxaloacetate, utilizing the NAD/NADH cofactor system in the citric acid cycle. The protein encoded by this gene is localized to the mitochondria and may play pivotal roles in the malate-aspartate shuttle that operates in the metabolic coordination between cytosol and mitochondria.
									NNT		reviewed	This gene encodes an integral protein of the inner mitochondrial membrane. The enzyme couples hydride transfer between NAD(H) and NADP(+) to proton translocation across the inner mitochondrial membrane. Under most physiological conditions, the enzyme uses energy from the mitochondrial proton gradient to produce high concentrations of NADPH. The resulting NADPH is used for biosynthesis and in free…
	OGDH		OGDH		OGDH		OGDH		OGDH		reviewed	This gene encodes one subunit of the 2-oxoglutarate dehydrogenase complex. This complex catalyzes the overall conversion of 2-oxoglutarate (alpha-ketoglutarate) to succinyl-CoA and CO(2) during the Krebs cycle. The protein is located in the mitochondrial matrix and uses thiamine pyrophosphate as a cofactor.
			OGDHL		OGDHL		OGDHL				validated	oxoglutarate dehydrogenase-like
							PC				reviewed	This gene encodes pyruvate carboxylase, which requires biotin and ATP to catalyse the carboxylation of pyruvate to oxaloacetate. The active enzyme is a homotetramer arranged in a tetrahedron which is located exclusively in the mitochondrial matrix. Pyruvate carboxylase is involved in gluconeogenesis, lipogenesis, insulin secretion and synthesis of the neurotransmitter glutamate.
			PCK1				PCK1				reviewed	This gene is a main control point for the regulation of gluconeogenesis. The cytosolic enzyme encoded by this gene, along with GTP, catalyzes the formation of phosphoenolpyruvate from oxaloacetate, with the release of carbon dioxide and GDP.
			PCK2				PCK2				reviewed	This gene encodes a member of the phosphoenolpyruvate carboxykinase (GTP) family. The protein is a mitochondrial enzyme that catalyzes the conversion of oxaloacetate to phosphoenolpyruvate in the presence of GTP. A cytosolic form encoded by a different gene has also been characterized and is the key enzyme of gluconeogenesis in the liver.
							PDHA1				reviewed	The pyruvate dehydrogenase (PDH) complex is a nuclear-encoded mitochondrial multienzyme complex that catalyzes the overall conversion of pyruvate to acetyl-CoA and CO(2), and provides the primary link between glycolysis and the tricarboxylic acid (TCA) cycle. The PDH complex is composed of multiple copies of three enzymatic components: pyruvate dehydrogenase (E1), dihydrolipoamide acetyltransfera…
							PDHA2				validated	pyruvate dehydrogenase (lipoamide) alpha 2
							PDHB				reviewed	The pyruvate dehydrogenase (PDH) complex is a nuclear-encoded mitochondrial multienzyme complex that catalyzes the overall conversion of pyruvate to acetyl-CoA and CO(2), and provides the primary link between glycolysis and the tricarboxylic acid (TCA) cycle. The PDH complex is composed of multiple copies of three enzymatic components: pyruvate dehydrogenase (E1), dihydrolipoamide acetyltransfera…
	PDHX										reviewed	The pyruvate dehydrogenase (PDH) complex is located in the mitochondrial matrix and catalyzes the conversion of pyruvate to acetyl coenzyme A. The PDH complex contains three catalytic subunits, E1, E2, and E3, two regulatory subunits, E1 kinase and E1 phosphatase, and a non-catalytic subunit, E3 binding protein (E3BP). This gene encodes the E3 binding protein subunit; also known as component X of…
	SDHA		SDHA		SDHA		SDHA		SDHA		reviewed	This gene encodes a major catalytic subunit of succinate-ubiquinone oxidoreductase, a complex of the mitochondrial respiratory chain. The complex is composed of four nuclear-encoded subunits and is localized in the mitochondrial inner membrane.
	SDHB		SDHB		SDHB		SDHB		SDHB		reviewed	Complex II of the respiratory chain, which is specifically involved in the oxidation of succinate, carries electrons from FADH to CoQ. The complex is composed of four nuclear-encoded subunits and is localized in the mitochondrial inner membrane. The iron-sulfur subunit is highly conserved and contains three cysteine-rich clusters which may comprise the iron-sulfur centers of the enzyme.
	SDHC		SDHC		SDHC		SDHC		SDHC		reviewed	This gene encodes one of four nuclear-encoded subunits that comprise succinate dehydrogenase, also known as mitochondrial complex II, a key enzyme complex of the tricarboxylic acid cycle and aerobic respiratory chains of mitochondria. The encoded protein is one of two integral membrane proteins that anchor other subunits of the complex, which form the catalytic core, to the inner mitochondrial me…
	SDHD		SDHD		SDHD		SDHD		SDHD		reviewed	Complex II of the respiratory chain, which is specifically involved in the oxidation of succinate, carries electrons from FADH to CoQ. The complex is composed of four nuclear-encoded subunits and is localized in the mitochondrial inner membrane. The subunit D protein is one of two integral membrane proteins anchoring the complex to the matrix side of the membrane.
	SUCLA2		SUCLA2		SUCLA2		SUCLA2		SUCLA2		reviewed	Succinyl-CoA synthetase (SCS) is a mitochondrial matrix enzyme that acts as a heterodimer, being composed of an invariant alpha subunit and a substrate-specific beta subunit. The protein encoded by this gene is an ATP-specific SCS beta subunit that dimerizes with the SCS alpha subunit to form SCS-A, an essential component of the tricarboxylic acid cycle. SCS-A hydrolyzes ATP to convert succinate …
									SUCLA2P1		inferred	succinate-CoA ligase, ADP-forming, beta subunit pseudogene 1
	SUCLG1		SUCLG1		SUCLG1		SUCLG1		SUCLG1		reviewed	This gene encodes the alpha subunit of the heterodimeric enzyme succinate coenzyme A ligase. This enzyme is targeted to the mitochondria and catalyzes the conversion of succinyl CoA and ADP or GDP to succinate and ATP or GTP.
	SUCLG2		SUCLG2				SUCLG2		SUCLG2		reviewed	This gene encodes a GTP-specific beta subunit of succinyl-CoA synthetase. Succinyl-CoA synthetase catalyzes the reversible reaction involving the formation of succinyl-CoA and succinate.
