# Supplementary material for: Critical assessment of human metabolic pathway databases: a stepping stone for future integration
Source: BMC Syst Biol. 2011 Oct 14;5:165. doi: 10.1186/1752-0509-5-165 (PMC3271347; doi:10.1186/1752-0509-5-165)
Supplement: Additional file 7 — Grouping of pathways into categories. Overview of the manual grouping of pathways of each database into one of eleven categories, see Materials and Methods. [file 1752-0509-5-165-S7.XLS]

## Sheet: all
	Additional file 7 – Grouping of pathways into categories
	Overview of the manual grouping of the pathways of each database into one of eleven categories, see Materials and Methods.
		Number of pathways in each category
	Categories	BiGG	EHMN	HumanCyc	KEGG	Reactome
	amino acid metabolism	21	9	85	20	20
	biosynthesis of secondary metabolites	3	0	4	3	0
	carbohydrate metabolism	15	9	57	13	12
	energy metabolism	1	0	3	3	4
	glycan biosynthesis and metabolism	11	9	8	12	0
	lipid metabolism	13	24	48	15	42
	metabolism of cofactors and vitamins	15	15	26	13	15
	nucleotide metabolism	8	2	17	2	8
	xenobiotics biodegradation and metabolism	2	1	7	3	24
	membrane transport	7*	0	0	0	41*
	miscellaneous	2	0	2	0	5
	a Besides the pathways already assigned to the transport category by the database itself, all transport reactions from other pathways were moved to this category as well.

## Sheet: AminoAcidMetabolism
Amino Acid Metabolism
Database	BiGG		EHMN		HumanCyc		KEGG		Reactome
Pathways	Alanine and Aspartate Metabolism		Glycine, serine, alanine and threonine metabolism		2-amino-3-carboxymuconate semialdehyde degradation to glutaryl-CoA		Alanine, aspartate and glutamate metabolism		Agmatine biosynthesis
	Arginine and Proline Metabolism		Histidine metabolism		4-hydroxyproline degradation I		Arginine and proline metabolism		Amino acid synthesis and interconversion (transamination)
	beta-Alanine metabolism		Lysine metabolism		alanine biosynthesis II		beta-Alanine metabolism		Branched-chain amino acid catabolism
	Cysteine Metabolism		Methionine and cysteine metabolism		alanine biosynthesis III		Cyanoamino acid metabolism		Carnitine synthesis
	D-alanine metabolism		Selenoamino acid metabolism		alanine degradation III		Cysteine and methionine metabolism		Catecholamine biosynthesis
	D-arg and D-orn metabolism		Tryptophan metabolism		arginine biosynthesis IV		D-Arginine and D-ornithine metabolism		Creatine metabolism
	Glutamate metabolism		Tyrosine metabolism		arginine degradation I (arginase pathway)		D-Glutamine and D-glutamate metabolism		Glutathione synthesis
	Glutathione Metabolism		Urea cycle and metabolism of arginine, proline, glutamate, aspartate and asparagine		arginine degradation VI (arginase 2 pathway)		Glutathione metabolism		Glycoprotein hormones
	Glycine, Serine, and Threonine Metabolism		Valine, leucine and isoleucine degradation		asparagine biosynthesis I		Glycine, serine and threonine metabolism		Glyoxylate metabolism
	Histidine Metabolism				asparagine degradation I		Histidine metabolism		Histidine catabolism
	Lysine Metabolism				aspartate degradation II		Lysine biosynthesis		Interconversion of polyamines
	Methionine Metabolism				beta-alanine biosynthesis IV		Lysine degradation		Lysine catabolism
	Phenylalanine metabolism				beta-alanine degradation I		Phenylalanine metabolism		Metabolism of polyamines
	R Group Synthesis				branched-chain alpha-keto acid dehydrogenase complex		Phenylalanine, tyrosine and tryptophan biosynthesis		Peptide hormone biosynthesis
	Selenoamino acid metabolism				catecholamine biosynthesis		Selenocompound metabolism		Phenylalanine and tyrosine catabolism
	Taurine and hypotaurine metabolism				citrulline biosynthesis		Taurine and hypotaurine metabolism		Proline catabolism
	Tryptophan metabolism				citrulline degradation		Tryptophan metabolism		Serotonin and melatonin biosynthesis
	Tyr, Phe, Trp Biosynthesis				citrulline-nitric oxide cycle		Tyrosine metabolism		Thyroxine biosynthesis
	Tyrosine metabolism				creatine-phosphate biosynthesis		Valine, leucine and isoleucine biosynthesis		Tryptophan catabolism
	Urea cycle/amino group metabolism				cysteine biosynthesis/homocysteine degradation		Valine, leucine and isoleucine degradation		Urea cycle
	Valine, Leucine, and Isoleucine Metabolism				diphthamide biosynthesis
					dopamine degradation
					eumelanin biosynthesis
					gamma-glutamyl cycle
					glutamate biosynthesis II
					glutamate degradation II
					glutamate degradation III (via 4-aminobutyrate)
					glutamate degradation X
					glutamate dependent acid resistance
					glutamate removal from folates
					glutamine biosynthesis I
					glutathione biosynthesis
					glutathione redox reactions I
					glutathione redox reactions II
					glycine betaine degradation
					glycine biosynthesis I
					glycine biosynthesis III
					glycine cleavage complex
					glycine degradation (creatine biosynthesis)
					histamine biosynthesis
					histamine degradation
					histidine degradation III
					hypusine biosynthesis
					isoleucine degradation I
					L-carnitine biosynthesis
					L-cysteine degradation I
					L-cysteine degradation II
					L-cysteine degradation III
					L-dopa degradation
					L-dopachrome biosynthesis
					leucine degradation I
					L-serine degradation
					lysine degradation II
					lysine degradation V
					melatonin degradation I
					melatonin degradation II
					methionine degradation I (to homocysteine)
					methionine salvage II (mammalia)
					methylthiopropionate biosynthesis
					noradrenaline and adrenaline degradation
					phenylalanine degradation I (aerobic)
					phenylalanine degradation IV (mammalian, via side chain)
					proline biosynthesis II (from arginine)
					proline degradation
					protein citrullination
					putrescine degradation III
					S-adenosyl-L-methionine biosynthesis
					selenocysteine biosynthesis II (archaea and eukaryotes)
					serine biosynthesis
					serotonin and melatonin biosynthesis
					serotonin degradation
					spermidine biosynthesis
					spermine and spermidine degradation I
					spermine biosynthesis
					taurine biosynthesis
					threonine degradation II
					thyroid hormone biosynthesis
					thyroid hormone metabolism I (via deiodination)
					thyroid hormone metabolism II (via conjugation and/or degradation)
					tryptophan degradation to 2-amino-3-carboxymuconate semialdehyde
					tryptophan degradation X (mammalian, via tryptamine)
					tyrosine biosynthesis
					tyrosine degradation I
					urea cycle
					valine degradation I

## Sheet: BiosynthesisSecondaryMetabolism
Biosynthesis of Secondary Metabolites
Database	BiGG		EHMN		HumanCyc		KEGG		Reactome
Pathways	Alkaloid biosynthesis II				epoxysqualene biosynthesis		Butirosin and neomycin biosynthesis
	Limonene and pinene degradation				geranylgeranyldiphosphate biosynthesis		Caffeine metabolism
	Stilbene, coumarine and lignin biosynthesis				hexaprenyl diphosphate biosynthesis		Terpenoid backbone biosynthesis
					mevalonate pathway I

## Sheet: CarbohydrateMetabolism
Carbohydrate metabolism
Database	BiGG		EHMN		HumanCyc		KEGG		Reactome
Pathways	Aminosugar Metabolism		Aminosugars metabolism		1D-myo-inositol hexakisphosphate biosynthesis II (mammalian)		Amino sugar and nucleotide sugar metabolism		5-Phosphoribose 1-diphosphate biosynthesis
	Butanoate Metabolism		Butanoate metabolism		1D-myo-inositol hexakisphosphate biosynthesis V (from Ins(1,3,4)P3)		Butanoate metabolism		Citric acid cycle (TCA cycle)
	C5-Branched dibasic acid metabolism		Fructose and mannose metabolism		2-ketoglutarate dehydrogenase complex		Citrate cycle (TCA cycle)		Digestion of dietary carbohydrate
	Citric Acid Cycle		Galactose metabolism		2-oxobutanoate degradation I		Fructose and mannose metabolism		Fructose catabolism
	Fructose and Mannose Metabolism		Glycolysis and Gluconeogenesis		3-phosphoinositide biosynthesis		Galactose metabolism		Galactose catabolism
	Galactose metabolism		Pentose phosphate pathway		3-phosphoinositide degradation		Glycolysis / Gluconeogenesis		Gluconeogenesis
	Glycolysis/Gluconeogenesis		Phosphatidylinositol phosphate metabolism		4-aminobutyrate degradation I		Glyoxylate and dicarboxylate metabolism		Glycogen breakdown (glycogenolysis)
	Glyoxylate and Dicarboxylate Metabolism		Propanoate metabolism		acetate conversion to acetyl-CoA		Inositol phosphate metabolism		Glycogen synthesis
	Inositol Phosphate Metabolism		TCA cycle		acetyl-CoA biosynthesis (from citrate)		Pentose and glucuronate interconversions		Glycolysis
	Nucleotide Sugar Metabolism				acetyl-CoA biosynthesis (from pyruvate)		Pentose phosphate pathway		Interconversion of 2-oxoglutarate and 2-hydroxyglutarate
	Pentose and Glucuronate Interconversions				CMP-N-acetylneuraminate biosynthesis I (eukaryotes)		Propanoate metabolism		Pentose phosphate pathway (hexose monophosphate shunt)
	Pentose Phosphate Pathway				colanic acid building blocks biosynthesis		Pyruvate metabolism		Pyruvate metabolism
	Propanoate Metabolism				D-glucuronate degradation I		Starch and sucrose metabolism
	Pyruvate Metabolism				D-mannose degradation
	Starch and Sucrose Metabolism				D-myo-inositol (1,3,4)-trisphosphate biosynthesis
					D-myo-inositol (1,4,5)-trisphosphate biosynthesis
					D-myo-inositol (1,4,5)-trisphosphate degradation
					D-myo-inositol (1,4,5,6)-tetrakisphosphate biosynthesis
					D-myo-inositol (3,4,5,6)-tetrakisphosphate biosynthesis
					D-myo-inositol-5-phosphate metabolism
					ethanol degradation II (cytosol)
					ethanol degradation IV (peroxisomal)
					galactose degradation I (Leloir pathway)
					GDP-glucose biosynthesis
					GDP-L-fucose biosynthesis I (from GDP-D-mannose)
					GDP-L-fucose biosynthesis II (from L-fucose)
					GDP-mannose biosynthesis
					gluconeogenesis I
					glucose and glucose-1-phosphate degradation
					glycogen biosynthesis II (from UDP-D-Glucose)
					glycogen degradation II
					glycogen degradation III
					glycolysis I
					glycolysis II
					inositol pyrophosphates biosynthesis
					itaconate degradation
					lactose degradation III
					melibiose degradation
					methylglyoxal degradation I
					methylglyoxal degradation III
					methylmalonyl pathway
					myo-inositol biosynthesis
					N-acetylglucosamine degradation I
					N-acetylglucosamine degradation II
					N-acetylneuraminate and N-acetylmannosamine degradation
					oxidative ethanol degradation III (microsomal)
					pentose phosphate pathway (non-oxidative branch)
					pentose phosphate pathway (oxidative branch)
					pyruvate fermentation to lactate
					Rapoport-Luebering glycolytic shunt
					sorbitol degradation I
					starch degradation
					sucrose degradation
					TCA cycle
					trehalose degradation II (trehalase)
					UDP-D-xylose and UDP-D-glucuronate biosynthesis
					UDP-N-acetyl-D-glucosamine biosynthesis II

## Sheet: EnergyMetabolism
Energy Metabolism
Database	BiGG		EHMN		HumanCyc		KEGG		Reactome
Pathways	Oxidative Phosphorylation				sulfite oxidation IV		Nitrogen metabolism		Formation of ATP by chemiosmotic coupling
					sulfate activation for sulfonation		Oxidative phosphorylation		Respiratory electron transport
					thiosulfate disproportionation III (rhodanese)		Sulfur metabolism		The fatty acid cycling model
									The proton buffering model

## Sheet: GlycanBiosynthesisAndMetabolism
Glycan Biosynthesis and metabolism
Database	BiGG		EHMN		HumanCyc		KEGG		Reactome
Pathways	Blood Group Biosynthesis		Endohydrolysis of 1,4-alpha-D-glucosidic linkages in polysaccharides by alpha-amylase		chondroitin and dermatan biosynthesis		Glycosaminoglycan biosynthesis - chondroitin sulfate
	Chondroitin / heparan sulfate biosynthesis		Glycosphingolipid biosynthesis - ganglioseries		chondroitin sulfate biosynthesis (late stages)		Glycosaminoglycan biosynthesis - heparan sulfate
	Chondroitin sulfate degradation		Glycosphingolipid biosynthesis - globoseries		chondroitin sulfate degradation (metazoa)		Glycosaminoglycan biosynthesis - keratan sulfate
	Glycosylphosphatidylinositol (GPI)-anchor biosynthesis		Glycosphingolipid biosynthesis - lactoseries		dermatan sulfate biosynthesis (late stages)		Glycosaminoglycan degradation
	Heparan sulfate degradation		Glycosphingolipid biosynthesis - neolactoseries		dermatan sulfate degradation (metazoa)		Glycosphingolipid biosynthesis - ganglio series
	Hyaluronan Metabolism		Glycosylphosphatidylinositol(GPI)-anchor biosynthesis		dolichyl-diphosphooligosaccharide biosynthesis		Glycosphingolipid biosynthesis - globo series
	Keratan sulfate biosynthesis		N-Glycan biosynthesis		glycoaminoglycan-protein linkage region biosynthesis		Glycosphingolipid biosynthesis - lacto and neolacto series
	Keratan sulfate degradation		O-Glycan biosynthesis		heparan sulfate biosynthesis (late stages)		Glycosylphosphatidylinositol(GPI)-anchor biosynthesis
	N-Glycan Biosynthesis		Proteoglycan biosynthesis				Mucin type O-Glycan biosynthesis
	N-Glycan Degradation						N-Glycan biosynthesis
	O-Glycan Biosynthesis						Other glycan degradation
							Other types of O-glycan biosynthesis

## Sheet: LipidMetabolism
Lipid Metabolism
Database	BiGG		EHMN		HumanCyc		KEGG		Reactome
Pathways	Bile Acid Biosynthesis		3-oxo-10R-octadecatrienoate beta-oxidation		acyl-CoA hydrolysis		alpha-Linolenic acid metabolism		Alpha-oxidation of phytanate
	Carnitine shuttle		Androgen and estrogen biosynthesis and metabolism		all-trans-decaprenyl diphosphate biosynthesis		Arachidonic acid metabolism		Androgen biosynthesis
	Cholesterol Metabolism		Arachidonic acid metabolism		anandamide degradation		Biosynthesis of unsaturated fatty acids		Beta oxidation of butanoyl-CoA to acetyl-CoA
	Eicosanoid Metabolism		Bile acid biosynthesis		androgen biosynthesis		Ether lipid metabolism		Beta oxidation of decanoyl-CoA to octanoyl-CoA-CoA
	Fatty acid activation		C21-steroid hormone biosynthesis and metabolism		bile acid biosynthesis, neutral pathway		Fatty acid biosynthesis		Beta oxidation of hexanoyl-CoA to butanoyl-CoA
	Fatty acid elongation		D4&E4-neuroprostanes formation		biotin-carboxyl carrier protein assembly		Fatty acid elongation in mitochondria		Beta oxidation of lauroyl-CoA to decanoyl-CoA-CoA
	Fatty Acid Metabolism		De novo fatty acid biosynthesis		cardiolipin biosynthesis II		Fatty acid metabolism		Beta oxidation of myristoyl-CoA to lauroyl-CoA
	Fatty acid oxidation		Dimethyl-branched-chain fatty acid mitochondrial beta-oxidation		CDP-diacylglycerol biosynthesis I		Glycerolipid metabolism		Beta oxidation of octanoyl-CoA to hexanoyl-CoA
	Fatty acid oxidation, peroxisome		Di-unsaturated fatty acid beta-oxidation		ceramide biosynthesis		Glycerophospholipid metabolism		Beta oxidation of palmitoyl-CoA to myristoyl-CoA
	Glycerophospholipid Metabolism		Glycerophospholipid metabolism		ceramide degradation		Linoleic acid metabolism		Beta-oxidation of pristanoyl-CoA
	Sphingolipid Metabolism		Glycosphingolipid metabolism		cholesterol biosynthesis I		Primary bile acid biosynthesis		Beta-oxidation of very long chain fatty acids
	Steroid Metabolism		Leukotriene metabolism		cholesterol biosynthesis II (via 24,25-dihydrolanosterol)		Sphingolipid metabolism		Cholesterol biosynthesis
	Triacylglycerol Synthesis		Linoleate metabolism		cholesterol biosynthesis III (via desmosterol)		Steroid biosynthesis		Chylomicron-mediated lipid transport
			Mono-unsaturated fatty acid beta-oxidation		choline biosynthesis III		Steroid hormone biosynthesis		Digestion of dietary lipid
			Omega-3 fatty acid metabolism		dolichol and dolichyl phosphate biosynthesis		Synthesis and degradation of ketone bodies		Estrogen biosynthesis
			Omega-6 fatty acid metabolism		estrogen biosynthesis				Fatty acid, triacylglycerol, and ketone body metabolism
			Phytanic acid peroxisomal oxidation		fatty acid activation				Fatty Acyl-CoA Biosynthesis
			Prostaglandin formation from arachidonate		fatty acid alpha-oxidation				Formation of Acetoacetic Acid
			Prostaglandin formation from dihomo gama-linoleic acid		fatty acid beta-oxidation I				Glucocorticoid biosynthesis
			Putative anti-Inflammatory metabolites formation from EPA		gamma-linolenate biosynthesis II (animals)				HDL-mediated lipid transport
			Saturated fatty acids beta-oxidation		glucocorticoid biosynthesis				Hormone-sensitive lipase (HSL)-mediated triacylglycerol hydrolysis
			Squalene and cholesterol biosynthesis		glutaryl-CoA degradation				Import of palmitoyl-CoA into the mitochondrial matrix
			Trihydroxycoprostanoyl-CoA beta-oxidation		glycerol degradation I				LDL-mediated lipid transport
			Vitamin D3 (cholecalciferol) metabolism		glycerol degradation IV				Leukotriene synthesis
					glycerol-3-phosphate shuttle				Mineralocorticoid biosynthesis
					ketogenesis				mitochondrial fatty acid beta-oxidation of unsaturated fatty acids
					ketolysis				Plasmalogen biosynthesis
					lanosterol biosynthesis				Pregnenolone biosynthesis
					leukotriene biosynthesis				Propionyl-CoA catabolism
					mevalonate degradation				Prostanoid metabolism
					mineralocorticoid biosynthesis				Recycling of bile acids and salts
					mitochondrial L-carnitine shuttle pathway				Sphingolipid metabolism
					oleate biosynthesis II (animals)				Synthesis of bile acids and bile salts
					palmitate biosynthesis I (animals)				Synthesis of bile acids and bile salts via 24-hydroxycholesterol
					palmitoleate biosynthesis II				Synthesis of bile acids and bile salts via 27-hydroxycholesterol
					phosphatidylcholine biosynthesis I				Synthesis of bile acids and bile salts via 7alpha-hydroxycholesterol
					phosphatidylethanolamine biosynthesis II				Synthesis of Ketone Bodies
					phosphatidylglycerol biosynthesis II (non-plastidic)				Synthesis of very long-chain fatty acyl-CoAs
					phospholipases				Trafficking of dietary sterols
					pregnenolone biosynthesis				Triglyceride Biosynthesis
					prostanoid biosynthesis				Utilization of Ketone Bodies
					sphingomyelin metabolism				Vitamin A uptake in enterocytes
					sphingosine and sphingosine-1-phosphate metabolism
					stearate biosynthesis I (animals)
					trans,trans-farnesyl diphosphate biosynthesis
					triacylglycerol biosynthesis
					triacylglycerol degradation
					zymosterol biosynthesis

## Sheet: MetabolismOfCofactorsAndVitamin
Metabolism of Cofactors and Vitamins
Database	BiGG		EHMN		HumanCyc		KEGG		Reactome
Pathways	Ascorbate and Aldarate Metabolism		Biopterin metabolism		1,25-dihydroxyvitamin D3 biosynthesis		Ascorbate and aldarate metabolism		Biotin metabolism
	Biotin Metabolism		Lipoate metabolism		4-hydroxybenzoate biosynthesis		Biotin metabolism		Coenzyme A biosynthesis
	CoA Biosynthesis		Porphyrin metabolism		acyl carrier protein metabolism		Folate biosynthesis		Heme biosynthesis
	CoA Catabolism		Vitamin A (retinol) metabolism		alpha-tocopherol degradation		Lipoic acid metabolism		Heme degradation
	Folate Metabolism		Vitamin B1 (thiamin) metabolism		ascorbate recycling (cytosolic)		Nicotinate and nicotinamide metabolism		Metabolism of folate and pterines
	Heme Biosynthesis		Vitamin B12 (cyanocobalamin) metabolism		coenzyme A biosynthesis		One carbon pool by folate		Molybdenum cofactor biosynthesis
	Heme Degradation		Vitamin B2 (riboflavin) metabolism		flavin biosynthesis IV (mammalian)		Pantothenate and CoA biosynthesis		NADPH regeneration
	Riboflavin Metabolism		Vitamin B3 (nicotinate and nicotinamide) metabolism		folate polyglutamylation		Porphyrin and chlorophyll metabolism		Nicotinamide salvaging
	Tetrahydrobiopterin		Vitamin B5 - CoA biosynthesis from pantothenate		folate transformations		Retinol metabolism		Nicotinate metabolism
	Thiamine Metabolism		Vitamin B6 (pyridoxine) metabolism		heme biosynthesis from uroporphyrinogen-III I		Riboflavin metabolism		Vitamin B1 (thiamin) metabolism
	Ubiquinone Biosynthesis		Vitamin B9 (folate) metabolism		heme degradation		Thiamine metabolism		Vitamin B2 (riboflavin) metabolism
	Vitamin A Metabolism		Vitamin C metabolism		lipoate biosynthesis and incorporation II		Ubiquinone and other terpenoid-quinone biosynthesis		Vitamin B5 (pantothenate) metabolism
	Vitamin B12 Metabolism		Vitamin E metabolism		lipoate salvage and modification		Vitamin B6 metabolism		Vitamin C (ascorbate) metabolism
	Vitamin B6 Metabolism		Vitamin H (biotin) metabolism		molybdenum cofactor (sulfide) biosynthesis				Vitamin D (calciferol) metabolism
	Vitamin D		Vitamin K metabolism		molybdenum cofactor biosynthesis				Vitamins B6 activation to pyridoxal phosphate
					NAD biosynthesis from 2-amino-3-carboxymuconate semialdehyde
					NAD biosynthesis I (from aspartate)
					NAD biosynthesis III
					NAD phosphorylation and dephosphorylation
					NAD salvage pathway II
					NAD salvage pathway III
					pyridoxal 5'-phosphate salvage pathway
					tetrahydrobiopterin biosynthesis I
					tetrahydrobiopterin biosynthesis II
					tetrapyrrole biosynthesis II
					ubiquinone-10 biosynthesis (eukaryotic)

## Sheet: NucleotideMetabolism
Nucleotide metabolism
Database	BiGG		EHMN		HumanCyc		KEGG		Reactome
Pathways	IMP Biosynthesis		Purine metabolism		5-aminoimidazole ribonucleotide biosynthesis I		Purine metabolism		Metabolism of nucleotides
	NAD Metabolism		Pyrimidine metabolism		adenosine nucleotides degradation II		Pyrimidine metabolism		Purine catabolism
	Nucleic acid degradation				guanosine nucleotides de novo biosynthesis				Purine ribonucleoside monophosphate biosynthesis
	Nucleotides				guanosine nucleotides degradation III				Purine salvage
	Purine Catabolism				inosine-5'-phosphate biosynthesis II				Pyrimidine biosynthesis
	Pyrimidine Biosynthesis				PRPP biosynthesis I				Pyrimidine catabolism
	Pyrimidine Catabolism				purine nucleotides de novo biosynthesis II				Pyrimidine salvage reactions
	Salvage Pathway				pyrimidine deoxyribonucleotides de novo biosynthesis				Synthesis and interconversion of nucleotide di- and triphosphates
					pyrimidine ribonucleotides interconversion
					salvage pathways of pyrimidine deoxyribonucleotides
					salvage pathways of pyrimidine ribonucleotides
					thioredoxin pathway
					thymine degradation
					uracil degradation
					urate biosynthesis/inosine 5'-phosphate degradation
					uridine-5'-phosphate biosynthesis
					xanthine and xanthosine salvage

## Sheet: XenobioticsMetabolism
Xenobiotics Biodegradation and Metabolism
Database	BiGG		EHMN		HumanCyc		KEGG		Reactome
Pathways	CYP Metabolism		Xenobiotics metabolism		acetone degradation I (to methylglyoxal)		Drug metabolism - cytochrome P450		Acetylation
	ROS Detoxification				arsenate detoxification I (glutaredoxin)		Drug metabolism - other enzymes		Aromatic amines can be N-hydroxylated or N-dealkylated by CYP1A2
					bupropion degradation		Metabolism of xenobiotics by cytochrome P450		Conjugation of benzoate with glycine
					glutathione-mediated detoxification				Conjugation of phenylacetate with glutamine
					nicotine degradation II				Conjugation of salicylate with glycine
					nicotine degradation III				COX reactions
					superoxide radicals degradation				CYP2E1 reactions
									Cytosolic sulfonation of small molecules
									Eicosanoids
									Endogenous sterols
									Ethanol oxidation
									Fatty acids
									FMO oxidizes nucleophiles
									Formation of PAPS
									Formation of the active cofactor, UDP-glucuronate
									Glucuronidation
									Glutathione conjugation
									Methylation
									Miscellaneous substrates
									Monoamines are oxidized to aldehydes by MAOA and MAOB, producing NH3 and H2O2
									Polyamines are oxidized to amines, aldehydes and H2O2 by PAOs
									Sterols are 12-hydroxylated by CYP8B1
									Vitamins
									Xenobiotics

[truncated: 2 more sheets: MembraneTransport, Miscellaneous]
