# Supplementary material for: Critical assessment of human metabolic pathway databases: a stepping stone for future integration
Source: BMC Syst Biol. 2011 Oct 14;5:165. doi: 10.1186/1752-0509-5-165 (PMC3271347; doi:10.1186/1752-0509-5-165)
Supplement: Additional file 10 — Names of metabolites without a match in any of the four other databases and without any of the five types of metabolite identifiers. [file 1752-0509-5-165-S10.XLS]

## Sheet: Notes
	Additional file 10 – Names of metabolites not matched in any of the other 4 databases
	Per database we listed the name and synonyms (if available) of the metabolites that do not match in any of the other 4 databases and do not have any of the 5 metabolite IDs. Furthermore, pathways and categories are shown in which the reactions the metabolite is part of can be found. In addition, per category the number of metabolites without a match is indicated. Multiple synonyms, pathways, and …
		Total number of metabolites	Total number of unique metabolites without an identifier
	BiGG	1485	472
	EHMN	2676	826
	HumanCyc	1681	420
	KEGG	1553	0
	Reactome	984	288

## Sheet: BiGG
	BiGG
	Number of unique metabolites without IDs	472
	Category	Number of metabolites
	amino acid metabolism	37
	carbohydrate metabolism	21
	energy metabolism	0
	glycan biosynthesis and metabolism	261
	lipid metabolism	128
	metabolism of secondary metabolites	1
	metabolism of cofactors and vitamins	41
	nucleotide metabolism	0
	xenobiotics biodegradation and metabolism	21
	miscellaneous	0
	membrane transport	97
	no pathway	0
	name	synonyms	pathway	category	notes from the SBML file of BiGG
	({[(mannosyl),(phosphoethanolaminyl)]-dimannosyl},{phosphoethanolaminyl})-mannosyl-glucosaminyl-acylphosphatidylinositol (m4b)	{[man-],[pe-](man)2-},{pe-}man-glcn-acylpi	Glycosylphosphatidylinositol (GPI)-anchor biosynthesis	glycan biosynthesis and metabolism	{[mannose-alpha-1,2-],[phosphoethanolamine-1,6-]mannose-alpha-1,2-mannose-alpha-1,6-},{phosphoethanolamine-1,6-}mannose-alpha-1,4-glucosaminyl-acylphosphatidylinositolNCDFULLR corresponds to acyl/R groups in texts.NJ
	({[(mannosyl),(phosphoethanolaminyl)]-dimannosyl},{phosphoethanolaminyl})-mannosyl-glucosaminyl-acylphosphatidylinositol-protein (m4b)		Glycosylphosphatidylinositol (GPI)-anchor biosynthesis	glycan biosynthesis and metabolism	NCDFULLR corresponds to acyl/R groups in texts.NJ
	(2)[glucose-1,3]-mannose oligosaccharide		N-Glycan Biosynthesis	glycan biosynthesis and metabolism	product of N-glycan modificationGlc-alpha-1,3-Glc-alpha-1,3-ManNCD
	(alpha-d-glucosyl)-(alpha-d-mannosyl)8-beta-d-mannosyl-diacetylchitobiosyl-l-asparagine (protein)		N-Glycan Biosynthesis	glycan biosynthesis and metabolism	KEGG - C05875 [{Man-alpha-1,2-Man-alpha-1,6}, {Man-alpha-1,2-Man-alpha-1,3-}Man-alpha-1,6-], [Glc-alpha-1,3-Man-alpha-1,2-Man-alpha-1,2-Man-alpha-1,3-]Man-beta-1,4-GlcNAc-beta-1,4-GlcNAc-AsnNCD
	(alpha-d-glucosyl)2-(alpha-d-mannosyl)8-beta-d-mannosyl-diacetylchitobiosyldiphosphodolichol		N-Glycan Biosynthesis	glycan biosynthesis and metabolism	KEGG - C05871 Average composition of 10 molecules. Stoichiometric coefficients should be divided by 10.[{Man-alpha-1,2-Man-alpha-1,6}, {Man-alpha-1,2-Man-alpha-1,3-Man-alpha-1,6-}], [Glc-alpha-1,3-Glc-alpha-1,3-Man-alpha-1,2-Man-alpha-1,2-Man-alpha-1,3-]Man-beta-1,4-GlcNAc-beta-1,4-GlcNAc-PP-DolNCD
	(alpha-d-mannosyl)2-beta-d-mannosyl-n-acetylglucosamine		Keratan sulfate degradation__N-Glycan Degradation	glycan biosynthesis and metabolism	no KEGG entry[Man-alpha-1,6-], [Man-alpha-1,3-]Man-beta-1,4-GlcNAcNCD
	(alpha-d-mannosyl)3-beta-d-mannosyl-diacetylchitodiphosphodolichol		N-Glycan Biosynthesis	glycan biosynthesis and metabolism	KEGG - C05863 C50H88N2O37P2(C5H8)n, where n_ave = 19.6Average composition of 10 molecules. Stoichiometric coefficients should be divided by 10.[Man-alpha-1,6-], [Man-alpha-1,2-Man-alpha-1,3-]Man-beta-1,4-GlcNAc-beta-1,4-GlcNAc-PP-DolNCD
	(alpha-d-mannosyl)5-beta-d-mannosyl-diacetylchitobiosyldiphosphodolichol		N-Glycan Biosynthesis	glycan biosynthesis and metabolism	KEGG - C05865 Average composition of 10 molecules. Stoichiometric coefficients should be divided by 10.[Man-alpha-1,3-Man-alpha-1,6-], [Man-alpha-1,2-Man-alpha-1,2-Man-alpha-1,3-]Man-beta-1,4-GlcNAc-beta-1,4-GlcNAc-PP-DolNCD
	(alpha-d-mannosyl)5-beta-d-mannosyl-diacetylchitobiosyl-l-asparagine (protein)		N-Glycan Biosynthesis	glycan biosynthesis and metabolism	this isoform is formed by cleaving the terminal mannose from the left-most (linear) branch of m6masnB1 or by cleaving the right-most (biantennary) branch of m6masnB2[{Man-alpha-1,6}, {Man-alpha-1,3-}Man-alpha-1,6-], [Man-alpha-1,2-Man-alpha-1,3-]Man-beta-1,4-GlcNAc-beta-1,4-GlcNAc-AsnNCD
	(alpha-d-mannosyl)5-beta-d-mannosyl-diacetylchitobiosyl-l-asparagine (protein)		N-Glycan Biosynthesis	glycan biosynthesis and metabolism	this isoform is formed by cleaving the terminal mannose from the left-most (linear) branch of m6masnB2[{Man-alpha-1,2-Man-alpha-1,6}, {Man-alpha-1,3-}Man-alpha-1,6-], [Man-alpha-1,3-]Man-beta-1,4-GlcNAc-beta-1,4-GlcNAc-AsnNCD
	(alpha-d-mannosyl)5-beta-d-mannosyl-diacetylchitobiosyl-l-asparagine (protein)		N-Glycan Biosynthesis	glycan biosynthesis and metabolism	this isoform is formed by cleaving the terminal mannose from the left-most (linear) branch of m6masnC or by cleaving the right -most (biantennary) branch of m6masnA[{Man-alpha-1,6}, {Man-alpha-1,2-Man-alpha-1,3-}Man-alpha-1,6-], [Man-alpha-1,3-]Man-beta-1,4-GlcNAc-beta-1,4-GlcNAc-AsnNCD
	(alpha-d-mannosyl)6-beta-d-mannosyl-diacetylchitobiosyl-l-asparagine (protein)		N-Glycan Biosynthesis	glycan biosynthesis and metabolism	this isoform is formed by cleaving the terminal mannose from the left-most (linear) branch of m7masnA[{Man-alpha-1,2-Man-alpha-1,6}, {Man-alpha-1,2-Man-alpha-1,3-}Man-alpha-1,6-], [Man-alpha-1,3-]Man-beta-1,4-GlcNAc-beta-1,4-GlcNAc-AsnNCD
	(alpha-d-mannosyl)6-beta-d-mannosyl-diacetylchitobiosyl-l-asparagine (protein)		N-Glycan Biosynthesis	glycan biosynthesis and metabolism	this isoform is formed by cleaving the terminal mannose of the right-most (biantennary) branch of m7masnB[{Man-alpha-1,6}, {Man-alpha-1,3-}Man-alpha-1,6-], [Man-alpha-1,2-Man-alpha-1,2-Man-alpha-1,3-]Man-beta-1,4-GlcNAc-beta-1,4-GlcNAc-AsnNCD
	(alpha-d-mannosyl)6-beta-d-mannosyl-diacetylchitobiosyl-l-asparagine (protein)		N-Glycan Biosynthesis	glycan biosynthesis and metabolism	this isoform is formed by cleaving the terminal mannose from the left-most (linear) branch of m7masn7B[{Man-alpha-1,2-Man-alpha-1,6}, {Man-alpha-1,3-}Man-alpha-1,6-], [Man-alpha-1,2-Man-alpha-1,3-]Man-beta-1,4-GlcNAc-beta-1,4-GlcNAc-AsnNCD
	(alpha-d-mannosyl)6-beta-d-mannosyl-diacetylchitobiosyl-l-asparagine (protein)		N-Glycan Biosynthesis	glycan biosynthesis and metabolism	this isoform is formed by cleaving the terminal mannose of the right-most (biantennary) branch of m7masnA or by cleaving the terminal mannose of the left-most (linear) branch of m7masnC[{Man-alpha-1,6}, {Man-alpha-1,2-Man-alpha-1,3-}Man-alpha-1,6-], [Man-alpha-1,2-Man-alpha-1,3-]Man-beta-1,4-GlcNAc-beta-1,4-GlcNAc-AsnNCD
	(alpha-d-mannosyl)7-beta-d-mannosyl-diacetylchitobiosyldiphosphodolichol		N-Glycan Biosynthesis	glycan biosynthesis and metabolism	KEGG - C05867 Average composition of 10 molecules. Stoichiometric coefficients should be divided by 10.[{Man-alpha-1,6}, {Man-alpha-1,2-Man-alpha-1,3-Man-alpha-1,6-}], [Man-alpha-1,2-Man-alpha-1,2-Man-alpha-1,3-]Man-beta-1,4-GlcNAc-beta-1,4-GlcNAc-PP-DolNCD
	(alpha-d-mannosyl)7-beta-d-mannosyl-diacetylchitobiosyl-l-asparagine, isoform a (protein)		N-Glycan Biosynthesis	glycan biosynthesis and metabolism	isoform A is formed by cleaving terminal mannose of left-most (linear) branch of m8masn[{Man-alpha-1,2-Man-alpha-1,6}, {Man-alpha-1,2-Man-alpha-1,3-}Man-alpha-1,6-], [Man-alpha-1,2-Man-alpha-1,3-]Man-beta-1,4-GlcNAc-beta-1,4-GlcNAc-AsnNCD
	(alpha-d-mannosyl)7-beta-d-mannosyl-diacetylchitobiosyl-l-asparagine, isoform b (protein)		N-Glycan Biosynthesis	glycan biosynthesis and metabolism	isoform B is formed by cleaving terminal mannose of middle branch of m8masn[{Man-alpha-1,2-Man-alpha-1,6}, {Man-alpha-1,3-}Man-alpha-1,6-], [Man-alpha-1,2-Man-alpha-1,2-Man-alpha-1,3-]Man-beta-1,4-GlcNAc-beta-1,4-GlcNAc-AsnNCD
	(alpha-d-mannosyl)7-beta-d-mannosyl-diacetylchitobiosyl-l-asparagine, isoform c (protein)		N-Glycan Biosynthesis	glycan biosynthesis and metabolism	isoform C is formed by cleaving terminal mannose from right-most branch (biantennary) of m8masn[{Man-alpha-1,6}, {Man-alpha-1,2-Man-alpha-1,3-}Man-alpha-1,6-], [Man-alpha-1,2-Man-alpha-1,2-Man-alpha-1,3-]Man-beta-1,4-GlcNAc-beta-1,4-GlcNAc-AsnNCD
	(dimannosyl),(phosphoethanolaminyl)-mannosyl-glucosylaminyl-acylphosphatidylinositol (h6)	[(man)2-],[pe-]man-glcn-acylpi	Glycosylphosphatidylinositol (GPI)-anchor biosynthesis	glycan biosynthesis and metabolism	[mannose-alpha1,2-mannose-alpha1,6-],[phosphoethanolamine-1,2-]mannose-alpha-1,4-glucosaminyl-acylphosphatidylinositolNCDFULLR corresponds to acyl/R groups in texts.NJ
	(phosphoethanolaminyl-dimannosyl),(phosphoethanolaminyl)-mannosyl-glucosaminyl-acylphosphatidylinositol	{[pe-(man)2],[pe]}-man-glcn-acylpi-prot	Glycosylphosphatidylinositol (GPI)-anchor biosynthesis	glycan biosynthesis and metabolism	NCDFULLR corresponds to acyl/R groups in texts.NJ
	(phosphoethanolaminyl-dimannosyl),(phosphoethanolaminyl)-mannosyl-glucosaminyl-acylphosphatidylinositol (h7)	[pe-(man)2-],[pe-]man-glcn-acylpi	Glycosylphosphatidylinositol (GPI)-anchor biosynthesis	glycan biosynthesis and metabolism	KEGG - CG00150 [phosphoethanolamine-1,6-mannose-alpha-1,2-mannose-alpha-1,6-],[phosphoethanolamine-1,6-]mannose-alpha-1,4-glucosaminyl-acylphosphatidylinositolNCDFULLR corresponds to acyl/R groups in texts.NJ
	(phosphoethanolaminyl-mannosyl),(phosphoethanolaminyl)-dimannosyl-glucosaminyl-acylphosphatidylinositol (h7')	[pe-man-],[pe-](man)2-glcn-acylpi	Glycosylphosphatidylinositol (GPI)-anchor biosynthesis	glycan biosynthesis and metabolism	no KEGG entry[phosphoethanolamine-1,6-mannose-alpha-1,2-],[phosphoethanolamine-1,6-]mannose-alpha-1,6-D-mannose-alpha-1,4-glucosaminyl-acylphosphatidylinositolNCDFULLR corresponds to acyl/R groups in texts.NJ
	(s)-glycerate	l-glycerate	Glyoxylate and Dicarboxylate Metabolism__Transport, Extracellular	carbohydrate metabolism__membrane transport	NCD
	(trimannosyl),(phosphoethanolaminyl)-mannosyl-glucosaminyl-acylphosphatidylinositol (m4c)	[(man)3-],[pe-]man-glcn-acylpi	Glycosylphosphatidylinositol (GPI)-anchor biosynthesis	glycan biosynthesis and metabolism	[mannose-alpha-1,2-mannose-alpha1,2-mannose-alpha1,6-],[phosphoethanolamine-1,2-]mannose-alpha-1,4-glucosaminyl-acylphosphatidylinositolNCDFULLR corresponds to acyl/R groups in texts.NJ
	1 acyl phosphoglycerol	glycerol phosphate__glycerolipid__phoso glycerol__phosphate glycerol	Triacylglycerol Synthesis	lipid metabolism	results from loss of sn2 R group from phosphatidylglycerol (pglyc_hs).no charge - followed same scheme as charge determination for pchol_hs (phosphatidylcholine)re-review in future FULLR corresponds to acyl/R groups in texts.NJ
	10-formyltetrahydrofolate-[glu](5)		Folate Metabolism__Transport, Lysosomal__Transport, Mitochondrial	metabolism of cofactors and vitamins__membrane transport	IT
	10-formyltetrahydrofolate-[glu](6)		Folate Metabolism__Transport, Lysosomal__Transport, Mitochondrial	metabolism of cofactors and vitamins__membrane transport	IT
	10-formyltetrahydrofolate-[glu](7)		Folate Metabolism__Transport, Lysosomal__Transport, Mitochondrial	metabolism of cofactors and vitamins__membrane transport	IT
	12 hydroxy arachidonic acid		Eicosanoid Metabolism	lipid metabolism	shifted double bond - so not 5, 8, 10, 14 all cis rather than 5, 8, 11, 14 all cisfor p450 metabolism of arachidonic acidNJ
	13-cis-oxo-retinoic acid		Transport, Nuclear__Vitamin A Metabolism	metabolism of cofactors and vitamins__membrane transport	IT
	13-cis-retinoyl glucuronide		Transport, Endoplasmic Reticular__Vitamin A Metabolism	metabolism of cofactors and vitamins__membrane transport	IT
	18 hydroxy arachidonic acid		Eicosanoid Metabolism	lipid metabolism	for p450 metabolism, degradation of arachidonic acidNJ
	1-alkenyl 2-acylglycerol 3-phosphoethanolamine plasmalogen	plasmalogen	Glycerophospholipid Metabolism	lipid metabolism	FULLR corresponds to acyl/R groups in texts.NJ
	1-alkyl 2-acylglycerol		Glycerophospholipid Metabolism	lipid metabolism	FULLR corresponds to acyl/R groups in texts.NJ
	1-alkyl 2-acylglycerol 3-phosphate		Glycerophospholipid Metabolism	lipid metabolism	FULLR corresponds to acyl/R groups in texts.NJ
	1-alkyl 2-acylglycerol 3-phosphocholine		Glycerophospholipid Metabolism	lipid metabolism	FULLR corresponds to acyl/R groups in texts.NJ
	1-alkyl 2-acylglycerol 3-phosphoethanolamine		Glycerophospholipid Metabolism	lipid metabolism	FULLR corresponds to acyl/R groups in texts.NJ
	1-alkyldihydroxyacetone phosphate		Glycerophospholipid Metabolism__Transport, Peroxisomal	lipid metabolism__membrane transport	FULLR corresponds to acyl/R groups in texts.Separation of MF in order to facilitate counting of the different chains/moietiesNJ
	1-alkylglycerol 3-phosphate		Glycerophospholipid Metabolism	lipid metabolism	FULLR corresponds to acyl/R groups in texts.NJ
	1-alpha,24r,25-trihydroxyvitamin d2		Vitamin D	metabolism of cofactors and vitamins	IT
	1-alpha,25-dihydroxyvitamin d2		Vitamin D	metabolism of cofactors and vitamins	based on Vitamins, G.F.M. Ball,2004, Blackwell publishing, 1st ed (book) pg.194 IT
	1-phosphatidyl-1d-myo-inositol 4-phosphate	pip__ptdins4p	Glycerophospholipid Metabolism__Inositol Phosphate Metabolism__Transport, Nuclear	carbohydrate metabolism__lipid metabolism__membrane transport	FULLR corresponds to acyl/R groups in texts.NJchanged -3 charge; changed neutral formula to H18 - NCD
	2,4 dihydroxy nitrophenol	2 hydroxy 4 nitrophenol__2 hydroxy,4 hydroxy nitro benzene	CYP Metabolism__Transport, Extracellular	membrane transport__xenobiotics biodegradation and metabolism	for p450 degradation of nitrophenolNJ
	2,6 dimethylheptanoyl carnitine	dimethyl heptanoyl carnitine	Carnitine shuttle__Transport, Extracellular	lipid metabolism__membrane transport	NJ
	2,6 dimethylheptanoyl-coa	dimethyl heptanoyl coenzyme a	Carnitine shuttle__Fatty acid oxidation	lipid metabolism	NJ
	24r,25-dihydroxyvitamin d3		Transport, Extracellular__Transport, Mitochondrial__Vitamin D	metabolism of cofactors and vitamins__membrane transport	based on Vitamins, G.F.M. Ball,2004, Blackwell publishing, 1st ed (book) pg.191IT
	24r,25-dihyoxyvitamin d2		Transport, Extracellular__Transport, Mitochondrial__Vitamin D	metabolism of cofactors and vitamins__membrane transport	based on Vitamins, G.F.M. Ball,2004, Blackwell publishing, 1st ed (book) pg.191IT
	25-hydroxyvitamin d2		Transport, Extracellular__Transport, Mitochondrial__Vitamin D	metabolism of cofactors and vitamins__membrane transport	based on Vitamins, G.F.M. Ball,2004, Blackwell publishing, 1st ed (book) pg.194 IT
	2-decaprenyl-3-methyl-5-hydroxy-6-methoxy-1,4-benzoquinone		Ubiquinone Biosynthesis	metabolism of cofactors and vitamins	ITfor ubiquinone 10based on kegg: C05805
	2-decaprenyl-3-methyl-6-methoxy-1,4-benzoquinone		Ubiquinone Biosynthesis	metabolism of cofactors and vitamins	ITbased on kegg: C05804 for ubiquinone 10
	2-decaprenyl-6-methoxy-1,4-benzoquinone		Ubiquinone Biosynthesis	metabolism of cofactors and vitamins	ITfor ubiquonine 10based on kegg C05803
	2-keto-3-deoxy-d-glycero-d-galactononic acid	3-deoxy-d-glycero-d-galacto-nonulsonic acid__a-d-kdn__deaminoneuraminic acid	Aminosugar Metabolism	carbohydrate metabolism	see Varki, Essentials of Glycobiology p. 196NCD
	2-keto-3-deoxy-d-glycero-d-galactononic acid 9-phosphate		Aminosugar Metabolism	carbohydrate metabolism	no KEGG entryNCD
	2-keto-4-methylthiobutyrate	2-oxo-4-(methylthio)butyrate__4-methylthio-2-oxobutanoate	Arginine and Proline Metabolism	amino acid metabolism	No KEGG EntryJEM has it as KMBNeutral MF = C5H8O3SSMP
	3-decaprenyl-4,5-dihdydroxybenzoate		Ubiquinone Biosynthesis	metabolism of cofactors and vitamins	ITbased on Kegg C05200
	3-mercaptolactate-cysteine disulfide		Cysteine Metabolism__Transport, Extracellular	amino acid metabolism__membrane transport
	3-oxohexacosyl-coa		Fatty Acid Metabolism	lipid metabolism	NCD
	4 hydroxy debrisoquine		CYP Metabolism__Transport, Extracellular	membrane transport__xenobiotics biodegradation and metabolism	p450 metabolism of debrisoquineNJ
	4 hydroxy retinoic acid		Transport, Nuclear__Vitamin A Metabolism	metabolism of cofactors and vitamins__membrane transport	for p450 degradation of retinoic acid (retn)NJ
	4 hydroxy tolbutamide	4 methyl hydroxy tolbutamide	CYP Metabolism__Transport, Extracellular	membrane transport__xenobiotics biodegradation and metabolism	for p450 degradation of tolbutamideNJ
	4,4-dimethylcholesta-8,14,24-trienol	4,4'-dimethyl cholesta-8,14,24-triene-3-beta-ol__delta-8-14-24-dimethylsterol	Cholesterol Metabolism	lipid metabolism	no KEGG entryNCD
	4,8 dimethylnonanoyl carnitine		Fatty Acid Metabolism__Transport, Peroxisomal	lipid metabolism__membrane transport	NJ
	4,8 dimethylnonanoyl-coa	4,8 dimethylnonanoyl coenzyme a	Fatty Acid Metabolism__Fatty acid oxidation__Fatty acid oxidation, peroxisome__Transport, Peroxisomal	lipid metabolism__membrane transport	NJ
	4-hydroxybenoyl-coa		Ubiquinone Biosynthesis	metabolism of cofactors and vitamins	IT
	4-methylzymosterol intermediate 1		Cholesterol Metabolism	lipid metabolism	NCD
	4-methylzymosterol intermediate 2		Cholesterol Metabolism	lipid metabolism	NCD
	4-oxo-retonoic acid		Transport, Nuclear__Vitamin A Metabolism	metabolism of cofactors and vitamins__membrane transport	IT
	5 hydroxy omeprazole		CYP Metabolism__Transport, Extracellular	membrane transport__xenobiotics biodegradation and metabolism	for p450 degradation of omeprazoleNJ
	5alpha-dihydrotestosterone glucuronide		Steroid Metabolism__Transport, Endoplasmic Reticular__Transport, Extracellular	lipid metabolism__membrane transport	NJ
	8,9 epxoy aflatoxin b1		CYP Metabolism__Transport, Extracellular	membrane transport__xenobiotics biodegradation and metabolism	for p450 metabolism of aflatoxin B1NJ
	acyl-dihydroxyacetone phosphate		Glycerophospholipid Metabolism__Transport, Peroxisomal__Triacylglycerol Synthesis	lipid metabolism__membrane transport	precursor compound is dhap.FULLR corresponds to R/acyl group in textsNJ
	adrenyl carnitine	adrenic acid carnitine	Carnitine shuttle	lipid metabolism	C22:4no KEGG refNJ
	adrenyl coenzyme a		Carnitine shuttle__Fatty Acid Metabolism__Fatty acid activation__Fatty acid elongation__Fatty acid oxidation__Fatty acid oxidation, peroxisome__R Group Synthesis__Transport, Peroxisomal	amino acid metabolism__lipid metabolism__membrane transport	C22:4 - C22H35O2 (charge -1)CoA - C21H32N7O16P3S (charge -4)NJ
	alpha-d-glucosyl-(alpha-d-mannosyl)8-beta-d-mannosyl-diacetylchitobiosyldiphosphodolichol		N-Glycan Biosynthesis	glycan biosynthesis and metabolism	KEGG - C05870 Average composition of 10 molecules. Stoichiometric coefficients should be divided by 10.[{Man-alpha-1,2-Man-alpha-1,6}, {Man-alpha-1,2-Man-alpha-1,3-Man-alpha-1,6-}], [Glc-alpha-1,3-Man-alpha-1,2-Man-alpha-1,2-Man-alpha-1,3-]Man-beta-1,4-GlcNAc-beta-1,4-GlcNAc-PP-DolNCD
	alpha-linolenyl carnitine		Carnitine shuttle	lipid metabolism	C18:3, n-3NJ
	antipyrene	analgesine__anodynine__antipirin__antipyrin__apirelina__parodyne__phenazon__phenazone__phenazonum__antipyrine	CYP Metabolism__Transport, Extracellular	membrane transport__xenobiotics biodegradation and metabolism	decongestantfor p450 metabolismNJ
	apocarboxlase (no lys residue)		Biotin Metabolism	metabolism of cofactors and vitamins	Faked reaction to balance reaction in human biotin metabolismIT
	apocarboxylase (lys residue)		Biotin Metabolism	metabolism of cofactors and vitamins	IT for human biotin metabolism
	arachidyl carnitine	arachidic acid - carnitine	Carnitine shuttle	lipid metabolism	unsaturated C20 hydrocarbonC20:0NJ
	arachidyl coenzyme a		Carnitine shuttle__Fatty acid activation__Fatty acid oxidation__Fatty acid oxidation, peroxisome__R Group Synthesis__Transport, Peroxisomal	amino acid metabolism__lipid metabolism__membrane transport	C20:0 - C20H39O2 (charge -1)CoA - C21H32N7O16P3S (charge -4)NJ
	beta-1,4-mannose-n-acetylglucosamine		N-Glycan Degradation	glycan biosynthesis and metabolism	no KEGG entryMan-beta-1,4-GlcNAcNCD
	c20:4 carnitine	arachidonate carnitine	Carnitine shuttle	lipid metabolism	TDV
	calcitroic acid (d3)	1alpha(oh)-23-carboxy-24,25,26,27-tetranor-d3	Transport, Extracellular__Transport, Mitochondrial	membrane transport	Ball, G.F.M., p.198IT
	cardiolipin		Glycerophospholipid Metabolism	lipid metabolism	FULLR corresponds to acyl/R groups in texts.NJ
	cdp diacylglycerol	cdp-diacylglycerol	Glycerophospholipid Metabolism__Transport, Mitochondrial	lipid metabolism__membrane transport	FULLR corresponds to acyl/R groups in texts.NJ
	cervonyl carnitine	cervonic acid carnitine	Carnitine shuttle	lipid metabolism	TVupdated namesNJ
	cervonyl coenzyme a	c226-coa__docosahexaenoic acid coenzyme a__cervonic acid coenzyme a__docosa-4,7,10,13,16,19-hexaenoic acid coenzyme a	Carnitine shuttle__Fatty acid activation__Fatty acid elongation__Fatty acid oxidation__Fatty acid oxidation, peroxisome__R Group Synthesis__Transport, Peroxisomal	amino acid metabolism__lipid metabolism__membrane transport	TVupdated names in Other NamesNJC22:6 - C22H31O2 (charge -1)CoA - C21H32N7O16P3S (charge -4)
	chondroitin sulfate a (galnac4s-glca) and b (idoa2s-galnac4s), precursor 2	glca-galnac4s-glca-gal4s-gal-xyl-l-ser	Chondroitin / heparan sulfate biosynthesis	glycan biosynthesis and metabolism	no KEGG entryGlcA-beta-1,3-GalNAc4S-beta-1,4-GlcA-beta-1,3-Gal4S-beta-1,3-Gal-beta-1,4-Xylose-O-L-Serine (protein)NCD
	chondroitin sulfate a (galnac4s-glca) and b (idoa2s-galnac4s), precursor 3	galnac-glca-galnac4s-glca-gal4s-gal-xyl-l-ser	Chondroitin / heparan sulfate biosynthesis	glycan biosynthesis and metabolism	no KEGG entryGalNAc-beta-1,4-GlcA-beta-1,3-GalNAc4S-beta-1,4-GlcA-beta-1,3-Gal4S-beta-1,3-Gal-beta-1,4-Xylose-O-L-Serine (protein)NCD
	chondroitin sulfate a (galnac4s-glca) proteoglycan	(galnac4s-glca)2-gal4s-gal-xyl-l-ser (protein)	Chondroitin / heparan sulfate biosynthesis__Chondroitin sulfate degradation__Transport, Extracellular__Transport, Lysosomal	glycan biosynthesis and metabolism__membrane transport	no KEGG entry -- this is an example of one possible chondroitin sulfate structure; typically there are up to 100 disaccharide repeatsGalNAc4S-beta-1,4-GlcA-beta-1,3-GalNAc4S-beta-1,4-GlcA-beta-1,3-Gal4S-beta-1,3-Gal-beta-1,4-Xylose-O-L-Serine (protein)NCD
	chondroitin sulfate a (galnac4s-glca), b (idoa2s-galnac4s), and e (galnac4,6dis-glca), precursor 1	galnac4s-glca-gal4s-gal-xyl-l-ser (protein)	Chondroitin / heparan sulfate biosynthesis	glycan biosynthesis and metabolism	no KEGG entryGalNAc4S-beta-1,4-GlcA-beta-1,3-Gal4S-beta-1,3-Gal-beta-1,4-Xylose-O-L-Serine (protein)NCD
	chondroitin sulfate a (galnac4s-glca), degradation product 1	galnac-glca-galnac4s-glca-gal4s-gal-xyl	Chondroitin sulfate degradation	glycan biosynthesis and metabolism	no KEGG entry -- this is an example of one possible chondroitin sulfate structure; typically there are up to 100 disaccharide repeatsGalNAc-beta-1,4-GlcA-beta-1,3-GalNAc4S-beta-1,4-GlcA-beta-1,3-Gal4S-beta-1,3-Gal-beta-1,4-XyloseNCD
	chondroitin sulfate a (galnac4s-glca), degradation product 2	glca-galnac4s-glca-gal4s-gal-xyl	Chondroitin sulfate degradation	glycan biosynthesis and metabolism	no KEGG entry -- this is an example of one possible chondroitin sulfate structure; typically there are up to 100 disaccharide repeatsGlcA-beta-1,3-GalNAc4S-beta-1,4-GlcA-beta-1,3-Gal4S-beta-1,3-Gal-beta-1,4-XyloseNCD
	chondroitin sulfate a (galnac4s-glca), degradation product 3	galnac4s-glca-gal4s-gal-xyl	Chondroitin sulfate degradation	glycan biosynthesis and metabolism	no KEGG entry -- this is an example of one possible chondroitin sulfate structure; typically there are up to 100 disaccharide repeatsGalNAc4S-beta-1,4-GlcA-beta-1,3-Gal4S-beta-1,3-Gal-beta-1,4-XyloseNCD
	chondroitin sulfate a (galnac4s-glca), degradation product 4	galnac-glca-gal4s-gal-xyl	Chondroitin sulfate degradation	glycan biosynthesis and metabolism	no KEGG entry -- this is an example of one possible chondroitin sulfate structure; typically there are up to 100 disaccharide repeatsGalNAc-beta-1,4-GlcA-beta-1,3-Gal4S-beta-1,3-Gal-beta-1,4-XyloseNCD
	chondroitin sulfate a (galnac4s-glca), degradation product 5	glca-gal4s-gal-xyl	Chondroitin sulfate degradation	glycan biosynthesis and metabolism	no KEGG entry -- this is an example of one possible chondroitin sulfate structure; typically there are up to 100 disaccharide repeatsGlcA-beta-1,3-Gal4S-beta-1,3-Gal-beta-1,4-XyloseNCD
	chondroitin sulfate a (galnac4s-glca), free chain	(galnac4s-glca)2-gal4s-gal-xyl	Chondroitin sulfate degradation	glycan biosynthesis and metabolism	no KEGG entry -- this is an example of one possible chondroitin sulfate structure; typically there are up to 100 disaccharide repeatsGalNAc4S-beta-1,4-GlcA-beta-1,3-GalNAc4S-beta-1,4-GlcA-beta-1,3-Gal4S-beta-1,3-Gal-beta-1,4-XyloseNCD
	chondroitin sulfate b / dermatan sulfate (idoa2s-galnac4s), degradation product 2	idoa2s-galnac4s-glca-gal4s-gal-xyl	Chondroitin sulfate degradation	glycan biosynthesis and metabolism	no KEGG entry -- this is an example of one possible chondroitin sulfate structure; typically there are up to 100 disaccharide repeatsIdoA2S-beta-1,3-GalNAc4S-beta-1,4-GlcA-beta-1,3-Gal4S-beta-1,3-Gal-beta-1,4-XyloseNCD
	chondroitin sulfate b (idoa2s-galnac4s), precursor 4	galnac-idoa-galnac4s-glca-gal4s-gal-xyl-l-ser	Chondroitin / heparan sulfate biosynthesis	glycan biosynthesis and metabolism	no KEGG entryGalNAc-beta-1,4-IdoA-beta-1,3-GalNAc4S-beta-1,4-GlcA-beta-1,3-Gal4S-beta-1,3-Gal-beta-1,4-Xylose-O-L-Serine (protein)NCD
	chondroitin sulfate b (idoa2s-galnac4s), precursor 5		Chondroitin / heparan sulfate biosynthesis	glycan biosynthesis and metabolism
	chondroitin sulfate b / dermatan sulfate (idoa2s-galnac4s) proteoglycan	galnac4s-idoa2s-galnac4s-glca-gal4s-gal-xyl-l-ser	Chondroitin / heparan sulfate biosynthesis__Chondroitin sulfate degradation__Transport, Extracellular__Transport, Lysosomal	glycan biosynthesis and metabolism__membrane transport	no KEGG entry -- this is an example of one possible chondroitin sulfate structure; typically there are up to 100 disaccharide repeatsGalNAc4S-beta-1,4-IdoA2S-beta-1,3-GalNAc4S-beta-1,4-GlcA-beta-1,3-Gal4S-beta-1,3-Gal-beta-1,4-Xylose-O-L-Serine (protein)NCD
	chondroitin sulfate b / dermatan sulfate (idoa2s-galnac4s), degradation product 1	galnac-idoa2s-galnac4s-glca-gal4s-gal-xyl	Chondroitin sulfate degradation	glycan biosynthesis and metabolism	no KEGG entry -- this is an example of one possible chondroitin sulfate structure; typically there are up to 100 disaccharide repeatsGalNAc-beta-1,4-IdoA2S-beta-1,3-GalNAc4S-beta-1,4-GlcA-beta-1,3-Gal4S-beta-1,3-Gal-beta-1,4-XyloseNCD
	chondroitin sulfate b / dermatan sulfate (idoa2s-galnac4s), degradation product 3	idoa-galnac4s-glca-gal4s-gal-xyl	Chondroitin sulfate degradation	glycan biosynthesis and metabolism	no KEGG entry -- this is an example of one possible chondroitin sulfate structure; typically there are up to 100 disaccharide repeatsGalNAc4S-beta-1,4-GlcA-beta-1,3-Gal4S-beta-1,3-Gal-beta-1,4-XyloseNCD
	chondroitin sulfate b / dermatan sulfate (idoa2s-galnac4s), free chain	galnac4s-idoa2s-galnac4s-glca-gal4s-gal-xyl	Chondroitin sulfate degradation	glycan biosynthesis and metabolism	no KEGG entry -- this is an example of one possible chondroitin sulfate structure; typically there are up to 100 disaccharide repeatsGalNAc4S-beta-1,4-IdoA2S-beta-1,3-GalNAc4S-beta-1,4-GlcA-beta-1,3-Gal4S-beta-1,3-Gal-beta-1,4-XyloseNCD
	chondroitin sulfate c (galnac6s-glca) and d (glcnac6s-glca2s), precursor 1	galnac6s-glca-gal6s-gal-xyl-l-ser (protein)	Chondroitin / heparan sulfate biosynthesis	glycan biosynthesis and metabolism	no KEGG entryGalNAc6S-beta-1,4-GlcA-beta-1,3-Gal6S-beta-1,3-Gal-beta-1,4-Xylose-O-L-Serine (protein)NCD
	chondroitin sulfate c (galnac6s-glca) proteoglycan	(galnac6s-glca)2-gal6s-gal-xyl-l-ser (protein)	Chondroitin / heparan sulfate biosynthesis__Chondroitin sulfate degradation__Transport, Extracellular__Transport, Lysosomal	glycan biosynthesis and metabolism__membrane transport	no KEGG entry -- this is an example of one possible chondroitin sulfate structure; typically there are up to 100 disaccharide repeatsGalNAc6S-beta-1,4-GlcA-beta-1,3-GalNAc6S-beta-1,4-GlcA-beta-1,3-Gal6S-beta-1,3-Gal-beta-1,4-Xylose-O-L-Serine (protein)NCD
	chondroitin sulfate c (galnac6s-glca), degradation product 1	galnac-glca-galnac6s-glca-gal6s-gal-xyl	Chondroitin sulfate degradation	glycan biosynthesis and metabolism	no KEGG entry -- this is an example of one possible chondroitin sulfate structure; typically there are up to 100 disaccharide repeatsGalNAc-beta-1,4-GlcA-beta-1,3-GalNAc6S-beta-1,4-GlcA-beta-1,3-Gal6S-beta-1,3-Gal-beta-1,4-XyloseNCD
	chondroitin sulfate c (galnac6s-glca), degradation product 2	glca-galnac6s-glca-gal6s-gal-xyl	Chondroitin sulfate degradation	glycan biosynthesis and metabolism	no KEGG entry -- this is an example of one possible chondroitin sulfate structure; typically there are up to 100 disaccharide repeatsGlcA-beta-1,3-GalNAc6S-beta-1,4-GlcA-beta-1,3-Gal6S-beta-1,3-Gal-beta-1,4-XyloseNCD
	chondroitin sulfate c (galnac6s-glca), degradation product 3	galnac6s-glca-gal6s-gal-xyl	Chondroitin sulfate degradation	glycan biosynthesis and metabolism	no KEGG entry -- this is an example of one possible chondroitin sulfate structure; typically there are up to 100 disaccharide repeatsGalNAc6S-beta-1,4-GlcA-beta-1,3-Gal6S-beta-1,3-Gal-beta-1,4-XyloseNCD
	chondroitin sulfate c (galnac6s-glca), degradation product 4	galnac-glca-gal6s-gal-xyl	Chondroitin sulfate degradation	glycan biosynthesis and metabolism	no KEGG entry -- this is an example of one possible chondroitin sulfate structure; typically there are up to 100 disaccharide repeatsGalNAc-beta-1,4-GlcA-beta-1,3-Gal6S-beta-1,3-Gal-beta-1,4-XyloseNCD
	chondroitin sulfate c (galnac6s-glca), degradation product 5	glca-gal6s-gal-xyl	Chondroitin sulfate degradation	glycan biosynthesis and metabolism	no KEGG entry -- this is an example of one possible chondroitin sulfate structure; typically there are up to 100 disaccharide repeatsGlcA-beta-1,3-Gal6S-beta-1,3-Gal-beta-1,4-XyloseNCD
	chondroitin sulfate c (galnac6s-glca), free chain	(galnac6s-glca)2-gal6s-gal-xyl	Chondroitin sulfate degradation	glycan biosynthesis and metabolism	no KEGG entry -- this is an example of one possible chondroitin sulfate structure; typically there are up to 100 disaccharide repeatsGalNAc6S-beta-1,4-GlcA-beta-1,3-GalNAc6S-beta-1,4-GlcA-beta-1,3-Gal6S-beta-1,3-Gal-beta-1,4-XyloseNCD
	chondroitin sulfate c (galnac6s-glca), precursor 2	glca-galnac6s-glca-gal6s-gal-xyl-l-ser (protein)	Chondroitin / heparan sulfate biosynthesis	glycan biosynthesis and metabolism	no KEGG entryGlcA-GalNAc6S-beta-1,4-GlcA-beta-1,3-Gal6S-beta-1,3-Gal-beta-1,4-Xylose-O-L-Serine (protein)NCD
	chondroitin sulfate c (galnac6s-glca), precursor 3	galnac-glca-galnac6s-glca-gal6s-gal-xyl-l-ser (protein)	Chondroitin / heparan sulfate biosynthesis	glycan biosynthesis and metabolism	no KEGG entryGalNAc-GlcA-GalNAc6S-beta-1,4-GlcA-beta-1,3-Gal6S-beta-1,3-Gal-beta-1,4-Xylose-O-L-Serine (protein)NCD
	chondroitin sulfate d (glcnac6s-glca2s) precursor 2	galnac6s-glca2s-gal6s-gal-xyl-l-ser (protein)	Chondroitin / heparan sulfate biosynthesis	glycan biosynthesis and metabolism	no KEGG entryGalNAc6S-beta-1,4-GlcA2S-beta-1,3-Gal6S-beta-1,3-Gal-beta-1,4-Xylose-O-L-Serine (protein)NCD
	chondroitin sulfate d (glcnac6s-glca2s) proteoglycan	(galnac6s-glca2s)2-gal6s-gal-xyl-l-ser (protein)	Chondroitin / heparan sulfate biosynthesis__Chondroitin sulfate degradation__Transport, Extracellular__Transport, Lysosomal	glycan biosynthesis and metabolism__membrane transport	no KEGG entry -- this is an example of one possible chondroitin sulfate structure; typically there are up to 100 disaccharide repeatsGalNAc6S-beta-1,4-GlcA2S-beta-1,3-GalNAc6S-beta-1,4-GlcA2S-beta-1,3-Gal6S-beta-1,3-Gal-beta-1,4-Xylose-O-L-Serine (protein)NCD
	chondroitin sulfate d (glcnac6s-glca2s), degradation product 1	galnac-glca2s-galnac6s-glca2s-gal6s-gal-xyl	Chondroitin sulfate degradation	glycan biosynthesis and metabolism	no KEGG entry -- this is an example of one possible chondroitin sulfate structure; typically there are up to 100 disaccharide repeatsGalNAc-beta-1,4-GlcA2S-beta-1,3-GalNAc6S-beta-1,4-GlcA2S-beta-1,3-Gal6S-beta-1,3-Gal-beta-1,4-XyloseNCD
	chondroitin sulfate d (glcnac6s-glca2s), degradation product 2	glca2s-galnac6s-glca2s-gal6s-gal-xyl	Chondroitin sulfate degradation	glycan biosynthesis and metabolism	no KEGG entry -- this is an example of one possible chondroitin sulfate structure; typically there are up to 100 disaccharide repeatsGlcA2S-beta-1,3-GalNAc6S-beta-1,4-GlcA2S-beta-1,3-Gal6S-beta-1,3-Gal-beta-1,4-XyloseNCD
	chondroitin sulfate d (glcnac6s-glca2s), degradation product 3	glca-galnac6s-glca2s-gal6s-gal-xyl	Chondroitin sulfate degradation	glycan biosynthesis and metabolism	no KEGG entry -- this is an example of one possible chondroitin sulfate structure; typically there are up to 100 disaccharide repeatsGlcA-beta-1,3-GalNAc6S-beta-1,4-GlcA2S-beta-1,3-Gal6S-beta-1,3-Gal-beta-1,4-XyloseNCD
	chondroitin sulfate d (glcnac6s-glca2s), degradation product 4	galnac6s-glca2s-gal6s-gal-xyl	Chondroitin sulfate degradation	glycan biosynthesis and metabolism	no KEGG entry -- this is an example of one possible chondroitin sulfate structure; typically there are up to 100 disaccharide repeatsGalNAc6S-beta-1,4-GlcA2S-beta-1,3-Gal6S-beta-1,3-Gal-beta-1,4-XyloseNCD
	chondroitin sulfate d (glcnac6s-glca2s), degradation product 5	galnac-glca2s-gal6s-gal-xyl	Chondroitin sulfate degradation	glycan biosynthesis and metabolism	no KEGG entry -- this is an example of one possible chondroitin sulfate structure; typically there are up to 100 disaccharide repeatsGalNAc-beta-1,4-GlcA2S-beta-1,3-Gal6S-beta-1,3-Gal-beta-1,4-XyloseNCD
	chondroitin sulfate d (glcnac6s-glca2s), degradation product 6	glca2s-gal6s-gal-xyl	Chondroitin sulfate degradation	glycan biosynthesis and metabolism	no KEGG entry -- this is an example of one possible chondroitin sulfate structure; typically there are up to 100 disaccharide repeatsGlcA2S-beta-1,3-Gal6S-beta-1,3-Gal-beta-1,4-XyloseNCD
	chondroitin sulfate d (glcnac6s-glca2s), free chain	(galnac6s-glca2s)2-gal6s-gal-xyl	Chondroitin sulfate degradation	glycan biosynthesis and metabolism	no KEGG entry -- this is an example of one possible chondroitin sulfate structure; typically there are up to 100 disaccharide repeatsGalNAc6S-beta-1,4-GlcA2S-beta-1,3-GalNAc6S-beta-1,4-GlcA2S-beta-1,3-Gal6S-beta-1,3-Gal-beta-1,4-XyloseNCD
	chondroitin sulfate d (glcnac6s-glca2s), precursor 3	glca-galnac6s-glca2s-gal6s-gal-xyl-l-ser (protein)	Chondroitin / heparan sulfate biosynthesis	glycan biosynthesis and metabolism	no KEGG entryGlcA-GalNAc6S-beta-1,4-GlcA2S-beta-1,3-Gal6S-beta-1,3-Gal-beta-1,4-Xylose-O-L-Serine (protein)NCD
	chondroitin sulfate d (glcnac6s-glca2s), precursor 4	galnac-glca-galnac6s-glca2s-gal6s-gal-xyl-l-ser (protein)	Chondroitin / heparan sulfate biosynthesis	glycan biosynthesis and metabolism	no KEGG entryGalNAc-GlcA-GalNAc6S-beta-1,4-GlcA2S-beta-1,3-Gal6S-beta-1,3-Gal-beta-1,4-Xylose-O-L-Serine (protein)NCD
	chondroitin sulfate d (glcnac6s-glca2s), precursor 5	galnac6s-glca-galnac6s-glca2s-gal6s-gal-xyl-l-ser (protein)	Chondroitin / heparan sulfate biosynthesis	glycan biosynthesis and metabolism	no KEGG entryGalNAc6S-GlcA-GalNAc6S-beta-1,4-GlcA2S-beta-1,3-Gal6S-beta-1,3-Gal-beta-1,4-Xylose-O-L-Serine (protein)NCD
	chondroitin sulfate e (galnac4,6dis-glca) proteoglycan	(galnac4,6dis-glca)2-gal4,6dis-gal-xyl-l-ser (protein)	Chondroitin / heparan sulfate biosynthesis__Chondroitin sulfate degradation__Transport, Extracellular__Transport, Lysosomal	glycan biosynthesis and metabolism__membrane transport	no KEGG entry -- this is an example of one possible chondroitin sulfate structure; typically there are up to 100 disaccharide repeatsGalNAc4,6diS-beta-1,4-GlcA-beta-1,3-GalNAc4,6diS-beta-1,4-GlcA-beta-1,3-Gal4,6diS-beta-1,3-Gal-beta-1,4-Xylose-O-L-Serine (protein)NCD
	chondroitin sulfate e (galnac4,6dis-glca), degradation product 1	galnac6s-glca-galnac4,6dis-glca-gal4,6dis-gal-xyl	Chondroitin sulfate degradation	glycan biosynthesis and metabolism	no KEGG entry -- this is an example of one possible chondroitin sulfate structure; typically there are up to 100 disaccharide repeatsGalNAc6S-beta-1,4-GlcA-beta-1,3-GalNAc4,6diS-beta-1,4-GlcA-beta-1,3-Gal4,6diS-beta-1,3-Gal-beta-1,4-XyloseNCD
	chondroitin sulfate e (galnac4,6dis-glca), degradation product 2	galnac-glca-galnac4,6dis-glca-gal4,6dis-gal-xyl	Chondroitin sulfate degradation	glycan biosynthesis and metabolism	no KEGG entry -- this is an example of one possible chondroitin sulfate structure; typically there are up to 100 disaccharide repeatsGalNAc-beta-1,4-GlcA-beta-1,3-GalNAc4,6diS-beta-1,4-GlcA-beta-1,3-Gal4,6diS-beta-1,3-Gal-beta-1,4-XyloseNCD
	chondroitin sulfate e (galnac4,6dis-glca), degradation product 3	glca-galnac4,6dis-glca-gal4,6dis-gal-xyl	Chondroitin sulfate degradation	glycan biosynthesis and metabolism	no KEGG entry -- this is an example of one possible chondroitin sulfate structure; typically there are up to 100 disaccharide repeatsGlcA-beta-1,3-GalNAc4,6diS-beta-1,4-GlcA-beta-1,3-Gal4,6diS-beta-1,3-Gal-beta-1,4-XyloseNCD
	chondroitin sulfate e (galnac4,6dis-glca), degradation product 4	galnac4,6dis-glca-gal4,6dis-gal-xyl	Chondroitin sulfate degradation	glycan biosynthesis and metabolism	no KEGG entry -- this is an example of one possible chondroitin sulfate structure; typically there are up to 100 disaccharide repeatsGalNAc4,6diS-beta-1,4-GlcA-beta-1,3-Gal4,6diS-beta-1,3-Gal-beta-1,4-XyloseNCD
	chondroitin sulfate e (galnac4,6dis-glca), degradation product 5	galnac6s-glca-gal4,6dis-gal-xyl	Chondroitin sulfate degradation	glycan biosynthesis and metabolism	no KEGG entry -- this is an example of one possible chondroitin sulfate structure; typically there are up to 100 disaccharide repeatsGalNAc6S-beta-1,4-GlcA-beta-1,3-Gal4,6diS-beta-1,3-Gal-beta-1,4-XyloseNCD
	chondroitin sulfate e (galnac4,6dis-glca), degradation product 6	galnac-glca-gal4,6dis-gal-xyl	Chondroitin sulfate degradation	glycan biosynthesis and metabolism	no KEGG entry -- this is an example of one possible chondroitin sulfate structure; typically there are up to 100 disaccharide repeatsGalNAc-beta-1,4-GlcA-beta-1,3-Gal4,6diS-beta-1,3-Gal-beta-1,4-XyloseNCD
	chondroitin sulfate e (galnac4,6dis-glca), degradation product 7	glca-gal4,6dis-gal-xyl	Chondroitin sulfate degradation	glycan biosynthesis and metabolism	no KEGG entry -- this is an example of one possible chondroitin sulfate structure; typically there are up to 100 disaccharide repeatsGlcA-beta-1,3-Gal4,6diS-beta-1,3-Gal-beta-1,4-XyloseNCD
	chondroitin sulfate e (galnac4,6dis-glca), free chain	(galnac4,6dis-glca)2-gal4,6dis-gal-xyl	Chondroitin sulfate degradation	glycan biosynthesis and metabolism	no KEGG entry -- this is an example of one possible chondroitin sulfate structure; typically there are up to 100 disaccharide repeatsGalNAc4,6diS-beta-1,4-GlcA-beta-1,3-GalNAc4,6diS-beta-1,4-GlcA-beta-1,3-Gal4,6diS-beta-1,3-Gal-beta-1,4-XyloseNCD
	chondroitin sulfate e (galnac4,6dis-glca), precursor 2	galnac4,6dis-glca-gal4,6dis-gal-xyl-l-ser (protein)	Chondroitin / heparan sulfate biosynthesis	glycan biosynthesis and metabolism	no KEGG entryGalNAc4,6diS-beta-1,4-GlcA-beta-1,3-Gal4,6diS-beta-1,3-Gal-beta-1,4-Xylose-O-L-Serine (protein)NCD
	chondroitin sulfate e (galnac4,6dis-glca), precursor 3	glca-galnac4,6dis-glca-gal4,6dis-gal-xyl-l-ser (protein)	Chondroitin / heparan sulfate biosynthesis	glycan biosynthesis and metabolism	no KEGG entryGlcA-beta-1,3-GalNAc4,6diS-beta-1,4-GlcA-beta-1,3-Gal4,6diS-beta-1,3-Gal-beta-1,4-Xylose-O-L-Serine (protein)NCD
	chondroitin sulfate e (galnac4,6dis-glca), precursor 4	galnac-glca-galnac4,6dis-glca-gal4,6dis-gal-xyl-l-ser (protein)	Chondroitin / heparan sulfate biosynthesis	glycan biosynthesis and metabolism	no KEGG entryGalNAc-beta-1,4-GlcA-beta-1,3-GalNAc4,6diS-beta-1,4-GlcA-beta-1,3-Gal4,6diS-beta-1,3-Gal-beta-1,4-Xylose-O-L-Serine (protein)NCD
	chondroitin sulfate e (galnac4,6dis-glca), precursor 5a	galnac4s-glca-galnac4,6dis-glca-gal4,6dis-gal-xyl-l-ser (protein)	Chondroitin / heparan sulfate biosynthesis	glycan biosynthesis and metabolism	no KEGG entryGalNAc4S-beta-1,4-GlcA-beta-1,3-GalNAc4,6diS-beta-1,4-GlcA-beta-1,3-Gal4,6diS-beta-1,3-Gal-beta-1,4-Xylose-O-L-Serine (protein)NCD
	chondroitin sulfate e (galnac4,6dis-glca), precursor 5b	galnac6s-glca-galnac4,6dis-glca-gal4,6dis-gal-xyl-l-ser (protein)	Chondroitin / heparan sulfate biosynthesis	glycan biosynthesis and metabolism	no KEGG entryGalNAc6S-beta-1,4-GlcA-beta-1,3-GalNAc4,6diS-beta-1,4-GlcA-beta-1,3-Gal4,6diS-beta-1,3-Gal-beta-1,4-Xylose-O-L-Serine (protein)NCD
	cis-13-retinal		Vitamin A Metabolism	metabolism of cofactors and vitamins	IT
	cis-13-retinol		Vitamin A Metabolism	metabolism of cofactors and vitamins	IT
	cis-9-retinal		Vitamin A Metabolism	metabolism of cofactors and vitamins	ITno Kegg
	cis-octadec-11-enoyl-[acyl-carrier protein] (n-c18:1)	octadecenoyl-acp (n-c18:1acp)__cis-vacc-11-enoyl-[acyl-carrier protein] (n-c18:1)	Fatty Acid Metabolism	lipid metabolism	tvJLR changed to fix ACP(used to be just R, now C11H20N2O7PRS)AMF
	cis-tetradec-7-enoyl-[acyl-carrier protein] (n-c14:1)	tetradecenoyl-acp (n-c14:1acp)__cis-myristol-7-eoyl-[acyl-carrier protein] (n-c14:1)	Fatty Acid Metabolism	lipid metabolism	tvJLR changed to fix ACP(used to be just R, now C11H20N2O7PRS)AMF
	clupanodonyl carnitine		Carnitine shuttle	lipid metabolism	C22:5, n-3NJ
	clupanodonyl coa	clupanodonyl coenzyme a__docosa-7,10,13,16,19-pentaenoyl coenzyme a	Carnitine shuttle__Fatty acid activation__Fatty acid elongation__Fatty acid oxidation, peroxisome__R Group Synthesis__Transport, Peroxisomal	amino acid metabolism__lipid metabolism__membrane transport	c22:5 - C22H33O2 (charge -1)CoA - C21H32N7O16P3S (charge -4)NJ
	deacylated-(phosphoethanolaminyl-dimannosyl),(phosphoethanolaminyl)-mannosyl-glucosaminyl-acylphosphatidylinositol	{[prot-pe-(man)2],[pe]}-man-glcn-pi	Glycosylphosphatidylinositol (GPI)-anchor biosynthesis	glycan biosynthesis and metabolism	NCDFULLR corresponds to acyl/R groups in texts.NJ
	deacylated-glycophosphatidylinositol (gpi)-anchored protein	{[(prot-pe-man),(pe)-man],[pe]}-man-glcn-pi	Glycosylphosphatidylinositol (GPI)-anchor biosynthesis	glycan biosynthesis and metabolism	NCDFULLR corresponds to acyl/R groups in texts.NJ
	debrisoquine	2(1h)-isoquinolinecarboximidamide,3,4-dihydro-__3,4-dihydro-2(1h)-isoquinolinecarboxamidine__3,4-dihydro-2(1h)-isoquinolinecarboximidamide__debrisoquin__isocaramidine	CYP Metabolism__Transport, Extracellular	membrane transport__xenobiotics biodegradation and metabolism	for p450 metabolismNJ
	de-fuc form of pa6		N-Glycan Degradation__Transport, Lysosomal	glycan biosynthesis and metabolism__membrane transport	no KEGG entry1st degradation product in breakdown of s2l2n2m2masn[NeuAc-alpha-2,6-Gal-beta-1,4-GlcNAc-beta-1,2-Man-alpha-1,6-], [NeuAc-alpha-2,6-Gal-beta-1,4-GlcNAc-beta-1,2-Man-alpha-1,3-]Man-beta-1,4-GlcNAc-beta-1,4-GlcNAc-AsnNCD
	de-fuc form of pa6 (w/o peptide linkage)		N-Glycan Degradation	glycan biosynthesis and metabolism	no KEGG entry2nd degradation product in breakdown of s2l2n2m2masn[NeuAc-alpha-2,6-Gal-beta-1,4-GlcNAc-beta-1,2-Man-alpha-1,6-], [NeuAc-alpha-2,6-Gal-beta-1,4-GlcNAc-beta-1,2-Man-alpha-1,3-]Man-beta-1,4-GlcNAc-beta-1,4-GlcNAcNCD
	de-fuc, reducing glcnac removed form of pa6 (w/o peptide linkage)		N-Glycan Degradation	glycan biosynthesis and metabolism	no KEGG entry3rd degradation product in breakdown of s2l2n2m2masn[NeuAc-alpha-2,6-Gal-beta-1,4-GlcNAc-beta-1,2-Man-alpha-1,6-], [NeuAc-alpha-2,6-Gal-beta-1,4-GlcNAc-beta-1,2-Man-alpha-1,3-]Man-beta-1,4-GlcNAcNCD
	de-fuc, reducing glcnac removed, de-sia form of pa6 (w/o peptide linkage)		N-Glycan Degradation	glycan biosynthesis and metabolism	no KEGG entry4th degradation product in breakdown of s2l2n2m2masn[Gal-beta-1,4-GlcNAc-beta-1,2-Man-alpha-1,6-], [Gal-beta-1,4-GlcNAc-beta-1,2-Man-alpha-1,3-]Man-beta-1,4-GlcNAcNCD
	de-fuc, reducing glcnac removed, de-sia, de-gal form of pa6 (w/o peptide linkage)		N-Glycan Degradation	glycan biosynthesis and metabolism	no KEGG entry5th degradation product in breakdown of s2l2n2m2masn[GlcNAc-beta-1,2-Man-alpha-1,6-], [GlcNAc-beta-1,2-Man-alpha-1,3-]Man-beta-1,4-GlcNAcNCD
	dehydrodolichol		N-Glycan Biosynthesis	glycan biosynthesis and metabolism	Average composition of 10 molecules. Stoichiometric coefficients should be divided by 10.NCD
	dehydrodolichol phosphate		N-Glycan Biosynthesis	glycan biosynthesis and metabolism	Average composition of 10 molecules. Stoichiometric coefficients should be divided by 10.NCD
	demethylated antipyrine		CYP Metabolism__Transport, Extracellular	membrane transport__xenobiotics biodegradation and metabolism	for degradation of antipyrine by cyp p450NJ
	d-glucurono-6,3-lactone		Ascorbate and Aldarate Metabolism__Transport, Endoplasmic Reticular	metabolism of cofactors and vitamins__membrane transport	NCD
	diacylglycerol		Fatty Acid Metabolism__Glycerophospholipid Metabolism__Glycosylphosphatidylinositol (GPI)-anchor biosynthesis__Inositol Phosphate Metabolism__Sphingolipid Metabolism__Transport, Endoplasmic Reticular__Triacylglycerol Synthesis	carbohydrate metabolism__glycan biosynthesis and metabolism__lipid metabolism__membrane transport	FULLR corresponds to acyl/R groups in texts.NJ
	dihomo-gamma-linolenyl carnitine		Carnitine shuttle	lipid metabolism	C20:3, n-6NJ
	dihomo-gamma-linolenyl coenzyme a		Carnitine shuttle__Fatty acid activation__Fatty acid elongation__Fatty acid oxidation__R Group Synthesis	amino acid metabolism__lipid metabolism	C20:3 - C20H33O2 (charge -1)CoA - C21H32N7O16P3S (charge -4)NJ
	dimannosyl-glucosaminyl-acylphosphatidylinositol (h3)	(man)2-glcn-acylpi	Glycosylphosphatidylinositol (GPI)-anchor biosynthesis	glycan biosynthesis and metabolism	KEGG - CG12368 mannose-alpha-1,6-D-mannose-alpha-1,4-glucosaminyl-acylphosphatidylinositolNCDFULLR corresponds to acyl/R groups in texts.NJ
	diphosphoinositol tetrakisphosphate		Inositol Phosphate Metabolism__Transport, Nuclear	carbohydrate metabolism__membrane transport	no KEGG entryNCD
	docosa-4,7,10,13,16-pentaenoyl carnitine		Carnitine shuttle	lipid metabolism	C22:5, n-6NJ
	docosa-4,7,10,13,16-pentaenoyl coenzyme a		Carnitine shuttle__Fatty acid activation__Fatty acid elongation__Fatty acid oxidation__Fatty acid oxidation, peroxisome__R Group Synthesis__Transport, Peroxisomal	amino acid metabolism__lipid metabolism__membrane transport	C22:5 - C22H33O2 (charge -1)CoA - C21H32N7O16P3S (charge -4)NJ
	d-tagatose 1-phosphate		Galactose metabolism	carbohydrate metabolism	no KEGG entryNCD
	ebastine	4-diphenylmethoxy-1-(3-(4-tert-butylbenzoyl)propyl)piperidine__ebastel__ebastina__ebastinum__kestine	CYP Metabolism__Transport, Endoplasmic Reticular__Transport, Extracellular	membrane transport__xenobiotics biodegradation and metabolism	antihistamine - added for cyp metabolismNJ
	eicosatetranoic acid	8,11,14,17-eicosatetraenoic acid	Fatty acid activation__Transport, Extracellular	lipid metabolism__membrane transport	no KEGG idC20:4 (n-3)NJ
	eicosatetranoyl carnitine		Carnitine shuttle	lipid metabolism	C20:4 (n-3)NJ
	eicosatetranoyl coenzyme a	8,11,14,17-eicosatetraenoic acid coenzyme a	Carnitine shuttle__Fatty acid activation__Fatty acid elongation__Fatty acid oxidation__R Group Synthesis	amino acid metabolism__lipid metabolism	C20:4, n-3 - C20H31O2 (charge -1)CoA - C21H32N7O16P3S (charge -4)NJ
	elaidic carnitine	elaidic acid carnitine	Carnitine shuttle	lipid metabolism	C18:1NJ
	electron transfer flavoprotein oxidized		Fatty acid oxidation	lipid metabolism	TV:flavoprotein oxidized acyl-coa dehydrogenase in fatty acid oxidationCharge was not assigned because FAD cofactor is bound to the rest of the enzyme.(Voet, p.571)
	electron transfer flavoprotein reduced		Fatty acid oxidation	lipid metabolism	TV:see etfoxCharge was not assigned because FAD cofactor is bound to the rest of the enzyme.
	fatty acid 11-cis-retinol		Transport, Extracellular__Vitamin A Metabolism	metabolism of cofactors and vitamins__membrane transport	IT
	fatty acid 9-cis-retinol		Transport, Extracellular__Vitamin A Metabolism	metabolism of cofactors and vitamins__membrane transport	IT
	fatty acid retinol		Transport, Extracellular__Vitamin A Metabolism	metabolism of cofactors and vitamins__membrane transport	ITtalked to Neema about formulaetaken off the sn-2 position of the pchol
	galactocerebroside	1-beta-d-galactoceramide__cer-gal	Sphingolipid Metabolism__Transport, Golgi Apparatus__Transport, Lysosomal	lipid metabolism__membrane transport	FULLR corresponds to acyl/R groups in texts.NJ
	gamma-linolenyl carnitine		Carnitine shuttle	lipid metabolism	C18:3, n-6NJ
	ganglioside gm1	cer-glc-gal-neuac-glanac-gal	Sphingolipid Metabolism	lipid metabolism	FULLR corresponds to acyl/R groups in texts.NJ
	ganglioside gm2	cer-glc-gal-neuac-galnac	Sphingolipid Metabolism	lipid metabolism	FULLR corresponds to acyl/R groups in texts.NJ
	ganglioside gm3	cer-glc-gal-neuac	Sphingolipid Metabolism	lipid metabolism	FULLR corresponds to acyl/R groups in texts.NJ
	glcnac-alpha-1,4-core 1		O-Glycan Biosynthesis	glycan biosynthesis and metabolism	no KEGG entryGlcNAc-alpha-1,4-Gal-beta-1,3-GalNAc-alpha-1-O-Ser/Thradded by NCD
	glcnac-alpha-1,4-core 2		O-Glycan Biosynthesis	glycan biosynthesis and metabolism	no KEGG entry[GlcNAc-beta-1,6-], [GlcNAc-alpha-1,4-Gal-beta-1,3-]GalNAc-alpha-1-O-Ser/Thradded by NCD
	glucocerebroside	1-beta-d-glucoceramide__cer-glu__glucosyl ceramide	Sphingolipid Metabolism__Transport, Endoplasmic Reticular__Transport, Golgi Apparatus	lipid metabolism__membrane transport	FULLR corresponds to acyl/R groups in texts.NJ
	glucose-1,2-(2)[glucose-1,3]-mannose oligosaccharide		N-Glycan Biosynthesis	glycan biosynthesis and metabolism	product of N-glycan modificationGlc-alpha-1,2-Glc-alpha-1,3-Glc-alpha-1,3-ManNCD
	glucose-1,3-mannose oligosaccharide		N-Glycan Biosynthesis	glycan biosynthesis and metabolism	product of N-glycan modificationGlc-alpha-1,3-ManNCD
	glucosyl-(alpha-d-mannosyl)6-beta-d-mannosyl-diacetylchitobiosyl-l-asparagine (protein)		N-Glycan Biosynthesis	glycan biosynthesis and metabolism	this isoform is formed by cleaving the terminal mannose of the right-most (biantennary) branch of g1m7masnB or by cleaving the terminal mannose of the middle branch of g1m7masnC[{Man-alpha-1,6}, {Man-alpha-1,3-}Man-alpha-1,6-], [Glc-alpha-1,3-Man-alpha-1,2-Man-alpha-1,2-Man-alpha-1,3-]Man-beta-1,4-GlcNAc-beta-1,4-GlcNAc-AsnNCD
	glucosyl-(alpha-d-mannosyl)7-beta-d-mannosyl-diacetylchitobiosyl-l-asparagine, isoform b (protein)		N-Glycan Biosynthesis	glycan biosynthesis and metabolism	isoform B is formed by cleaving terminal mannose of middle branch of g1m8masn[{Man-alpha-1,2-Man-alpha-1,6}, {Man-alpha-1,3-}Man-alpha-1,6-], [Glc-alpha-1,3-Man-alpha-1,2-Man-alpha-1,2-Man-alpha-1,3-]Man-beta-1,4-GlcNAc-beta-1,4-GlcNAc-AsnNCD
	glucosyl-(alpha-d-mannosyl)7-beta-d-mannosyl-diacetylchitobiosyl-l-asparagine, isoform c (protein)		N-Glycan Biosynthesis	glycan biosynthesis and metabolism	isoform C is formed by cleaving terminal mannose from right-most branch (biantennary) of g1m8masn[{Man-alpha-1,6}, {Man-alpha-1,2-Man-alpha-1,3-}Man-alpha-1,6-], [Glc-alpha-1,3-Man-alpha-1,2-Man-alpha-1,2-Man-alpha-1,3-]Man-beta-1,4-GlcNAc-beta-1,4-GlcNAc-AsnNCD
	glycogen, structure 1 (glycogenin-11[1,4-glc])		Starch and Sucrose Metabolism	carbohydrate metabolism	Glycogen is a multi-branched polysaccharide composed of a-1,4- and a-1,6-linked glucose residues. This compound is a specific example used in the glycogen degradation pathway of the human reconstruction. Glycogenin is a self-glucosylating protein used as a primer for glycogen biosynthesis.NCD
	glycogen, structure 2 (glycogenin-1,6-{7[1,4-glc], 4[1,4-glc]})		Starch and Sucrose Metabolism	carbohydrate metabolism	Glycogen is a multi-branched polysaccharide composed of a-1,4- and a-1,6-linked glucose residues. This compound is a specific example used in the glycogen degradation pathway of the human reconstruction. Glycogenin is a self-glucosylating protein used as a primer for glycogen biosynthesis.NCD
	glycogen, structure 3 (glycogenin-7[1,4-glc])		Starch and Sucrose Metabolism	carbohydrate metabolism	Glycogen is a multi-branched polysaccharide composed of a-1,4- and a-1,6-linked glucose residues. This compound is a specific example used in the glycogen degradation pathway of the human reconstruction. Glycogenin is a self-glucosylating protein used as a primer for glycogen biosynthesis.NCD
	glycogen, structure 4 (glycogenin-1,6-{2[1,4-glc], [1,4-glc]})		Starch and Sucrose Metabolism	carbohydrate metabolism	Glycogen is a multi-branched polysaccharide composed of a-1,4- and a-1,6-linked glucose residues. This compound is a specific example used in the starch/glycogen degradation pathway of the human reconstruction. Glycogenin is a self-glucosylating protein used as a primer for glycogen biosynthesis.NCD
	glycogen, structure 5 (glycogenin-2[1,4-glc])		Starch and Sucrose Metabolism	carbohydrate metabolism	Glycogen is a multi-branched polysaccharide composed of a-1,4- and a-1,6-linked glucose residues. This compound is a specific example used in the starch/glycogen degradation pathway of the human reconstruction. Glycogenin is a self-glucosylating protein used as a primer for glycogen biosynthesis.NCD
	glycophosphatidylinositol (gpi) anchor precursor (3-(phosphoethanolaminyl-mannosyl)-glucosaminyl-acylphosphatidylinositol) (h8)	{[pe-man-],[pe-]man},{pe-}man-glcn-acylpi	Glycosylphosphatidylinositol (GPI)-anchor biosynthesis	glycan biosynthesis and metabolism	{[phosphoethanolamine-1,6-mannose-1,2-],[phosphoethanolamine-1,6-]mannose-1,6-},{phosphoethanolamine-1,2-}mannose-alpha-1,4-glucosaminyl-acylphosphatidylinositolNCDFULLR corresponds to acyl/R groups in texts.NJ
	glycophosphatidylinositol (gpi) signal sequence (c-terminal peptide)		Glycosylphosphatidylinositol (GPI)-anchor biosynthesis	glycan biosynthesis and metabolism	NCD
	glycophosphatidylinositol (gpi)-anchored protein	{[(prot-pe-man),(pe)-man],[pe]}-man-glcn-acylpi	Glycosylphosphatidylinositol (GPI)-anchor biosynthesis	glycan biosynthesis and metabolism	NCDFULLR corresponds to acyl/R groups in texts.NJ
	glycophosphatidylinositol (gpi)-anchored protein precursor		Glycosylphosphatidylinositol (GPI)-anchor biosynthesis	glycan biosynthesis and metabolism	NCD
	haxglutamyl folate (dhf)		Folate Metabolism__Transport, Lysosomal__Transport, Mitochondrial	metabolism of cofactors and vitamins__membrane transport	IT
	heparan sulfate, degradation product 1		Heparan sulfate degradation	glycan biosynthesis and metabolism	GlcN2S-alpha-1,4-IdoA-beta-1,4-GlcN2,6diS-alpha-1,4-GlcA-beta-1,4-GlcN2,3,6triS-alpha-1,4-IdoA2S-beta-1,4-GlcN2,3diS-alpha-1,4-IdoA2S-beta-1,4-GlcNAc(3S)-alpha-1,4-GlcA-beta-1,3-Gal-beta-1,3-Gal-beta-1,4-XyloseNCD
	heparan sulfate, degradation product 10		Heparan sulfate degradation	glycan biosynthesis and metabolism	GlcN2,3,6triS-alpha-1,4-IdoA2S-beta-1,4-GlcN2,3diS-alpha-1,4-IdoA2S-beta-1,4-GlcNAc(3S)-alpha-1,4-GlcA-beta-1,3-Gal-beta-1,3-Gal-beta-1,4-XyloseNCD
	heparan sulfate, degradation product 11		Heparan sulfate degradation	glycan biosynthesis and metabolism	GlcN2,6diS-alpha-1,4-IdoA2S-beta-1,4-GlcN2,3diS-alpha-1,4-IdoA2S-beta-1,4-GlcNAc(3S)-alpha-1,4-GlcA-beta-1,3-Gal-beta-1,3-Gal-beta-1,4-XyloseNCD
	heparan sulfate, degradation product 12		Heparan sulfate degradation	glycan biosynthesis and metabolism	GlcN2S-alpha-1,4-IdoA2S-beta-1,4-GlcN2,3diS-alpha-1,4-IdoA2S-beta-1,4-GlcNAc(3S)-alpha-1,4-GlcA-beta-1,3-Gal-beta-1,3-Gal-beta-1,4-XyloseNCD
	heparan sulfate, degradation product 13		Heparan sulfate degradation	glycan biosynthesis and metabolism	GlcN-alpha-1,4-IdoA2S-beta-1,4-GlcN2,3diS-alpha-1,4-IdoA2S-beta-1,4-GlcNAc(3S)-alpha-1,4-GlcA-beta-1,3-Gal-beta-1,3-Gal-beta-1,4-XyloseNCD
	heparan sulfate, degradation product 14		Heparan sulfate degradation	glycan biosynthesis and metabolism	GlcNAc-alpha-1,4-IdoA2S-beta-1,4-GlcN2,3diS-alpha-1,4-IdoA2S-beta-1,4-GlcNAc(3S)-alpha-1,4-GlcA-beta-1,3-Gal-beta-1,3-Gal-beta-1,4-XyloseNCD
	heparan sulfate, degradation product 15		Heparan sulfate degradation	glycan biosynthesis and metabolism	GlcNAc-alpha-1,4-IdoA2S-beta-1,4-GlcN2,3diS-alpha-1,4-IdoA2S-beta-1,4-GlcNAc(3S)-alpha-1,4-GlcA-beta-1,3-Gal-beta-1,3-Gal-beta-1,4-XyloseNCD
	heparan sulfate, degradation product 16		Heparan sulfate degradation	glycan biosynthesis and metabolism	IdoA-beta-1,4-GlcN2,3diS-alpha-1,4-IdoA2S-beta-1,4-GlcNAc(3S)-alpha-1,4-GlcA-beta-1,3-Gal-beta-1,3-Gal-beta-1,4-XyloseNCD
	heparan sulfate, degradation product 17		Heparan sulfate degradation	glycan biosynthesis and metabolism	GlcN2,3diS-alpha-1,4-IdoA2S-beta-1,4-GlcNAc(3S)-alpha-1,4-GlcA-beta-1,3-Gal-beta-1,3-Gal-beta-1,4-XyloseNCD
	heparan sulfate, degradation product 18		Heparan sulfate degradation	glycan biosynthesis and metabolism	GlcN2S-alpha-1,4-IdoA2S-beta-1,4-GlcNAc(3S)-alpha-1,4-GlcA-beta-1,3-Gal-beta-1,3-Gal-beta-1,4-XyloseNCD
	heparan sulfate, degradation product 19		Heparan sulfate degradation	glycan biosynthesis and metabolism	GlcN-alpha-1,4-IdoA2S-beta-1,4-GlcNAc(3S)-alpha-1,4-GlcA-beta-1,3-Gal-beta-1,3-Gal-beta-1,4-XyloseNCD
	heparan sulfate, degradation product 2		Heparan sulfate degradation	glycan biosynthesis and metabolism	GlcN-alpha-1,4-IdoA-beta-1,4-GlcN2,6diS-alpha-1,4-GlcA-beta-1,4-GlcN2,3,6triS-alpha-1,4-IdoA2S-beta-1,4-GlcN2,3diS-alpha-1,4-IdoA2S-beta-1,4-GlcNAc(3S)-alpha-1,4-GlcA-beta-1,3-Gal-beta-1,3-Gal-beta-1,4-XyloseNCD
	heparan sulfate, degradation product 20		Heparan sulfate degradation	glycan biosynthesis and metabolism	GlcNAc-alpha-1,4-IdoA2S-beta-1,4-GlcNAc(3S)-alpha-1,4-GlcA-beta-1,3-Gal-beta-1,3-Gal-beta-1,4-XyloseNCD
	heparan sulfate, degradation product 21		Heparan sulfate degradation	glycan biosynthesis and metabolism	IdoA2S-beta-1,4-GlcNAc(3S)-alpha-1,4-GlcA-beta-1,3-Gal-beta-1,3-Gal-beta-1,4-XyloseNCD
	heparan sulfate, degradation product 22		Heparan sulfate degradation	glycan biosynthesis and metabolism	IdoA-beta-1,4-GlcNAc(3S)-alpha-1,4-GlcA-beta-1,3-Gal-beta-1,3-Gal-beta-1,4-XyloseNCD
	heparan sulfate, degradation product 23		Heparan sulfate degradation	glycan biosynthesis and metabolism	GlcNAc(3S)-alpha-1,4-GlcA-beta-1,3-Gal-beta-1,3-Gal-beta-1,4-XyloseNCD
	heparan sulfate, degradation product 24	glcnac-glca-(gal)2-xyl	Heparan sulfate degradation	glycan biosynthesis and metabolism	GlcNAc-alpha-1,4-GlcA-beta-1,3-Gal-beta-1,3-Gal-beta-1,4-XyloseNCD
	heparan sulfate, degradation product 25		Heparan sulfate degradation	glycan biosynthesis and metabolism	GlcA-beta-1,3-Gal-beta-1,3-Gal-beta-1,4-XyloseNCD
	heparan sulfate, degradation product 3		Heparan sulfate degradation	glycan biosynthesis and metabolism	GlcNAc-alpha-1,4-IdoA-beta-1,4-GlcN2,6diS-alpha-1,4-GlcA-beta-1,4-GlcN2,3,6triS-alpha-1,4-IdoA2S-beta-1,4-GlcN2,3diS-alpha-1,4-IdoA2S-beta-1,4-GlcNAc(3S)-alpha-1,4-GlcA-beta-1,3-Gal-beta-1,3-Gal-beta-1,4-XyloseNCD
	heparan sulfate, degradation product 4		Heparan sulfate degradation	glycan biosynthesis and metabolism	IdoA-beta-1,4-GlcN2,6diS-alpha-1,4-GlcA-beta-1,4-GlcN2,3,6triS-alpha-1,4-IdoA2S-beta-1,4-GlcN2,3diS-alpha-1,4-IdoA2S-beta-1,4-GlcNAc(3S)-alpha-1,4-GlcA-beta-1,3-Gal-beta-1,3-Gal-beta-1,4-XyloseNCD
	heparan sulfate, degradation product 5		Heparan sulfate degradation	glycan biosynthesis and metabolism	GlcN2,6diS-alpha-1,4-GlcA-beta-1,4-GlcN2,3,6triS-alpha-1,4-IdoA2S-beta-1,4-GlcN2,3diS-alpha-1,4-IdoA2S-beta-1,4-GlcNAc(3S)-alpha-1,4-GlcA-beta-1,3-Gal-beta-1,3-Gal-beta-1,4-XyloseNCD
	heparan sulfate, degradation product 6		Heparan sulfate degradation	glycan biosynthesis and metabolism	GlcN2S-alpha-1,4-GlcA-beta-1,4-GlcN2,3,6triS-alpha-1,4-IdoA2S-beta-1,4-GlcN2,3diS-alpha-1,4-IdoA2S-beta-1,4-GlcNAc(3S)-alpha-1,4-GlcA-beta-1,3-Gal-beta-1,3-Gal-beta-1,4-XyloseNCD
	heparan sulfate, degradation product 7		Heparan sulfate degradation	glycan biosynthesis and metabolism	GlcN-alpha-1,4-GlcA-beta-1,4-GlcN2,3,6triS-alpha-1,4-IdoA2S-beta-1,4-GlcN2,3diS-alpha-1,4-IdoA2S-beta-1,4-GlcNAc(3S)-alpha-1,4-GlcA-beta-1,3-Gal-beta-1,3-Gal-beta-1,4-XyloseNCD
	heparan sulfate, degradation product 8		Heparan sulfate degradation	glycan biosynthesis and metabolism	GlcNAc-alpha-1,4-GlcA-beta-1,4-GlcN2,3,6triS-alpha-1,4-IdoA2S-beta-1,4-GlcN2,3diS-alpha-1,4-IdoA2S-beta-1,4-GlcNAc(3S)-alpha-1,4-GlcA-beta-1,3-Gal-beta-1,3-Gal-beta-1,4-XyloseNCD
	heparan sulfate, degradation product 9		Heparan sulfate degradation	glycan biosynthesis and metabolism	GlcA-beta-1,4-GlcN2,3,6triS-alpha-1,4-IdoA2S-beta-1,4-GlcN2,3diS-alpha-1,4-IdoA2S-beta-1,4-GlcNAc(3S)-alpha-1,4-GlcA-beta-1,3-Gal-beta-1,3-Gal-beta-1,4-XyloseNCD
	heparan sulfate, precursor 10	(glcn2s-glca)4-glcnac-glca-gal-gal-xyl-l-ser (protein)	Chondroitin / heparan sulfate biosynthesis	glycan biosynthesis and metabolism	no KEGG entry(GlcN2S-alpha-1,4-GlcA-beta-1,4)4-GlcNAc-alpha-1,4-GlcA-beta-1,3-Gal-beta-1,3-Gal-beta-1,4-Xylose-O-L-Serine (protein)NCD
	heparan sulfate, precursor 11	(glcn2s-idoa-glcn2s-glca)2-glcnac-glca-gal-gal-xyl-l-ser (protein)	Chondroitin / heparan sulfate biosynthesis	glycan biosynthesis and metabolism	no KEGG entryGlcN2S-alpha-1,4-IdoA-beta-1,4-GlcN2S-alpha-1,4-GlcA-beta-1,4-(GlcN2S-alpha-1,4-IdoA-beta-1,4-)2-GlcNAc-alpha-1,4-GlcA-beta-1,3-Gal-beta-1,3-Gal-beta-1,4-Xylose-O-L-Serine (protein)NCD
	heparan sulfate, precursor 12	glcn2s-idoa-glcn2s-glca2s-glcn2s-idoa2s-glcn2s-glca-glcnac-glca-gal-gal-xyl-l-ser (protein)	Chondroitin / heparan sulfate biosynthesis	glycan biosynthesis and metabolism	no KEGG entryGlcN2S-alpha-1,4-IdoA-beta-1,4-GlcN2S-alpha-1,4-GlcA-beta-1,4-GlcN2S-alpha-1,4-IdoA2S-beta-1,4-GlcN2S-alpha-1,4-IdoA2S-beta-1,4-GlcNAc-alpha-1,4-GlcA-beta-1,3-Gal-beta-1,3-Gal-beta-1,4-Xylose-O-L-Serine (protein)NCD
	heparan sulfate, precursor 13	glcn2s-idoa-glcn2,6dis-glca2s-glcn2,6dis-idoa2s-glcn2,6dis-glca-glcnac-glca-gal-gal-xyl-l-ser (protein)	Chondroitin / heparan sulfate biosynthesis	glycan biosynthesis and metabolism	no KEGG entryGlcN2,6diS-alpha-1,4-IdoA-beta-1,4-GlcN2,6diS-alpha-1,4-GlcA-beta-1,4-GlcN2,6diS-alpha-1,4-IdoA2S-beta-1,4-GlcN2S-alpha-1,4-IdoA2S-beta-1,4-GlcNAc-alpha-1,4-GlcA-beta-1,3-Gal-beta-1,3-Gal-beta-1,4-Xylose-O-L-Serine (protein)NCD
	heparan sulfate, precursor 14		Chondroitin / heparan sulfate biosynthesis	glycan biosynthesis and metabolism	no KEGG entryGlcN2,6diS-alpha-1,4-IdoA-beta-1,4-GlcN2,6diS-alpha-1,4-GlcA-beta-1,4-GlcN2,3,6triS-alpha-1,4-IdoA2S-beta-1,4-GlcN2S-alpha-1,4-IdoA2S-beta-1,4-GlcNAc-alpha-1,4-GlcA-beta-1,3-Gal-beta-1,3-Gal-beta-1,4-Xylose-O-L-Serine (protein)NCD
	heparan sulfate, precursor 15		Chondroitin / heparan sulfate biosynthesis	glycan biosynthesis and metabolism	no KEGG entryGlcN2,6diS-alpha-1,4-IdoA-beta-1,4-GlcN2,6diS-alpha-1,4-GlcA-beta-1,4-GlcN2,3,6triS-alpha-1,4-IdoA2S-beta-1,4-GlcN2,3diS-alpha-1,4-IdoA2S-beta-1,4-GlcNAc-alpha-1,4-GlcA-beta-1,3-Gal-beta-1,3-Gal-beta-1,4-Xylose-O-L-Serine (protein)NCD
	heparan sulfate, precursor 3	glcnac-glca-glcnac-glca-gal-gal-xyl-l-ser (protein)	Chondroitin / heparan sulfate biosynthesis	glycan biosynthesis and metabolism	no KEGG entryGlcNAc-alpha-1,4-GlcA-beta-1,4-GlcNAc-alpha-1,4-GlcA-beta-1,3-Gal-beta-1,3-Gal-beta-1,4-Xylose-O-L-Serine (protein)NCD
	heparan sulfate, precursor 4	glca-glcnac-glca-glcnac-glca-gal-gal-xyl-l-ser (protein)	Chondroitin / heparan sulfate biosynthesis	glycan biosynthesis and metabolism	no KEGG entryGlcA-beta-1,4-GlcNAc-alpha-1,4-GlcA-beta-1,4-GlcNAc-alpha-1,4-GlcA-beta-1,3-Gal-beta-1,3-Gal-beta-1,4-Xylose-O-L-Serine (protein)NCD
	heparan sulfate, precursor 5	(glcnac-glca)2-glcnac-glca-gal-gal-xyl-l-ser (protein)	Chondroitin / heparan sulfate biosynthesis	glycan biosynthesis and metabolism	no KEGG entry(GlcNAc-alpha-1,4-GlcA-beta-1,4)2-GlcNAc-alpha-1,4-GlcA-beta-1,3-Gal-beta-1,3-Gal-beta-1,4-Xylose-O-L-Serine (protein)NCD
	heparan sulfate, precursor 6	glca-(glcnac-glca)2-glcnac-glca-gal-gal-xyl-l-ser (protein)	Chondroitin / heparan sulfate biosynthesis	glycan biosynthesis and metabolism	no KEGG entryGlcA-beta-1,4-(GlcNAc-alpha-1,4-GlcA-beta-1,4)2-GlcNAc-alpha-1,4-GlcA-beta-1,3-Gal-beta-1,3-Gal-beta-1,4-Xylose-O-L-Serine (protein)NCD
	heparan sulfate, precursor 7	(glcnac-glca)3-glcnac-glca-gal-gal-xyl-l-ser (protein)	Chondroitin / heparan sulfate biosynthesis	glycan biosynthesis and metabolism	no KEGG entry(GlcNAc-alpha-1,4-GlcA-beta-1,4)3-GlcNAc-alpha-1,4-GlcA-beta-1,3-Gal-beta-1,3-Gal-beta-1,4-Xylose-O-L-Serine (protein)NCD
	heparan sulfate, precursor 8	glca-(glcnac-glca)3-glcnac-glca-gal-gal-xyl-l-ser (protein)	Chondroitin / heparan sulfate biosynthesis	glycan biosynthesis and metabolism	no KEGG entryGlcA-beta-1,4-(GlcNAc-alpha-1,4-GlcA-beta-1,4)3-GlcNAc-alpha-1,4-GlcA-beta-1,3-Gal-beta-1,3-Gal-beta-1,4-Xylose-O-L-Serine (protein)NCD
	heparan sulfate, precursor 9	(glcnac-glca)4-glcnac-glca-gal-gal-xyl-l-ser (protein)	Chondroitin / heparan sulfate biosynthesis	glycan biosynthesis and metabolism	no KEGG entry(GlcNAc-alpha-1,4-GlcA-beta-1,4)4-GlcNAc-alpha-1,4-GlcA-beta-1,3-Gal-beta-1,3-Gal-beta-1,4-Xylose-O-L-Serine (protein)NCD
	heptadecanoyl carnitine	heptadecanoate carnitine__heptadecanoyl acid carnitine	Carnitine shuttle	lipid metabolism	net crn addition: C7H14NO2 (+1)NJ
	heptadecanoyl coa	heptadecanoic acid coa__margaric acid coa__n-heptadecanoic acid coenzyme a	Carnitine shuttle__Fatty acid activation__Fatty acid oxidation	lipid metabolism	no KEGG idC17:0 NJ
	heptaglutamyl folate (dhf)		Folate Metabolism__Transport, Lysosomal__Transport, Mitochondrial	metabolism of cofactors and vitamins__membrane transport	IT
	heptaglutamyl folate (thf)		Folate Metabolism__Transport, Lysosomal__Transport, Mitochondrial	metabolism of cofactors and vitamins__membrane transport	IT
	hexacosanoyl carnitine		Carnitine shuttle	lipid metabolism	C26:0NJ
	hexacosanoyl-coa (n-c26:0coa)	cerotic acid coenzyme a__cerotoyl-coa	Carnitine shuttle__Fatty acid activation__Fatty acid oxidation, peroxisome__R Group Synthesis__Transport, Peroxisomal	amino acid metabolism__lipid metabolism__membrane transport	no KEGG entryNCDC26:0 - C26H51O2 (charge -1)CoA - C21H32N7O16P3S (charge -4)NJ
	hexadecenoyl carnitine		Carnitine shuttle	lipid metabolism	TDVC16:1NJ
	hexaglutamyl folate (thf)		Folate Metabolism__Transport, Lysosomal__Transport, Mitochondrial	metabolism of cofactors and vitamins__membrane transport	IT
	holocarboxylase (biotin covalent bound to lys residue of apoc)		Biotin Metabolism	metabolism of cofactors and vitamins	ITfor human biotin metabolism
	hydroxy alkyl chain		Glycerophospholipid Metabolism	lipid metabolism	CO2FULLR -> mx reduction + extension -> C2H5OFULLRin glycerophospholipid metabolism of humansNJ
	hydroxy coumarin	7 hydroxy coumarin	CYP Metabolism__Transport, Extracellular	membrane transport__xenobiotics biodegradation and metabolism	p450 degradation of coumarinNJ
	hydroxy nifedipine		CYP Metabolism	xenobiotics biodegradation and metabolism	for p450 metabolism of nifedipineactually N-oxidation - double check charge, rxn carried out by analogy to quinone rxnNJ
	hydroxylated ebastine		CYP Metabolism__Transport, Endoplasmic Reticular__Transport, Extracellular	membrane transport__xenobiotics biodegradation and metabolism	antihistamine (ebastine) metabolism by p450NJ
	hydroxylated taxol	6 alpha hydroxy paclitaxel__6 alpha hydroxy taxol	CYP Metabolism__Transport, Extracellular	membrane transport__xenobiotics biodegradation and metabolism	cyp metabolism - degradation of taxolNJ
	keratan sulfate i		Keratan sulfate biosynthesis__Keratan sulfate degradation__Transport, Extracellular__Transport, Lysosomal	glycan biosynthesis and metabolism__membrane transport	no KEGG entry -- this is an example of one possible keratan sulfate I structure based on KEGG map:[(Gal6S-GlcNAc6S]0-40[Gal-GlcNAc6S]10-12[Gal-GlcNAc]-Gal-GlcNAc-Man-],[NeuNAc-Gal-GlcNac-Man-]Man-GlcNAc-GlcNAc-Asn strucure of this compound:([Gal(6-SO3)-beta-1,4-GlcNAc(6-SO3)-beta-1,3-(Gal-beta-1,4-GlcNAc(6-SO3))10-beta-1,3-Gal-beta-1,4-GlcNAc-beta-1,3-Gal-beta-1,4-GlcNAc-beta-1,2-Man-alpha-1,6-],…
	keratan sulfate i biosynthesis, precursor 1		Keratan sulfate biosynthesis	glycan biosynthesis and metabolism	no KEGG entry([Gal-beta-1,4-GlcNAc-beta-1,2-Man-alpha-1,6-], [NeuNAc-alpha-2,3-Gal-beta-1,4-GlcNAc-beta-1,2-Man-alpha-1,3-]Man-beta-1,4-GlcNAc-beta-1,4-GlcNAc-), (Fuc-alpha1,6)-AsnNCD
	keratan sulfate i biosynthesis, precursor 10		Keratan sulfate biosynthesis	glycan biosynthesis and metabolism	no KEGG entry([GlcNAc-beta-1,3-(Gal-beta-1,4-GlcNAc(6-SO3))2-beta-1,3-Gal-beta-1,4-GlcNAc-beta-1,3-Gal-beta-1,4-GlcNAc-beta-1,2-Man-alpha-1,6-],[NeuNAc-alpha-2,3-Gal-beta-1,4-GlcNAc-beta-1,2-Man-alpha-1,3-]Man-beta-1,4-GlcNAc-beta-1,4-GlcNAc-), (Fuc-alpha1,6)-AsnNCD
	keratan sulfate i biosynthesis, precursor 11		Keratan sulfate biosynthesis	glycan biosynthesis and metabolism	no KEGG entry([GlcNAc(6-SO3)-beta-1,3-(Gal-beta-1,4-GlcNAc(6-SO3))2-beta-1,3-Gal-beta-1,4-GlcNAc-beta-1,3-Gal-beta-1,4-GlcNAc-beta-1,2-Man-alpha-1,6-],[NeuNAc-alpha-2,3-Gal-beta-1,4-GlcNAc-beta-1,2-Man-alpha-1,3-]Man-beta-1,4-GlcNAc-beta-1,4-GlcNAc-), (Fuc-alpha1,6)-AsnNCD
	keratan sulfate i biosynthesis, precursor 12		Keratan sulfate biosynthesis	glycan biosynthesis and metabolism	no KEGG entry([(Gal-beta-1,4-GlcNAc(6-SO3))3-beta-1,3-Gal-beta-1,4-GlcNAc-beta-1,3-Gal-beta-1,4-GlcNAc-beta-1,2-Man-alpha-1,6-],[NeuNAc-alpha-2,3-Gal-beta-1,4-GlcNAc-beta-1,2-Man-alpha-1,3-]Man-beta-1,4-GlcNAc-beta-1,4-GlcNAc-), (Fuc-alpha1,6)-AsnNCD
	keratan sulfate i biosynthesis, precursor 13		Keratan sulfate biosynthesis	glycan biosynthesis and metabolism	no KEGG entry([GlcNAc-beta-1,3-(Gal-beta-1,4-GlcNAc(6-SO3))3-beta-1,3-Gal-beta-1,4-GlcNAc-beta-1,3-Gal-beta-1,4-GlcNAc-beta-1,2-Man-alpha-1,6-],[NeuNAc-alpha-2,3-Gal-beta-1,4-GlcNAc-beta-1,2-Man-alpha-1,3-]Man-beta-1,4-GlcNAc-beta-1,4-GlcNAc-), (Fuc-alpha1,6)-AsnNCD
	keratan sulfate i biosynthesis, precursor 14		Keratan sulfate biosynthesis	glycan biosynthesis and metabolism	no KEGG entry([GlcNAc(6-SO3)-beta-1,3-(Gal-beta-1,4-GlcNAc(6-SO3))3-beta-1,3-Gal-beta-1,4-GlcNAc-beta-1,3-Gal-beta-1,4-GlcNAc-beta-1,2-Man-alpha-1,6-],[NeuNAc-alpha-2,3-Gal-beta-1,4-GlcNAc-beta-1,2-Man-alpha-1,3-]Man-beta-1,4-GlcNAc-beta-1,4-GlcNAc-), (Fuc-alpha1,6)-AsnNCD
	keratan sulfate i biosynthesis, precursor 15		Keratan sulfate biosynthesis	glycan biosynthesis and metabolism	no KEGG entry([(Gal-beta-1,4-GlcNAc(6-SO3))4-beta-1,3-Gal-beta-1,4-GlcNAc-beta-1,3-Gal-beta-1,4-GlcNAc-beta-1,2-Man-alpha-1,6-],[NeuNAc-alpha-2,3-Gal-beta-1,4-GlcNAc-beta-1,2-Man-alpha-1,3-]Man-beta-1,4-GlcNAc-beta-1,4-GlcNAc-), (Fuc-alpha1,6)-AsnNCD
	keratan sulfate i biosynthesis, precursor 16		Keratan sulfate biosynthesis	glycan biosynthesis and metabolism	no KEGG entry([GlcNAc-beta-1,3-(Gal-beta-1,4-GlcNAc(6-SO3))4-beta-1,3-Gal-beta-1,4-GlcNAc-beta-1,3-Gal-beta-1,4-GlcNAc-beta-1,2-Man-alpha-1,6-],[NeuNAc-alpha-2,3-Gal-beta-1,4-GlcNAc-beta-1,2-Man-alpha-1,3-]Man-beta-1,4-GlcNAc-beta-1,4-GlcNAc-), (Fuc-alpha1,6)-AsnNCD
	keratan sulfate i biosynthesis, precursor 17		Keratan sulfate biosynthesis	glycan biosynthesis and metabolism	no KEGG entry([GlcNAc(6-SO3)-beta-1,3-(Gal-beta-1,4-GlcNAc(6-SO3))4-beta-1,3-Gal-beta-1,4-GlcNAc-beta-1,3-Gal-beta-1,4-GlcNAc-beta-1,2-Man-alpha-1,6-],[NeuNAc-alpha-2,3-Gal-beta-1,4-GlcNAc-beta-1,2-Man-alpha-1,3-]Man-beta-1,4-GlcNAc-beta-1,4-GlcNAc-), (Fuc-alpha1,6)-AsnNCD
	keratan sulfate i biosynthesis, precursor 18		Keratan sulfate biosynthesis	glycan biosynthesis and metabolism	no KEGG entry([(Gal-beta-1,4-GlcNAc(6-SO3))5-beta-1,3-Gal-beta-1,4-GlcNAc-beta-1,3-Gal-beta-1,4-GlcNAc-beta-1,2-Man-alpha-1,6-],[NeuNAc-alpha-2,3-Gal-beta-1,4-GlcNAc-beta-1,2-Man-alpha-1,3-]Man-beta-1,4-GlcNAc-beta-1,4-GlcNAc-), (Fuc-alpha1,6)-AsnNCD
	keratan sulfate i biosynthesis, precursor 19		Keratan sulfate biosynthesis	glycan biosynthesis and metabolism	no KEGG entry([GlcNAc-beta-1,3-(Gal-beta-1,4-GlcNAc(6-SO3))5-beta-1,3-Gal-beta-1,4-GlcNAc-beta-1,3-Gal-beta-1,4-GlcNAc-beta-1,2-Man-alpha-1,6-],[NeuNAc-alpha-2,3-Gal-beta-1,4-GlcNAc-beta-1,2-Man-alpha-1,3-]Man-beta-1,4-GlcNAc-beta-1,4-GlcNAc-), (Fuc-alpha1,6)-AsnNCD
	keratan sulfate i biosynthesis, precursor 2		Keratan sulfate biosynthesis	glycan biosynthesis and metabolism	no KEGG entry([GlcNAc-beta-1,3-Gal-beta-1,4-GlcNAc-beta-1,2-Man-alpha-1,6-],[NeuNAc-alpha-2,3-Gal-beta-1,4-GlcNAc-beta-1,2-Man-alpha-1,3-]Man-beta-1,4-GlcNAc-beta-1,4-GlcNAc-), (Fuc-alpha1,6)-AsnNCD
	keratan sulfate i biosynthesis, precursor 20		Keratan sulfate biosynthesis	glycan biosynthesis and metabolism	no KEGG entry([GlcNAc(6-SO3)-beta-1,3-(Gal-beta-1,4-GlcNAc(6-SO3))5-beta-1,3-Gal-beta-1,4-GlcNAc-beta-1,3-Gal-beta-1,4-GlcNAc-beta-1,2-Man-alpha-1,6-],[NeuNAc-alpha-2,3-Gal-beta-1,4-GlcNAc-beta-1,2-Man-alpha-1,3-]Man-beta-1,4-GlcNAc-beta-1,4-GlcNAc-), (Fuc-alpha1,6)-AsnNCD
	keratan sulfate i biosynthesis, precursor 21		Keratan sulfate biosynthesis	glycan biosynthesis and metabolism	no KEGG entry([(Gal-beta-1,4-GlcNAc(6-SO3))6-beta-1,3-Gal-beta-1,4-GlcNAc-beta-1,3-Gal-beta-1,4-GlcNAc-beta-1,2-Man-alpha-1,6-],[NeuNAc-alpha-2,3-Gal-beta-1,4-GlcNAc-beta-1,2-Man-alpha-1,3-]Man-beta-1,4-GlcNAc-beta-1,4-GlcNAc-), (Fuc-alpha1,6)-AsnNCD
	keratan sulfate i biosynthesis, precursor 22		Keratan sulfate biosynthesis	glycan biosynthesis and metabolism	no KEGG entry([GlcNAc-beta-1,3-(Gal-beta-1,4-GlcNAc(6-SO3))6-beta-1,3-Gal-beta-1,4-GlcNAc-beta-1,3-Gal-beta-1,4-GlcNAc-beta-1,2-Man-alpha-1,6-],[NeuNAc-alpha-2,3-Gal-beta-1,4-GlcNAc-beta-1,2-Man-alpha-1,3-]Man-beta-1,4-GlcNAc-beta-1,4-GlcNAc-), (Fuc-alpha1,6)-AsnNCD
	keratan sulfate i biosynthesis, precursor 23		Keratan sulfate biosynthesis	glycan biosynthesis and metabolism	no KEGG entry([GlcNAc(6-SO3)-beta-1,3-(Gal-beta-1,4-GlcNAc(6-SO3))6-beta-1,3-Gal-beta-1,4-GlcNAc-beta-1,3-Gal-beta-1,4-GlcNAc-beta-1,2-Man-alpha-1,6-],[NeuNAc-alpha-2,3-Gal-beta-1,4-GlcNAc-beta-1,2-Man-alpha-1,3-]Man-beta-1,4-GlcNAc-beta-1,4-GlcNAc-), (Fuc-alpha1,6)-AsnNCD
	keratan sulfate i biosynthesis, precursor 24		Keratan sulfate biosynthesis	glycan biosynthesis and metabolism	no KEGG entry([(Gal-beta-1,4-GlcNAc(6-SO3))7-beta-1,3-Gal-beta-1,4-GlcNAc-beta-1,3-Gal-beta-1,4-GlcNAc-beta-1,2-Man-alpha-1,6-],[NeuNAc-alpha-2,3-Gal-beta-1,4-GlcNAc-beta-1,2-Man-alpha-1,3-]Man-beta-1,4-GlcNAc-beta-1,4-GlcNAc-), (Fuc-alpha1,6)-AsnNCD
	keratan sulfate i biosynthesis, precursor 25		Keratan sulfate biosynthesis	glycan biosynthesis and metabolism	no KEGG entry([GlcNAc-beta-1,3-(Gal-beta-1,4-GlcNAc(6-SO3))7-beta-1,3-Gal-beta-1,4-GlcNAc-beta-1,3-Gal-beta-1,4-GlcNAc-beta-1,2-Man-alpha-1,6-],[NeuNAc-alpha-2,3-Gal-beta-1,4-GlcNAc-beta-1,2-Man-alpha-1,3-]Man-beta-1,4-GlcNAc-beta-1,4-GlcNAc-), (Fuc-alpha1,6)-AsnNCD
	keratan sulfate i biosynthesis, precursor 26		Keratan sulfate biosynthesis	glycan biosynthesis and metabolism	no KEGG entry([GlcNAc(6-SO3)-beta-1,3-(Gal-beta-1,4-GlcNAc(6-SO3))7-beta-1,3-Gal-beta-1,4-GlcNAc-beta-1,3-Gal-beta-1,4-GlcNAc-beta-1,2-Man-alpha-1,6-],[NeuNAc-alpha-2,3-Gal-beta-1,4-GlcNAc-beta-1,2-Man-alpha-1,3-]Man-beta-1,4-GlcNAc-beta-1,4-GlcNAc-), (Fuc-alpha1,6)-AsnNCD
	keratan sulfate i biosynthesis, precursor 27		Keratan sulfate biosynthesis	glycan biosynthesis and metabolism	no KEGG entry([(Gal-beta-1,4-GlcNAc(6-SO3))8-beta-1,3-Gal-beta-1,4-GlcNAc-beta-1,3-Gal-beta-1,4-GlcNAc-beta-1,2-Man-alpha-1,6-],[NeuNAc-alpha-2,3-Gal-beta-1,4-GlcNAc-beta-1,2-Man-alpha-1,3-]Man-beta-1,4-GlcNAc-beta-1,4-GlcNAc-), (Fuc-alpha1,6)-AsnNCD
	keratan sulfate i biosynthesis, precursor 28		Keratan sulfate biosynthesis	glycan biosynthesis and metabolism	no KEGG entry([GlcNAc-beta-1,3-(Gal-beta-1,4-GlcNAc(6-SO3))8-beta-1,3-Gal-beta-1,4-GlcNAc-beta-1,3-Gal-beta-1,4-GlcNAc-beta-1,2-Man-alpha-1,6-],[NeuNAc-alpha-2,3-Gal-beta-1,4-GlcNAc-beta-1,2-Man-alpha-1,3-]Man-beta-1,4-GlcNAc-beta-1,4-GlcNAc-), (Fuc-alpha1,6)-AsnNCD
	keratan sulfate i biosynthesis, precursor 29		Keratan sulfate biosynthesis	glycan biosynthesis and metabolism	no KEGG entry([GlcNAc(6-SO3)-beta-1,3-(Gal-beta-1,4-GlcNAc(6-SO3))8-beta-1,3-Gal-beta-1,4-GlcNAc-beta-1,3-Gal-beta-1,4-GlcNAc-beta-1,2-Man-alpha-1,6-],[NeuNAc-alpha-2,3-Gal-beta-1,4-GlcNAc-beta-1,2-Man-alpha-1,3-]Man-beta-1,4-GlcNAc-beta-1,4-GlcNAc-), (Fuc-alpha1,6)-AsnNCD
	keratan sulfate i biosynthesis, precursor 3		Keratan sulfate biosynthesis	glycan biosynthesis and metabolism	no KEGG entry([Gal-beta-1,4-GlcNAc-beta-1,3-Gal-beta-1,4-GlcNAc-beta-1,2-Man-alpha-1,6-],[NeuNAc-alpha-2,3-Gal-beta-1,4-GlcNAc-beta-1,2-Man-alpha-1,3-]Man-beta-1,4-GlcNAc-beta-1,4-GlcNAc-), (Fuc-alpha1,6)-AsnNCD
	keratan sulfate i biosynthesis, precursor 30		Keratan sulfate biosynthesis	glycan biosynthesis and metabolism	no KEGG entry([(Gal-beta-1,4-GlcNAc(6-SO3))9-beta-1,3-Gal-beta-1,4-GlcNAc-beta-1,3-Gal-beta-1,4-GlcNAc-beta-1,2-Man-alpha-1,6-],[NeuNAc-alpha-2,3-Gal-beta-1,4-GlcNAc-beta-1,2-Man-alpha-1,3-]Man-beta-1,4-GlcNAc-beta-1,4-GlcNAc-), (Fuc-alpha1,6)-AsnNCD
	keratan sulfate i biosynthesis, precursor 31		Keratan sulfate biosynthesis	glycan biosynthesis and metabolism	no KEGG entry([GlcNAc-beta-1,3-(Gal-beta-1,4-GlcNAc(6-SO3))9-beta-1,3-Gal-beta-1,4-GlcNAc-beta-1,3-Gal-beta-1,4-GlcNAc-beta-1,2-Man-alpha-1,6-],[NeuNAc-alpha-2,3-Gal-beta-1,4-GlcNAc-beta-1,2-Man-alpha-1,3-]Man-beta-1,4-GlcNAc-beta-1,4-GlcNAc-), (Fuc-alpha1,6)-AsnNCD
	keratan sulfate i biosynthesis, precursor 32		Keratan sulfate biosynthesis	glycan biosynthesis and metabolism	no KEGG entry([GlcNAc(6-SO3)-beta-1,3-(Gal-beta-1,4-GlcNAc(6-SO3))9-beta-1,3-Gal-beta-1,4-GlcNAc-beta-1,3-Gal-beta-1,4-GlcNAc-beta-1,2-Man-alpha-1,6-],[NeuNAc-alpha-2,3-Gal-beta-1,4-GlcNAc-beta-1,2-Man-alpha-1,3-]Man-beta-1,4-GlcNAc-beta-1,4-GlcNAc-), (Fuc-alpha1,6)-AsnNCD
	keratan sulfate i biosynthesis, precursor 33		Keratan sulfate biosynthesis	glycan biosynthesis and metabolism	no KEGG entry([(Gal-beta-1,4-GlcNAc(6-SO3))10-beta-1,3-Gal-beta-1,4-GlcNAc-beta-1,3-Gal-beta-1,4-GlcNAc-beta-1,2-Man-alpha-1,6-],[NeuNAc-alpha-2,3-Gal-beta-1,4-GlcNAc-beta-1,2-Man-alpha-1,3-]Man-beta-1,4-GlcNAc-beta-1,4-GlcNAc-), (Fuc-alpha1,6)-AsnNCD
	keratan sulfate i biosynthesis, precursor 34		Keratan sulfate biosynthesis	glycan biosynthesis and metabolism	no KEGG entry([GlcNAc-beta-1,3-(Gal-beta-1,4-GlcNAc(6-SO3))10-beta-1,3-Gal-beta-1,4-GlcNAc-beta-1,3-Gal-beta-1,4-GlcNAc-beta-1,2-Man-alpha-1,6-],[NeuNAc-alpha-2,3-Gal-beta-1,4-GlcNAc-beta-1,2-Man-alpha-1,3-]Man-beta-1,4-GlcNAc-beta-1,4-GlcNAc-), (Fuc-alpha1,6)-AsnNCD
	keratan sulfate i biosynthesis, precursor 35		Keratan sulfate biosynthesis	glycan biosynthesis and metabolism	no KEGG entry([GlcNAc(6-SO3)-beta-1,3-(Gal-beta-1,4-GlcNAc(6-SO3))10-beta-1,3-Gal-beta-1,4-GlcNAc-beta-1,3-Gal-beta-1,4-GlcNAc-beta-1,2-Man-alpha-1,6-],[NeuNAc-alpha-2,3-Gal-beta-1,4-GlcNAc-beta-1,2-Man-alpha-1,3-]Man-beta-1,4-GlcNAc-beta-1,4-GlcNAc-), (Fuc-alpha1,6)-AsnNCD
	keratan sulfate i biosynthesis, precursor 36		Keratan sulfate biosynthesis	glycan biosynthesis and metabolism	no KEGG entry([(Gal-beta-1,4-GlcNAc(6-SO3))11-beta-1,3-Gal-beta-1,4-GlcNAc-beta-1,3-Gal-beta-1,4-GlcNAc-beta-1,2-Man-alpha-1,6-],[NeuNAc-alpha-2,3-Gal-beta-1,4-GlcNAc-beta-1,2-Man-alpha-1,3-]Man-beta-1,4-GlcNAc-beta-1,4-GlcNAc-), (Fuc-alpha1,6)-AsnNCD
	keratan sulfate i biosynthesis, precursor 4		Keratan sulfate biosynthesis	glycan biosynthesis and metabolism	no KEGG entry([GlcNAc-beta-1,3-Gal-beta-1,4-GlcNAc-beta-1,3-Gal-beta-1,4-GlcNAc-beta-1,2-Man-alpha-1,6-],[NeuNAc-alpha-2,3-Gal-beta-1,4-GlcNAc-beta-1,2-Man-alpha-1,3-]Man-beta-1,4-GlcNAc-beta-1,4-GlcNAc-), (Fuc-alpha1,6)-AsnNCD
	keratan sulfate i biosynthesis, precursor 5		Keratan sulfate biosynthesis	glycan biosynthesis and metabolism	no KEGG entry([GlcNAc(6-SO3)-beta-1,3-Gal-beta-1,4-GlcNAc-beta-1,3-Gal-beta-1,4-GlcNAc-beta-1,2-Man-alpha-1,6-],[NeuNAc-alpha-2,3-Gal-beta-1,4-GlcNAc-beta-1,2-Man-alpha-1,3-]Man-beta-1,4-GlcNAc-beta-1,4-GlcNAc-), (Fuc-alpha1,6)-AsnNCD
	keratan sulfate i biosynthesis, precursor 6		Keratan sulfate biosynthesis	glycan biosynthesis and metabolism	no KEGG entry([Gal-beta-1,4-GlcNAc(6-SO3)-beta-1,3-Gal-beta-1,4-GlcNAc-beta-1,3-Gal-beta-1,4-GlcNAc-beta-1,2-Man-alpha-1,6-],[NeuNAc-alpha-2,3-Gal-beta-1,4-GlcNAc-beta-1,2-Man-alpha-1,3-]Man-beta-1,4-GlcNAc-beta-1,4-GlcNAc-), (Fuc-alpha1,6)-AsnNCD
	keratan sulfate i biosynthesis, precursor 7		Keratan sulfate biosynthesis	glycan biosynthesis and metabolism	no KEGG entry([GlcNAc-beta-1,3-Gal-beta-1,4-GlcNAc(6-SO3)-beta-1,3-Gal-beta-1,4-GlcNAc-beta-1,3-Gal-beta-1,4-GlcNAc-beta-1,2-Man-alpha-1,6-],[NeuNAc-alpha-2,3-Gal-beta-1,4-GlcNAc-beta-1,2-Man-alpha-1,3-]Man-beta-1,4-GlcNAc-beta-1,4-GlcNAc-), (Fuc-alpha1,6)-AsnNCD
	keratan sulfate i biosynthesis, precursor 8		Keratan sulfate biosynthesis	glycan biosynthesis and metabolism	no KEGG entry([GlcNAc(6-SO3)-beta-1,3-Gal-beta-1,4-GlcNAc(6-SO3)-beta-1,3-Gal-beta-1,4-GlcNAc-beta-1,3-Gal-beta-1,4-GlcNAc-beta-1,2-Man-alpha-1,6-],[NeuNAc-alpha-2,3-Gal-beta-1,4-GlcNAc-beta-1,2-Man-alpha-1,3-]Man-beta-1,4-GlcNAc-beta-1,4-GlcNAc-), (Fuc-alpha1,6)-AsnNCD
	keratan sulfate i biosynthesis, precursor 9		Keratan sulfate biosynthesis	glycan biosynthesis and metabolism	no KEGG entry([(Gal-beta-1,4-GlcNAc(6-SO3))2-beta-1,3-Gal-beta-1,4-GlcNAc-beta-1,3-Gal-beta-1,4-GlcNAc-beta-1,2-Man-alpha-1,6-],[NeuNAc-alpha-2,3-Gal-beta-1,4-GlcNAc-beta-1,2-Man-alpha-1,3-]Man-beta-1,4-GlcNAc-beta-1,4-GlcNAc-), (Fuc-alpha1,6)-AsnNCD
	keratan sulfate i, degradation product 1		Keratan sulfate degradation	glycan biosynthesis and metabolism	([Gal(6-SO3)-beta-1,4-GlcNAc(6-SO3)-beta-1,3-(Gal-beta-1,4-GlcNAc(6-SO3))10-beta-1,3-Gal-beta-1,4-GlcNAc-beta-1,3-Gal-beta-1,4-GlcNAc-beta-1,2-Man-alpha-1,6-],[NeuNAc-alpha-2,3-Gal-beta-1,4-GlcNAc-beta-1,2-Man-alpha-1,3-]Man-beta-1,4-GlcNAc-beta-1,4-GlcNAc-)-AsnNCD
	keratan sulfate i, degradation product 10		Keratan sulfate degradation	glycan biosynthesis and metabolism	[GlcNAc-beta-1,3-(Gal-beta-1,4-GlcNAc(6-SO3))9-beta-1,3-Gal-beta-1,4-GlcNAc-beta-1,3-Gal-beta-1,4-GlcNAc-beta-1,2-Man-alpha-1,6-],[Man-alpha-1,3-]Man-beta-1,4-GlcNAcNCD
	keratan sulfate i, degradation product 11		Keratan sulfate degradation	glycan biosynthesis and metabolism	[(Gal-beta-1,4-GlcNAc(6-SO3))9-beta-1,3-Gal-beta-1,4-GlcNAc-beta-1,3-Gal-beta-1,4-GlcNAc-beta-1,2-Man-alpha-1,6-],[Man-alpha-1,3-]Man-beta-1,4-GlcNAcNCD
	keratan sulfate i, degradation product 12		Keratan sulfate degradation	glycan biosynthesis and metabolism	[GlcNAc(6-SO3)-beta-1,3-(Gal-beta-1,4-GlcNAc(6-SO3))8-beta-1,3-Gal-beta-1,4-GlcNAc-beta-1,3-Gal-beta-1,4-GlcNAc-beta-1,2-Man-alpha-1,6-],[Man-alpha-1,3-]Man-beta-1,4-GlcNAcNCD
	keratan sulfate i, degradation product 13		Keratan sulfate degradation	glycan biosynthesis and metabolism	[GlcNAc-beta-1,3-(Gal-beta-1,4-GlcNAc(6-SO3))8-beta-1,3-Gal-beta-1,4-GlcNAc-beta-1,3-Gal-beta-1,4-GlcNAc-beta-1,2-Man-alpha-1,6-],[Man-alpha-1,3-]Man-beta-1,4-GlcNAcNCD
	keratan sulfate i, degradation product 14		Keratan sulfate degradation	glycan biosynthesis and metabolism	[(Gal-beta-1,4-GlcNAc(6-SO3))8-beta-1,3-Gal-beta-1,4-GlcNAc-beta-1,3-Gal-beta-1,4-GlcNAc-beta-1,2-Man-alpha-1,6-],[Man-alpha-1,3-]Man-beta-1,4-GlcNAcNCD
	keratan sulfate i, degradation product 15		Keratan sulfate degradation	glycan biosynthesis and metabolism	[GlcNAc(6-SO3)-beta-1,3-(Gal-beta-1,4-GlcNAc(6-SO3))7-beta-1,3-Gal-beta-1,4-GlcNAc-beta-1,3-Gal-beta-1,4-GlcNAc-beta-1,2-Man-alpha-1,6-],[Man-alpha-1,3-]Man-beta-1,4-GlcNAcNCD
	keratan sulfate i, degradation product 16		Keratan sulfate degradation	glycan biosynthesis and metabolism	[GlcNAc-beta-1,3-(Gal-beta-1,4-GlcNAc(6-SO3))7-beta-1,3-Gal-beta-1,4-GlcNAc-beta-1,3-Gal-beta-1,4-GlcNAc-beta-1,2-Man-alpha-1,6-],[Man-alpha-1,3-]Man-beta-1,4-GlcNAcNCD
	keratan sulfate i, degradation product 17		Keratan sulfate degradation	glycan biosynthesis and metabolism	[(Gal-beta-1,4-GlcNAc(6-SO3))7-beta-1,3-Gal-beta-1,4-GlcNAc-beta-1,3-Gal-beta-1,4-GlcNAc-beta-1,2-Man-alpha-1,6-],[Man-alpha-1,3-]Man-beta-1,4-GlcNAcNCD
	keratan sulfate i, degradation product 18		Keratan sulfate degradation	glycan biosynthesis and metabolism	[GlcNAc(6-SO3)-beta-1,3-(Gal-beta-1,4-GlcNAc(6-SO3))6-beta-1,3-Gal-beta-1,4-GlcNAc-beta-1,3-Gal-beta-1,4-GlcNAc-beta-1,2-Man-alpha-1,6-],[Man-alpha-1,3-]Man-beta-1,4-GlcNAcNCD
	keratan sulfate i, degradation product 19		Keratan sulfate degradation	glycan biosynthesis and metabolism	[GlcNAc-beta-1,3-(Gal-beta-1,4-GlcNAc(6-SO3))6-beta-1,3-Gal-beta-1,4-GlcNAc-beta-1,3-Gal-beta-1,4-GlcNAc-beta-1,2-Man-alpha-1,6-],[Man-alpha-1,3-]Man-beta-1,4-GlcNAcNCD
	keratan sulfate i, degradation product 2		Keratan sulfate degradation	glycan biosynthesis and metabolism	[Gal(6-SO3)-beta-1,4-GlcNAc(6-SO3)-beta-1,3-(Gal-beta-1,4-GlcNAc(6-SO3))10-beta-1,3-Gal-beta-1,4-GlcNAc-beta-1,3-Gal-beta-1,4-GlcNAc-beta-1,2-Man-alpha-1,6-],[NeuNAc-alpha-2,3-Gal-beta-1,4-GlcNAc-beta-1,2-Man-alpha-1,3-]Man-beta-1,4-GlcNAc-beta-1,4-GlcNAcNCD
	keratan sulfate i, degradation product 20		Keratan sulfate degradation	glycan biosynthesis and metabolism	[(Gal-beta-1,4-GlcNAc(6-SO3))6-beta-1,3-Gal-beta-1,4-GlcNAc-beta-1,3-Gal-beta-1,4-GlcNAc-beta-1,2-Man-alpha-1,6-],[Man-alpha-1,3-]Man-beta-1,4-GlcNAcNCD
	keratan sulfate i, degradation product 21		Keratan sulfate degradation	glycan biosynthesis and metabolism	[GlcNAc(6-SO3)-beta-1,3-(Gal-beta-1,4-GlcNAc(6-SO3))5-beta-1,3-Gal-beta-1,4-GlcNAc-beta-1,3-Gal-beta-1,4-GlcNAc-beta-1,2-Man-alpha-1,6-],[Man-alpha-1,3-]Man-beta-1,4-GlcNAcNCD
	keratan sulfate i, degradation product 22		Keratan sulfate degradation	glycan biosynthesis and metabolism	[GlcNAc-beta-1,3-(Gal-beta-1,4-GlcNAc(6-SO3))5-beta-1,3-Gal-beta-1,4-GlcNAc-beta-1,3-Gal-beta-1,4-GlcNAc-beta-1,2-Man-alpha-1,6-],[Man-alpha-1,3-]Man-beta-1,4-GlcNAcNCD
	keratan sulfate i, degradation product 23		Keratan sulfate degradation	glycan biosynthesis and metabolism	[(Gal-beta-1,4-GlcNAc(6-SO3))5-beta-1,3-Gal-beta-1,4-GlcNAc-beta-1,3-Gal-beta-1,4-GlcNAc-beta-1,2-Man-alpha-1,6-],[Man-alpha-1,3-]Man-beta-1,4-GlcNAcNCD
	keratan sulfate i, degradation product 24		Keratan sulfate degradation	glycan biosynthesis and metabolism	[GlcNAc(6-SO3)-beta-1,3-(Gal-beta-1,4-GlcNAc(6-SO3))4-beta-1,3-Gal-beta-1,4-GlcNAc-beta-1,3-Gal-beta-1,4-GlcNAc-beta-1,2-Man-alpha-1,6-],[Man-alpha-1,3-]Man-beta-1,4-GlcNAcNCD
	keratan sulfate i, degradation product 25		Keratan sulfate degradation	glycan biosynthesis and metabolism	[GlcNAc-beta-1,3-(Gal-beta-1,4-GlcNAc(6-SO3))4-beta-1,3-Gal-beta-1,4-GlcNAc-beta-1,3-Gal-beta-1,4-GlcNAc-beta-1,2-Man-alpha-1,6-],[Man-alpha-1,3-]Man-beta-1,4-GlcNAcNCD
	keratan sulfate i, degradation product 26		Keratan sulfate degradation	glycan biosynthesis and metabolism	[(Gal-beta-1,4-GlcNAc(6-SO3))4-beta-1,3-Gal-beta-1,4-GlcNAc-beta-1,3-Gal-beta-1,4-GlcNAc-beta-1,2-Man-alpha-1,6-],[Man-alpha-1,3-]Man-beta-1,4-GlcNAcNCD
	keratan sulfate i, degradation product 27		Keratan sulfate degradation	glycan biosynthesis and metabolism	[GlcNAc(6-SO3)-beta-1,3-(Gal-beta-1,4-GlcNAc(6-SO3))3-beta-1,3-Gal-beta-1,4-GlcNAc-beta-1,3-Gal-beta-1,4-GlcNAc-beta-1,2-Man-alpha-1,6-],[Man-alpha-1,3-]Man-beta-1,4-GlcNAcNCD
	keratan sulfate i, degradation product 28		Keratan sulfate degradation	glycan biosynthesis and metabolism	[GlcNAc-beta-1,3-(Gal-beta-1,4-GlcNAc(6-SO3))3-beta-1,3-Gal-beta-1,4-GlcNAc-beta-1,3-Gal-beta-1,4-GlcNAc-beta-1,2-Man-alpha-1,6-],[Man-alpha-1,3-]Man-beta-1,4-GlcNAcNCD
	keratan sulfate i, degradation product 29		Keratan sulfate degradation	glycan biosynthesis and metabolism	[(Gal-beta-1,4-GlcNAc(6-SO3))3-beta-1,3-Gal-beta-1,4-GlcNAc-beta-1,3-Gal-beta-1,4-GlcNAc-beta-1,2-Man-alpha-1,6-],[Man-alpha-1,3-]Man-beta-1,4-GlcNAcNCD
	keratan sulfate i, degradation product 3		Keratan sulfate degradation	glycan biosynthesis and metabolism	[Gal(6-SO3)-beta-1,4-GlcNAc(6-SO3)-beta-1,3-(Gal-beta-1,4-GlcNAc(6-SO3))10-beta-1,3-Gal-beta-1,4-GlcNAc-beta-1,3-Gal-beta-1,4-GlcNAc-beta-1,2-Man-alpha-1,6-],[NeuNAc-alpha-2,3-Gal-beta-1,4-GlcNAc-beta-1,2-Man-alpha-1,3-]Man-beta-1,4-GlcNAcNCD
	keratan sulfate i, degradation product 30		Keratan sulfate degradation	glycan biosynthesis and metabolism	[GlcNAc(6-SO3)-beta-1,3-(Gal-beta-1,4-GlcNAc(6-SO3))2-beta-1,3-Gal-beta-1,4-GlcNAc-beta-1,3-Gal-beta-1,4-GlcNAc-beta-1,2-Man-alpha-1,6-],[Man-alpha-1,3-]Man-beta-1,4-GlcNAcNCD
	keratan sulfate i, degradation product 31		Keratan sulfate degradation	glycan biosynthesis and metabolism	[GlcNAc-beta-1,3-(Gal-beta-1,4-GlcNAc(6-SO3))2-beta-1,3-Gal-beta-1,4-GlcNAc-beta-1,3-Gal-beta-1,4-GlcNAc-beta-1,2-Man-alpha-1,6-],[Man-alpha-1,3-]Man-beta-1,4-GlcNAcNCD
	keratan sulfate i, degradation product 32		Keratan sulfate degradation	glycan biosynthesis and metabolism	[(Gal-beta-1,4-GlcNAc(6-SO3))2-beta-1,3-Gal-beta-1,4-GlcNAc-beta-1,3-Gal-beta-1,4-GlcNAc-beta-1,2-Man-alpha-1,6-],[Man-alpha-1,3-]Man-beta-1,4-GlcNAcNCD
	keratan sulfate i, degradation product 33		Keratan sulfate degradation	glycan biosynthesis and metabolism	[GlcNAc(6-SO3)-beta-1,3-Gal-beta-1,4-GlcNAc(6-SO3)-beta-1,3-Gal-beta-1,4-GlcNAc-beta-1,3-Gal-beta-1,4-GlcNAc-beta-1,2-Man-alpha-1,6-],[Man-alpha-1,3-]Man-beta-1,4-GlcNAcNCD
	keratan sulfate i, degradation product 34		Keratan sulfate degradation	glycan biosynthesis and metabolism	[GlcNAc-beta-1,3-Gal-beta-1,4-GlcNAc(6-SO3)-beta-1,3-Gal-beta-1,4-GlcNAc-beta-1,3-Gal-beta-1,4-GlcNAc-beta-1,2-Man-alpha-1,6-],[Man-alpha-1,3-]Man-beta-1,4-GlcNAcNCD
	keratan sulfate i, degradation product 35		Keratan sulfate degradation	glycan biosynthesis and metabolism	[Gal-beta-1,4-GlcNAc(6-SO3)-beta-1,3-Gal-beta-1,4-GlcNAc-beta-1,3-Gal-beta-1,4-GlcNAc-beta-1,2-Man-alpha-1,6-],[Man-alpha-1,3-]Man-beta-1,4-GlcNAcNCD
	keratan sulfate i, degradation product 36		Keratan sulfate degradation	glycan biosynthesis and metabolism	[GlcNAc(6-SO3)-beta-1,3-Gal-beta-1,4-GlcNAc-beta-1,3-Gal-beta-1,4-GlcNAc-beta-1,2-Man-alpha-1,6-],[Man-alpha-1,3-]Man-beta-1,4-GlcNAcNCD
	keratan sulfate i, degradation product 37		Keratan sulfate degradation	glycan biosynthesis and metabolism	[GlcNAc-beta-1,3-Gal-beta-1,4-GlcNAc-beta-1,3-Gal-beta-1,4-GlcNAc-beta-1,2-Man-alpha-1,6-],[Man-alpha-1,3-]Man-beta-1,4-GlcNAcNCD
	keratan sulfate i, degradation product 38		Keratan sulfate degradation	glycan biosynthesis and metabolism	[Gal-beta-1,4-GlcNAc-beta-1,3-Gal-beta-1,4-GlcNAc-beta-1,2-Man-alpha-1,6-],[Man-alpha-1,3-]Man-beta-1,4-GlcNAcNCD
	keratan sulfate i, degradation product 39		Keratan sulfate degradation	glycan biosynthesis and metabolism	[GlcNAc-beta-1,3-Gal-beta-1,4-GlcNAc-beta-1,2-Man-alpha-1,6-],[Man-alpha-1,3-]Man-beta-1,4-GlcNAcNCD
	keratan sulfate i, degradation product 4		Keratan sulfate degradation	glycan biosynthesis and metabolism	[Gal(6-SO3)-beta-1,4-GlcNAc(6-SO3)-beta-1,3-(Gal-beta-1,4-GlcNAc(6-SO3))10-beta-1,3-Gal-beta-1,4-GlcNAc-beta-1,3-Gal-beta-1,4-GlcNAc-beta-1,2-Man-alpha-1,6-],[Gal-beta-1,4-GlcNAc-beta-1,2-Man-alpha-1,3-]Man-beta-1,4-GlcNAcNCD
	keratan sulfate i, degradation product 40		Keratan sulfate degradation	glycan biosynthesis and metabolism	[Gal-beta-1,4-GlcNAc-beta-1,2-Man-alpha-1,6-],[Man-alpha-1,3-]Man-beta-1,4-GlcNAcNCD
	keratan sulfate i, degradation product 41		Keratan sulfate degradation	glycan biosynthesis and metabolism	[GlcNAc-beta-1,2-Man-alpha-1,6-],[Man-alpha-1,3-]Man-beta-1,4-GlcNAcNCD
	keratan sulfate i, degradation product 5		Keratan sulfate degradation	glycan biosynthesis and metabolism	[Gal-beta-1,4-GlcNAc(6-SO3)-beta-1,3-(Gal-beta-1,4-GlcNAc(6-SO3))10-beta-1,3-Gal-beta-1,4-GlcNAc-beta-1,3-Gal-beta-1,4-GlcNAc-beta-1,2-Man-alpha-1,6-],[Gal-beta-1,4-GlcNAc-beta-1,2-Man-alpha-1,3-]Man-beta-1,4-GlcNAcNCD
	keratan sulfate i, degradation product 6		Keratan sulfate degradation	glycan biosynthesis and metabolism	[GlcNAc(6-SO3)-beta-1,3-(Gal-beta-1,4-GlcNAc(6-SO3))10-beta-1,3-Gal-beta-1,4-GlcNAc-beta-1,3-Gal-beta-1,4-GlcNAc-beta-1,2-Man-alpha-1,6-],[GlcNAc-beta-1,2-Man-alpha-1,3-]Man-beta-1,4-GlcNAcNCD
	keratan sulfate i, degradation product 7		Keratan sulfate degradation	glycan biosynthesis and metabolism	[GlcNAc-beta-1,3-(Gal-beta-1,4-GlcNAc(6-SO3))10-beta-1,3-Gal-beta-1,4-GlcNAc-beta-1,3-Gal-beta-1,4-GlcNAc-beta-1,2-Man-alpha-1,6-],[GlcNAc-beta-1,2-Man-alpha-1,3-]Man-beta-1,4-GlcNAcNCD
	keratan sulfate i, degradation product 8		Keratan sulfate degradation	glycan biosynthesis and metabolism	[(Gal-beta-1,4-GlcNAc(6-SO3))10-beta-1,3-Gal-beta-1,4-GlcNAc-beta-1,3-Gal-beta-1,4-GlcNAc-beta-1,2-Man-alpha-1,6-],[Man-alpha-1,3-]Man-beta-1,4-GlcNAcNCD
	keratan sulfate i, degradation product 9		Keratan sulfate degradation	glycan biosynthesis and metabolism	[GlcNAc(6-SO3)-beta-1,3-(Gal-beta-1,4-GlcNAc(6-SO3))9-beta-1,3-Gal-beta-1,4-GlcNAc-beta-1,3-Gal-beta-1,4-GlcNAc-beta-1,2-Man-alpha-1,6-],[Man-alpha-1,3-]Man-beta-1,4-GlcNAcNCD
	keratan sulfate ii (core 2-linked)		Keratan sulfate biosynthesis__Keratan sulfate degradation__Transport, Extracellular__Transport, Lysosomal	glycan biosynthesis and metabolism__membrane transport	no KEGG entry -- this is an example of one keratan sulfate II structure based on KEGG map:[Gal6S-GlcNAc6S]1-7[Gal-GlcNAc6S]1-6[Gal-GlcNAc-Gal],[NeuNAc]-Core 2structure of this compound is:no KEGG entry[Gal(6-SO3)-beta-1,4-GlcNAc(6-SO3)-beta-1,3-Gal-beta-1,4-GlcNAc(6-SO3)-beta-1,3-Gal-beta-1,4-GlcNAc-beta-1,3-Gal-beta-1,4-],[NeuNAc-alpha-2,3-]Core 2NCD
	keratan sulfate ii (core 2-linked), degradation product 1		Keratan sulfate degradation	glycan biosynthesis and metabolism	no KEGG entryGal(6-SO3)-beta-1,4-GlcNAc(6-SO3)-beta-1,3-Gal-beta-1,4-GlcNAc(6-SO3)-beta-1,3-Gal-beta-1,4-GlcNAc-beta-1,3-Gal-beta-1,4-Core 2NCD
	keratan sulfate ii (core 2-linked), degradation product 2		Keratan sulfate degradation	glycan biosynthesis and metabolism	no KEGG entryGal-beta-1,4-GlcNAc(6-SO3)-beta-1,3-Gal-beta-1,4-GlcNAc(6-SO3)-beta-1,3-Gal-beta-1,4-GlcNAc-beta-1,3-Gal-beta-1,4-Core 2NCD
	keratan sulfate ii (core 2-linked), degradation product 3		Keratan sulfate degradation	glycan biosynthesis and metabolism	no KEGG entryGlcNAc(6-SO3)-beta-1,3-Gal-beta-1,4-GlcNAc(6-SO3)-beta-1,3-Gal-beta-1,4-GlcNAc-beta-1,3-Gal-beta-1,4-GlcNAc-beta-1,6-GalNAc-alpha-1-O-Ser/ThrNCD
	keratan sulfate ii (core 2-linked), degradation product 4		Keratan sulfate degradation	glycan biosynthesis and metabolism	no KEGG entryGlcNAc-beta-1,3-Gal-beta-1,4-GlcNAc(6-SO3)-beta-1,3-Gal-beta-1,4-GlcNAc-beta-1,3-Gal-beta-1,4-GlcNAc-beta-1,6-GalNAc-alpha-1-O-Ser/ThrNCD
	keratan sulfate ii (core 2-linked), degradation product 5		Keratan sulfate degradation	glycan biosynthesis and metabolism	no KEGG entryGal-beta-1,4-GlcNAc(6-SO3)-beta-1,3-Gal-beta-1,4-GlcNAc-beta-1,3-Gal-beta-1,4-GlcNAc-beta-1,6-GalNAc-alpha-1-O-Ser/ThrNCD
	keratan sulfate ii (core 2-linked), degradation product 6		Keratan sulfate degradation	glycan biosynthesis and metabolism	no KEGG entryGlcNAc(6-SO3)-beta-1,3-Gal-beta-1,4-GlcNAc-beta-1,3-Gal-beta-1,4-GlcNAc-beta-1,6-GalNAc-alpha-1-O-Ser/ThrNCD
	keratan sulfate ii (core 2-linked), degradation product 7		Keratan sulfate degradation	glycan biosynthesis and metabolism	no KEGG entryGlcNAc-beta-1,3-Gal-beta-1,4-GlcNAc-beta-1,3-Gal-beta-1,4-GlcNAc-beta-1,6-GalNAc-alpha-1-O-Ser/ThrNCD
	keratan sulfate ii (core 2-linked), degradation product 8		Keratan sulfate degradation	glycan biosynthesis and metabolism	no KEGG entryGal-beta-1,4-GlcNAc-beta-1,3-Gal-beta-1,4-GlcNAc-beta-1,6-GalNAc-alpha-1-O-Ser/ThrNCD
	keratan sulfate ii (core 2-linked), degradation product 9		Keratan sulfate degradation	glycan biosynthesis and metabolism	no KEGG entryGlcNAc-beta-1,3-Gal-beta-1,4-GlcNAc-beta-1,6-GalNAc-alpha-1-O-Ser/ThrNCD
	keratan sulfate ii (core 4-linked)		Keratan sulfate biosynthesis__Keratan sulfate degradation__Transport, Extracellular__Transport, Lysosomal	glycan biosynthesis and metabolism__membrane transport	no KEGG entry -- this is an example of one keratan sulfate II structure based on KEGG map:[Gal6S-GlcNAc6S]1-7[Gal-GlcNAc6S]1-6[Gal-GlcNAc-Gal],[NeuNAc]-Core 4structure of this compound is:no KEGG entry[Gal(6-SO3)-beta-1,4-GlcNAc(6-SO3)-beta-1,3-Gal-beta-1,4-GlcNAc(6-SO3)-beta-1,3-Gal-beta-1,4-GlcNAc-beta-1,3-Gal-beta-1,4-],[NeuNAc-alpha-2,3-]Core 4NCD
	keratan sulfate ii (core 4-linked), degradation product 1		Keratan sulfate degradation	glycan biosynthesis and metabolism
	keratan sulfate ii (core 4-linked), degradation product 2		Keratan sulfate degradation	glycan biosynthesis and metabolism
	keratan sulfate ii (core 4-linked), degradation product 3		Keratan sulfate degradation	glycan biosynthesis and metabolism
	keratan sulfate ii (core 4-linked), degradation product 4		Keratan sulfate degradation	glycan biosynthesis and metabolism
	keratan sulfate ii biosynthesis, precursor 1		Keratan sulfate biosynthesis	glycan biosynthesis and metabolism	no KEGG entryNeuNAc-alpha-2,3-Core 2NCD
	keratan sulfate ii biosynthesis, precursor 1		Keratan sulfate biosynthesis	glycan biosynthesis and metabolism	No KEGG entry[Gal-beta-1,4], [Gal-beta-1,4]-Core 4NCD
	keratan sulfate ii biosynthesis, precursor 10		Keratan sulfate biosynthesis	glycan biosynthesis and metabolism	no KEGG entry[Gal-beta-1,4-GlcNAc(6-SO3)-beta-1,3-Gal-beta-1,4-GlcNAc(6-SO3)-beta-1,3-Gal-beta-1,4-GlcNAc-beta-1,3-Gal-beta-1,4-],[NeuNAc-alpha-2,3-]Core 2NCD
	keratan sulfate ii biosynthesis, precursor 10		Keratan sulfate biosynthesis	glycan biosynthesis and metabolism	no KEGG entry[Gal-beta-1,4-GlcNAc(6-SO3)-beta-1,3-Gal-beta-1,4-GlcNAc(6-SO3)-beta-1,3-Gal-beta-1,4-GlcNAc-beta-1,3-Gal-beta-1,4-],[NeuNAc-alpha-2,3-Gal-beta-1,4-]Core 4NCD
	keratan sulfate ii biosynthesis, precursor 2		Keratan sulfate biosynthesis	glycan biosynthesis and metabolism	no KEGG entry[Gal-beta-1,4-],[NeuNAc-alpha-2,3-]Core 2NCD
	keratan sulfate ii biosynthesis, precursor 3		Keratan sulfate biosynthesis	glycan biosynthesis and metabolism	no KEGG entry[GlcNAc-beta-1,3-Gal-beta-1,4-],[NeuNAc-alpha-2,3-]Core 2NCD
	keratan sulfate ii biosynthesis, precursor 3		Keratan sulfate biosynthesis	glycan biosynthesis and metabolism	no KEGG entry[GlcNAc-beta-1,3-Gal-beta-1,4-],[NeuNAc-alpha-2,3-Gal-beta-1,4-]Core 4NCD
	keratan sulfate ii biosynthesis, precursor 4		Keratan sulfate biosynthesis	glycan biosynthesis and metabolism	no KEGG entry[Gal-beta-1,4-GlcNAc-beta-1,3-Gal-beta-1,4-],[NeuNAc-alpha-2,3-]Core 2NCD
	keratan sulfate ii biosynthesis, precursor 4		Keratan sulfate biosynthesis	glycan biosynthesis and metabolism	no KEGG entry[Gal-beta-1,4-GlcNAc-beta-1,3-Gal-beta-1,4-],[NeuNAc-alpha-2,3-Gal-beta-1,4-]Core 4NCD
	keratan sulfate ii biosynthesis, precursor 5		Keratan sulfate biosynthesis	glycan biosynthesis and metabolism	no KEGG entry[GlcNAc-beta-1,3-Gal-beta-1,4-GlcNAc-beta-1,3-Gal-beta-1,4-],[NeuNAc-alpha-2,3-]Core 2NCD
	keratan sulfate ii biosynthesis, precursor 5		Keratan sulfate biosynthesis	glycan biosynthesis and metabolism	no KEGG entry[GlcNAc-beta-1,3-Gal-beta-1,4-GlcNAc-beta-1,3-Gal-beta-1,4-],[NeuNAc-alpha-2,3-Gal-beta-1,4-]Core 4NCD
	keratan sulfate ii biosynthesis, precursor 6		Keratan sulfate biosynthesis	glycan biosynthesis and metabolism	no KEGG entry[GlcNAc(6-SO3)-beta-1,3-Gal-beta-1,4-GlcNAc-beta-1,3-Gal-beta-1,4-],[NeuNAc-alpha-2,3-]Core 2NCD
	keratan sulfate ii biosynthesis, precursor 6		Keratan sulfate biosynthesis	glycan biosynthesis and metabolism	no KEGG entry[GlcNAc(6-SO3)-beta-1,3-Gal-beta-1,4-GlcNAc-beta-1,3-Gal-beta-1,4-],[NeuNAc-alpha-2,3-Gal-beta-1,4-]Core 4NCD
	keratan sulfate ii biosynthesis, precursor 7		Keratan sulfate biosynthesis	glycan biosynthesis and metabolism	no KEGG entry[Gal-beta-1,4-GlcNAc(6-SO3)-beta-1,3-Gal-beta-1,4-GlcNAc-beta-1,3-Gal-beta-1,4-],[NeuNAc-alpha-2,3-]Core 2NCD
	keratan sulfate ii biosynthesis, precursor 7		Keratan sulfate biosynthesis	glycan biosynthesis and metabolism	no KEGG entry[Gal-beta-1,4-GlcNAc(6-SO3)-beta-1,3-Gal-beta-1,4-GlcNAc-beta-1,3-Gal-beta-1,4-],[NeuNAc-alpha-2,3-Gal-beta-1,4-]Core 4NCD
	keratan sulfate ii biosynthesis, precursor 8		Keratan sulfate biosynthesis	glycan biosynthesis and metabolism	no KEGG entry[GlcNAc-beta-1,3-Gal-beta-1,4-GlcNAc(6-SO3)-beta-1,3-Gal-beta-1,4-GlcNAc-beta-1,3-Gal-beta-1,4-],[NeuNAc-alpha-2,3-]Core 2NCD
	keratan sulfate ii biosynthesis, precursor 8		Keratan sulfate biosynthesis	glycan biosynthesis and metabolism	no KEGG entry[GlcNAc-beta-1,3-Gal-beta-1,4-GlcNAc(6-SO3)-beta-1,3-Gal-beta-1,4-GlcNAc-beta-1,3-Gal-beta-1,4-],[NeuNAc-alpha-2,3-Gal-beta-1,4-]Core 4NCD
	keratan sulfate ii biosynthesis, precursor 9		Keratan sulfate biosynthesis	glycan biosynthesis and metabolism	no KEGG entry[GlcNAc(6-SO3)-beta-1,3-Gal-beta-1,4-GlcNAc(6-SO3)-beta-1,3-Gal-beta-1,4-GlcNAc-beta-1,3-Gal-beta-1,4-],[NeuNAc-alpha-2,3-]Core 2NCD
	keratan sulfate ii biosynthesis, precursor 9		Keratan sulfate biosynthesis	glycan biosynthesis and metabolism	no KEGG entry[GlcNAc(6-SO3)-beta-1,3-Gal-beta-1,4-GlcNAc(6-SO3)-beta-1,3-Gal-beta-1,4-GlcNAc-beta-1,3-Gal-beta-1,4-],[NeuNAc-alpha-2,3-Gal-beta-1,4-]Core 4NCD
	keratan sulfate ii boisynthesis, precursor 2		Keratan sulfate biosynthesis	glycan biosynthesis and metabolism	no KEGG entry[Gal-beta-1,4-],[NeuNAc-alpha-2,3-Gal-beta-1,4-]Core 4NCD
	leukotriene e4	5s-hydroxy,6r-(s-cysteinyl),7e,9e,11z,14z-eicosatetraenoic acid__lte4	Eicosanoid Metabolism	lipid metabolism	NJ
	leukotriene f4	ltf4	Eicosanoid Metabolism	lipid metabolism	NJ
	lignocericyl coenzyme a		Carnitine shuttle__Fatty acid activation__Fatty acid oxidation, peroxisome__R Group Synthesis__Transport, Peroxisomal	amino acid metabolism__lipid metabolism__membrane transport	C24:0 - C24H47O2 (charge -1)CoA - C21H32N7O16P3S (charge -4)NJ
	lignoceryl carnitine		Carnitine shuttle	lipid metabolism	C24:0NJ
	linoelaidic acid (all trans c18:2)	9-cis,11-trans-octadecadienoate__linoelaidic acid	Fatty Acid Metabolism__Fatty acid activation__Transport, Extracellular	lipid metabolism__membrane transport	SID: 35789CID: 72472no KEGG entryall trans C18:2NJ
	linoelaidic acid acp (all trans)		Fatty Acid Metabolism	lipid metabolism	NJ
	linoelaidyl carnitine		Carnitine shuttle	lipid metabolism	C18:2 - all transNJ
	linoelaidyl coenzyme a		Carnitine shuttle__Fatty acid activation__Fatty acid elongation__Fatty acid oxidation__R Group Synthesis	amino acid metabolism__lipid metabolism	C18:2 - C18H31O2 (charge -1)CoA - C21H32N7O16P3S (charge -4)NJ
	linoleic acid acp (all cis)		Fatty Acid Metabolism	lipid metabolism	NJ
	linoleic coenzyme a	linoleic acid coenzyme a	Carnitine shuttle__Fatty acid activation__Fatty acid elongation__Fatty acid oxidation__R Group Synthesis	amino acid metabolism__lipid metabolism	C18:2 - C18H31O2 (charge -1)CoA - C21H32N7O16P3S (charge -4)NJ
	linoleyl carnitine	linoleic acid carnitine	Carnitine shuttle	lipid metabolism	C18:2, n-6NJ
	lumisterol 3		Vitamin D	metabolism of cofactors and vitamins	based on Vitamins, G.F.M. Ball,2004, Blackwell publishing, 1st ed (book) pg.194
	lysophosphatidic acid		Triacylglycerol Synthesis	lipid metabolism	FULLR corresponds to acyl/R groups in texts.NJ
	lysophosphatidylcholine	1-acyl-sn-glycero-3-phosphocholine__1-acyl-sn-glycerol-3-phosphocholine__2-lysolecithin__2-lysophosphatidylcholine__alpha-acylglycerophosphocholine__lysolecithin	Fatty Acid Metabolism__Glycerophospholipid Metabolism__Vitamin A Metabolism	metabolism of cofactors and vitamins__lipid metabolism	no charge - followed same scheme as charge determination for pchol_hs (phosphatidylcholine)re-review in future FULLR corresponds to acyl/R groups in texts.NJ
	mannosyl-3-(phosphoethanolaminyl-mannosyl)-glucosaminyl-acylphosphatidylinositol (m4a)	[{[man],[pe-]man-},{pe-}man-],[pe-]man-glcn-acylpi	Glycosylphosphatidylinositol (GPI)-anchor biosynthesis	glycan biosynthesis and metabolism	[{[mannose-alpha-1,2-],[phosphoethanolamine-1,6-]mannose-alpha-1,2-},{phosphoethanolamine-1,6-}mannose-alpha-1,4-],[phosphoethanolamine-1,2-]mannose-alpha-1,4-glucosaminyl-acylphosphatidylinositolNCDFULLR corresponds to acyl/R groups in texts.NJ
	mannosyl-3-(phosphoethanolaminyl-mannosyl)-glucosaminyl-acylphosphatidylinositol-protein (m4a)		Glycosylphosphatidylinositol (GPI)-anchor biosynthesis	glycan biosynthesis and metabolism	NCDFULLR corresponds to acyl/R groups in texts.NJ
	monoacylglycerol 2		Fatty Acid Metabolism__Triacylglycerol Synthesis	lipid metabolism	FULLR corresponds to acyl/R groups in texts.NJ
	n2m2nmasn (w/o peptide linkage)		N-Glycan Degradation	glycan biosynthesis and metabolism	no KEGG entry1st degradation product in breakdown of n2m2nmasn([GlcNAc-beta-1,2-Man-alpha-1,6-], [GlcNAc-beta-1,2-Man-alpha-1,3-]),(GlcNAc-beta-1,4-)Man-beta-1,4-GlcNAc-beta-1,4-GlcNAcNCD
	naphthalene epoxide		CYP Metabolism__Transport, Extracellular	membrane transport__xenobiotics biodegradation and metabolism	results from epoxidation of naphthalene by p450 metabolismNJ
	nervonyl carnitine	nervonic acid - carnitine	Carnitine shuttle	lipid metabolism	C24:1NJ
	nervonyl coenzyme a		Carnitine shuttle__Fatty acid activation__Fatty acid oxidation, peroxisome__R Group Synthesis__Transport, Peroxisomal	amino acid metabolism__lipid metabolism__membrane transport	C24:1 - C24H45O2 (charge -1)CoA - C21H32N7O16P3S (charge -4)NJ
	nifedipine	adalat__hexadilat__introcar__kordafen__nifedicor__oxcord__procardia__procardia__tibricol	CYP Metabolism__Transport, Extracellular	membrane transport__xenobiotics biodegradation and metabolism	need to recheck charge NJ
	octadecenoyl carnitine		Carnitine shuttle	lipid metabolism	TV
	octadecynoyl-acp (n-c18:2acp)		Fatty Acid Metabolism	lipid metabolism	NCDJLR changed to fix ACP(used to be just R, now C11H20N2O7PRS)
	omega hydroxy dodecanoate (n-c12:0)	omega hydroxy lauric acid	CYP Metabolism__Transport, Extracellular	membrane transport__xenobiotics biodegradation and metabolism	cyp rxn - hydroxylated dodecanoic acidNJ
	omega hydroxy hexadecanoate (n-c16:0)	omega hydroxy palmitic acid	CYP Metabolism__Transport, Extracellular	membrane transport__xenobiotics biodegradation and metabolism	cyp metabolized palmitic acidNJ
	omega hydroxy tetradecanoate (n-c14:0)	omega hydroxy myristic acid	CYP Metabolism__Transport, Extracellular	membrane transport__xenobiotics biodegradation and metabolism	cyp metabolized myristic acidNJ
	omeprazole	demeprazol__dudencer__emeproton__epirazole__gastrimut__gastroloc__gibancer__indurgan__inhibitron	CYP Metabolism__Transport, Extracellular	membrane transport__xenobiotics biodegradation and metabolism	proton pump inhibitor for acid refluxfor p450 metabolismNJ
	paclitaxel	lipopac__onxol__paxceed__taxol__taxol a	CYP Metabolism__Transport, Extracellular	membrane transport__xenobiotics biodegradation and metabolism	mitotic inhibitor - used for cancerNJ
	pendtadenoyl carnitine	pentadecanoic acid - carnitine__pentadecanoate carnitine	Carnitine shuttle	lipid metabolism	net crn addition: C7H14NO2 (+1)NJ
	pentadecanoyl coenzyme a	pentadecanoic acid coenzyme a__n-pentadecanoic acid coa	Carnitine shuttle__Fatty acid activation__Fatty acid oxidation	lipid metabolism	no KEGGC15:0NJ
	pentaglutamyl folate (dhf)		Folate Metabolism__Transport, Lysosomal	metabolism of cofactors and vitamins__membrane transport	IT
	pentaglutamyl folate (thf)		Folate Metabolism__Transport, Lysosomal__Transport, Mitochondrial	metabolism of cofactors and vitamins__membrane transport	IT
	peptide sans lysine	peptide without lysine (cleaved)	Lysine Metabolism	amino acid metabolism
	phosphatidic acid	phosphatidate	Glycerophospholipid Metabolism__Transport, Endoplasmic Reticular__Transport, Golgi Apparatus__Transport, Nuclear__Triacylglycerol Synthesis	lipid metabolism__membrane transport	FULLR corresponds to acyl/R groups in texts.NJ
	phosphatidyl glycerol phosphate		Glycerophospholipid Metabolism	lipid metabolism	FULLR corresponds to acyl/R groups in texts.NJ
	phosphatidylcholine		Fatty Acid Metabolism__Glycerophospholipid Metabolism__Sphingolipid Metabolism__Transport, Endoplasmic Reticular__Transport, Extracellular__Transport, Golgi Apparatus__Transport, Mitochondrial__Vitamin A Metabolism	metabolism of cofactors and vitamins__lipid metabolism__membrane transport	FULLR corresponds to acyl/R groups in texts.cholp: C5H13NO4Pcharged and neutral formulas identical because at neutral charge N loses H, but P gains HNJ
	phosphatidylethanolamine		Glycerophospholipid Metabolism__Glycosylphosphatidylinositol (GPI)-anchor biosynthesis__Transport, Endoplasmic Reticular__Transport, Extracellular__Transport, Golgi Apparatus__Transport, Mitochondrial	glycan biosynthesis and metabolism__lipid metabolism__membrane transport	FULLR corresponds to acyl/R groups in texts.ethamp: C2H7NO4Pcharged and neutral formulas identical because at neutral pH P loses H, but N gains HNJ
	phosphatidylglycerol		Glycerophospholipid Metabolism__Triacylglycerol Synthesis	lipid metabolism	FULLR corresponds to acyl/R groups in texts.NJ
	phosphatidylinositol	ptdins	Glycerophospholipid Metabolism__Glycosylphosphatidylinositol (GPI)-anchor biosynthesis__Inositol Phosphate Metabolism__Transport, Nuclear	carbohydrate metabolism__glycan biosynthesis and metabolism__lipid metabolism__membrane transport	FULLR corresponds to acyl/R groups in texts.NJ
	phosphatidylinositol 4,5-bisphosphate	pip2__ptdins(4,5)p2__phosphatidylinositol disphosphate	Glycerophospholipid Metabolism__Inositol Phosphate Metabolism__Transport, Nuclear	carbohydrate metabolism__lipid metabolism__membrane transport	FULLR corresponds to acyl/R groups in texts.NJchanged to -5 charge; changed neutral formula to H19 - NCD
	phosphatidylinositol-3,4-bisphosphate		Inositol Phosphate Metabolism	carbohydrate metabolism	no KEGG entryNCDFULLR corresponds to acyl/R groups in texts.NJ
	phosphatidylinositol-3,5-bisphosphate		Inositol Phosphate Metabolism	carbohydrate metabolism	no KEGG entryNCDFULLR corresponds to acyl/R groups in texts.NJ
	phosphatidylserine	1,2-diacyl-sn-glycerol 3-phospho-l-serine__3-o-sn-phosphatidyl-l-serine__o3-phosphatidyl-l-serine__phosphatidyl-l-serine	Glycerophospholipid Metabolism__Transport, Endoplasmic Reticular__Transport, Extracellular__Transport, Golgi Apparatus__Transport, Mitochondrial	lipid metabolism__membrane transport	FULLR corresponds to acyl/R groups in texts.charged formula: P group (-1), Carboxy group (-1), Amino group (+1)NJ
	phosphoethanolaminyl-trimannosyl-glucosaminyl-acylphosphatidylinositol (h6')	pe-(man)3-glcn-acylpi	Glycosylphosphatidylinositol (GPI)-anchor biosynthesis	glycan biosynthesis and metabolism	no KEGG entryphosphoethanolamine-1,6-mannose-alpha-1,2-mannose-alpha-1,6-mannose-alpha-1,4-glucosaminyl-acylphosphatidylinositolFULLR corresponds to acyl/R groups in texts.NCD
	phosphorylase-limit dextrin (glycogenin-1,6{4[1,4-glc], 4[1,4-glc]})		Starch and Sucrose Metabolism	carbohydrate metabolism	Phosphorylase-limit dextrins are products of the glycogen degradation pathway which cannot be broken down any further by glycogen phosphorylase. This compound is a specific example used in the glycogen degradation pathway of the human reconstruction. Glycogenin is a self-glucosylating protein used as a primer for glycogen biosynthesis.NCD
	primed glycogenin (glycogenin-8[1,4-glc])		Starch and Sucrose Metabolism	carbohydrate metabolism	Glycogenin is a self-glucosylating protein used as a primer for glycogen biosynthesis. Glycogen synthase can begin adding chains to the molecular once 8 glucoses have been added to glycogenin.NCD
	pristanic acid		Fatty Acid Metabolism__Fatty acid activation__Transport, Peroxisomal	lipid metabolism__membrane transport	NJ
	pristanoyl coa	pristanic acid coenzyme a__pristanoyl coenzyme a	Fatty Acid Metabolism__Fatty acid activation__Fatty acid oxidation, peroxisome__Transport, Peroxisomal	lipid metabolism__membrane transport	NJ
	protein-linked asparagine residue (n-glycosylation site)		Keratan sulfate degradation__N-Glycan Biosynthesis__N-Glycan Degradation	glycan biosynthesis and metabolism	NCD
	pseudoecgonyl-coa		Alkaloid biosynthesis II	metabolism of secondary metabolites	SABcharge uncertain
	r group 1 coenzyme a		Cholesterol Metabolism__R Group Synthesis	amino acid metabolism__lipid metabolism	Test compound - for generalized addition to glycerol, ceramide, etc etcNet coa addition: C21H31N7O15P3S (-3)General Fatty Acid: XCO2 (-1) => [CnHmO2]NJ
	r group 2 coenzyme a		Cholesterol Metabolism__R Group Synthesis	amino acid metabolism__lipid metabolism	Test compound - for generalized addition to glycerol, ceramide, etc etcNet coa addition: C21H31N7O15P3S (-3)General Fatty Acid: XCO2 (-1) => [CnHmO2]NJ
	r group 3 coenzyme a		R Group Synthesis	amino acid metabolism	Test compound - for generalized addition to glycerol, ceramide, etc etcNet coa addition: C21H31N7O15P3S (-3)General Fatty Acid: XCO2 (-1) => [CnHmO2]NJ
	r group 4 coenzyme a		R Group Synthesis	amino acid metabolism	Test compound - for generalized addition to glycerol, ceramide, etc etcNet coa addition: C21H31N7O15P3S (-3)General Fatty Acid: XCO2 (-1) => [CnHmO2]NJ
	r group 5 coenzyme a		R Group Synthesis	amino acid metabolism	Test compound - for generalized addition to glycerol, ceramide, etc etcNet coa addition: C21H31N7O15P3S (-3)General Fatty Acid: XCO2 (-1) => [CnHmO2]NJ
	r group 6 coenzyme a		R Group Synthesis	amino acid metabolism	Test compound - for generalized addition to glycerol, ceramide, etc etcNet coa addition: C21H31N7O15P3S (-3)General Fatty Acid: XCO2 (-1) => [CnHmO2]NJ
	r total		Fatty Acid Metabolism__Glycerophospholipid Metabolism__R Group Synthesis__Sphingolipid Metabolism__Transport, Lysosomal__Transport, Peroxisomal__Triacylglycerol Synthesis	amino acid metabolism__lipid metabolism__membrane transport	for first position of triacylglycerols/diacylglycerols/monoacylglycerolsFULLR is acyl/R equivalent of textbooksNJ
	r total 2 carnitine		Carnitine shuttle	lipid metabolism	addition of carnitine to R group: C7H14NO2 +1NJ
	r total 2 coenzyme a		Carnitine shuttle__R Group Synthesis__Triacylglycerol Synthesis__Vitamin A Metabolism	amino acid metabolism__metabolism of cofactors and vitamins__lipid metabolism	equivalent to acyl-coaNJ
	r total 2 position		Fatty Acid Metabolism__Glycerophospholipid Metabolism__R Group Synthesis__Triacylglycerol Synthesis__Vitamin A Metabolism	amino acid metabolism__metabolism of cofactors and vitamins__lipid metabolism	for second position of triacylglycerols/diacylglycerolsFULLR2 is acyl/R equivalent of textbooksNJ
	r total 3 carnitine		Carnitine shuttle	lipid metabolism	addition of carnitine to R group: C7H14NO2 +1NJ
	r total 3 coenzyme a		Carnitine shuttle__R Group Synthesis__Triacylglycerol Synthesis	amino acid metabolism__lipid metabolism	equivalent to acy-coa for HR metabolismNJ
	r total 3 position		R Group Synthesis__Triacylglycerol Synthesis	amino acid metabolism__lipid metabolism	FULLR3 - acyl/R equivalent in texts - for third position of triacylglycerolsNJ
	r total carnitine		Carnitine shuttle	lipid metabolism	addition of carnitine to R group: C7H14NO2 +1NJ
	r total coenzyme a		Carnitine shuttle__R Group Synthesis__Sphingolipid Metabolism__Triacylglycerol Synthesis	amino acid metabolism__lipid metabolism	equivalent of acyl-coa for HRNJ
	reducing glcnac removed form of n2m2nmasn (wo peptide)		N-Glycan Degradation	glycan biosynthesis and metabolism	no KEGG entry2nd degradation product in breakdown of n2m2nmasn([GlcNAc-beta-1,2-Man-alpha-1,6-], [GlcNAc-beta-1,2-Man-alpha-1,3-]),(GlcNAc-beta-1,4-)Man-beta-1,4-GlcNAcNCD
	retinoyl coa		Vitamin A Metabolism	metabolism of cofactors and vitamins	IT
	s-aminomethyldihydrolipoamide		Glycine, Serine, and Threonine Metabolism	amino acid metabolism	no KEGG entryNCDchecked N group; added +1 charge - NCD
	sphingomyelin		Sphingolipid Metabolism__Transport, Golgi Apparatus__Transport, Lysosomal	lipid metabolism__membrane transport	FULLR corresponds to acyl/R groups in texts.NJ
	starch, structure 1 (1,6-{7[1,4-glc], 4[1,4-glc]})		Starch and Sucrose Metabolism	carbohydrate metabolism	Starch is a multi-branched polysaccharide composed of a-1,4- and a-1,6-linked glucose residues. This compound is a specific example used in the starch degradation pathway of the human reconstruction.NCD
	starch, structure 2 (1,6-{2[1,4-glc], [1,4-glc]})		Starch and Sucrose Metabolism	carbohydrate metabolism	Starch is a multi-branched polysaccharide composed of a-1,4- and a-1,6-linked glucose residues. This compound is a specific example used in the starch degradation pathway of the human reconstruction.NCD
	stearidonyl carnitine	stearidonic acid carnitine	Carnitine shuttle	lipid metabolism	C18:4, n-3NJ
	stearidonyl coenzyme a	stearidonic acid coa__stearidonic acid coenzyme a	Carnitine shuttle__Fatty acid activation__Fatty acid elongation__Fatty acid oxidation__Fatty acid oxidation, peroxisome__R Group Synthesis	amino acid metabolism__lipid metabolism	C18:4 - C18H27O2 (charge -1)CoA - C21H32N7O16P3S (charge -4)NJ
	stearoylcarnitine		Carnitine shuttle	lipid metabolism	TV
	sulfate derivative of norepinephrine		Transport, Extracellular__Tyrosine metabolism	amino acid metabolism__membrane transport	TV/RKS
	sulfatide galactocerebroside	galatocerebroside 3-sulfate	Sphingolipid Metabolism__Transport, Golgi Apparatus__Transport, Lysosomal	lipid metabolism__membrane transport	FULLR corresponds to acyl/R groups in texts.NJ
	tachysterol 3		Vitamin D	metabolism of cofactors and vitamins	based on Vitamins, G.F.M. Ball,2004, Blackwell publishing, 1st ed (book) pg.194 IT
	testosterone sulfate	17beta-(sulfooxy)androst-4-en-3-one__testosterone 17-sulphate__testosterone-17-sulfate	Steroid Metabolism__Transport, Extracellular	lipid metabolism__membrane transport	NJ
	tetracosahexaenoic acid, n-3		Fatty acid activation__Transport, Extracellular	lipid metabolism__membrane transport	no KEGG idC24:6, n-3tetracosa-6,9,12,15,18,21-hexaenoic acidNJ
	tetracosahexaenoyl coenzyme a		Fatty acid activation__Fatty acid elongation__Fatty acid oxidation, peroxisome__R Group Synthesis__Transport, Peroxisomal	amino acid metabolism__lipid metabolism__membrane transport	C24:6, n-3 C24H35O2 (charge -1)CoA - C21H32N7O16P3S (charge -4)C24:6, n-3 tetracosa-6,9,12,15,18,21-hexaenoic acidNJ
	tetracosanoyl-coa (n-c24:0coa)		Fatty Acid Metabolism	lipid metabolism	no KEGG entryNCD
	tetracosapentaenoic acid, n-3		Fatty acid activation__Transport, Extracellular	lipid metabolism__membrane transport	C24:5, n-3 C24H38O2 (charge -1)tetracosa-9,12,15,18,21-pentaenoic acidNJ
	tetracosapentaenoic acid, n-6	tetracosapentaenoate,n-6__tetracosapentaenoic acid,n-6	Fatty acid activation__Transport, Extracellular	lipid metabolism__membrane transport	no KEGG idC24:5, n-6tetracosa-6,9,12,15,18-pentaenoic acidNJ
	tetracosapentaenoyl carnitine		Carnitine shuttle	lipid metabolism	C24:5, n-3 C24H38O2 tetracosa-9,12,15,18,21-pentaenoic acidNJ
	tetracosapentaenoyl carnitine		Carnitine shuttle	lipid metabolism	no KEGG idC24:5, n-6tetracosa-6,9,12,15,18-pentaenoic acidNJ
	tetracosapentaenoyl coenzyme a, n-3		Carnitine shuttle__Fatty acid activation__Fatty acid elongation__Fatty acid oxidation, peroxisome__R Group Synthesis__Transport, Peroxisomal	amino acid metabolism__lipid metabolism__membrane transport	C24:5, n-3 C24H37O2 (charge -1)CoA - C21H32N7O16P3S (charge -4)C24:5, n-3tetracosa-9,12,15,18,21-pentaenoic acidNJ
	tetracosapentaenoyl coenzyme a, n-6		Carnitine shuttle__Fatty acid activation__Fatty acid oxidation, peroxisome__R Group Synthesis__Transport, Peroxisomal	amino acid metabolism__lipid metabolism__membrane transport	C24:5, n-6 C24H37O2 charge (-1)CoA - C21H32N7O16P3S (charge -4)C24:5, n-6tetracosa-6,9,12,15,18-pentaenoic acidNJ
	tetracosatetraenoic acid n-6		Fatty acid activation__Transport, Extracellular	lipid metabolism__membrane transport	no KEGG idC24:4, n-6tetracosa-9,12,15,18-tetraenoic acidNJ
	tetracosatetraenoyl carnitine	tetracosatraenoic acid carnitine	Carnitine shuttle	lipid metabolism	C24:4, n-6tetracosa-9,12,15,18-tetraenoic acidNJ
	tetracosatetraenoyl coenzyme a		Carnitine shuttle__Fatty acid activation__Fatty acid oxidation, peroxisome__R Group Synthesis__Transport, Peroxisomal	amino acid metabolism__lipid metabolism__membrane transport	C24:4, n-6 C24H39O2 (-1)CoA - C21H32N7O16P3S (charge -4)C24:4, n-6tetracosa-9,12,15,18-tetraenoic acidNJ
	tetradecanoyl carnitine	myristic acid carnitine	Carnitine shuttle	lipid metabolism	C14:0 + carnitineNJ
	tetrahydrobiopterin-4a-carbinolamine		Tetrahydrobiopterin__Tryptophan metabolism__Tyr, Phe, Trp Biosynthesis__Tyrosine metabolism	amino acid metabolism__metabolism of cofactors and vitamins	SABbased on PMID 10727395
	timnodonyl carnitine	timnodonic acid carnitine	Carnitine shuttle	lipid metabolism	C20:5, n-3NJ
	timnodonyl coenzyme a		Carnitine shuttle__Fatty acid activation__Fatty acid elongation__Fatty acid oxidation__Fatty acid oxidation, peroxisome__R Group Synthesis__Transport, Peroxisomal	amino acid metabolism__lipid metabolism__membrane transport	C20:5 - C20H29O2 (charge -1)CoA - C21H32N7O16P3S (charge -4)C20:5, n-3NJ
	tolbutamide	aglicid__arkozal__artosin__butamide__diabetamid__diabetol diabuton__diasulfon__dirastan	CYP Metabolism__Transport, Extracellular	membrane transport__xenobiotics biodegradation and metabolism	for p450 metabolismNJ
	trans-hexadec-2-enoyl carnitine		Carnitine shuttle	lipid metabolism	16:1NJ
	triacylglycerol		Triacylglycerol Synthesis	lipid metabolism	FULLR corresponds to acyl/R groups in texts.NJ
	trimannosyl-glucosaminyl-acylphosphatidylinositol (h4)	(man)3-glcn-acylpi	Glycosylphosphatidylinositol (GPI)-anchor biosynthesis	glycan biosynthesis and metabolism	no KEGG entrymannose-alpha-1,2-mannose-alpha-1,6-mannose-alpha-1,4-glucosaminyl-acylphosphatidylinositolNCDFULLR corresponds to acyl/R groups in texts.NJ
	tyr-194 of apo-glycogenin protein (primer for glycogen synthesis)		Starch and Sucrose Metabolism	carbohydrate metabolism	Glycogenin is a self-glucosylating protein used as a primer for glycogen biosynthesis. Tyrosine 194 is the site of the initial glucose addition. Once 8 residues have been added to glycogenin (forming primed glycogenin), additional glucose molecules can be added by glycogen synthase.NCD
	vaccenyl carnitine		Carnitine shuttle	lipid metabolism	C18:1 - C18H33O2 NJ
	vaccenyl coenzyme a	vaccenyl coa	Carnitine shuttle__Fatty acid activation__Fatty acid elongation__Fatty acid oxidation__R Group Synthesis	amino acid metabolism__lipid metabolism	C18:1 - C18H33O2 (charge -1)C21H32N7O16P3S (charge -4)NJ
	w hydroxy testosterone	omega hydroxy testosterone	Steroid Metabolism__Transport, Extracellular	lipid metabolism__membrane transport	for p450 degradation of testosteronew used for general, non-specific rxnsNJ
	w-hydroxyl arachidonic acid	omega hydroxylated arachidonic acid	Eicosanoid Metabolism	lipid metabolism	NJ
	w-hydroxyl leukotriene b4	20 hydroxy leukotriene b4__omega hydroxy leukotriene b4__omega-hydroxylated leukotriene b4	Eicosanoid Metabolism	lipid metabolism	NJ
	zymosterol intermediate 2		Cholesterol Metabolism	lipid metabolism	NCD

## Sheet: EHMN
	EHMN
	Number of unique metabolites without IDs	826
	Category	Number of metabolites
	amino acid metabolism	107
	carbohydrate metabolism	17
	energy metabolism	0
	glycan biosynthesis and metabolism	18
	lipid metabolism	495
	metabolism of cofactors and vitamins	93
	metabolism of secondary metabolites	0
	nucleotide metabolism	2
	xenobiotics biodegradation and metabolism	15
	miscellaneous	0
	membrane transport	0
	no pathway	83
	name	synonyms	pathway	category
	(-)-5-(3,4,5-trihydroxyphenyl)-gama-valerolactone		isolated	no pathway
	(-)-delta-(3',4',5'-trihydroxyphenyl)-gama-valerolactone 3',4',5'-trisulfate		isolated	no pathway
	(-)-delta-(3',4',5'-trihydroxyphenyl)-gama-valerolactone 3',4'-disulfate		isolated	no pathway
	(-)-delta-(3',4',5'-trihydroxyphenyl)-gama-valerolactone 3',5'-disulfate		isolated	no pathway
	(-)-delta-(3',4',5'-trihydroxyphenyl)-gama-valerolactone 3'-sulfate		isolated	no pathway
	(-)-delta-(3',4',5'-trihydroxyphenyl)-gama-valerolactone 4'-sulfate		isolated	no pathway
	(-)-epicatechin sulfate		isolated	no pathway
	(-)-epigallocatechin sulfate		isolated	no pathway
	(2r)-pristanoyl-coa		Phytanic acid peroxisomal oxidation	lipid metabolism
	(2r,6r,10r)-trimethyl-hendecanoyl-coa		Phytanic acid peroxisomal oxidation	lipid metabolism
	(2s)-pristanoyl-coa		Phytanic acid peroxisomal oxidation	lipid metabolism
	(2s,6r,10r)-pristanate		Phytanic acid peroxisomal oxidation	lipid metabolism
	(2s,6r,10r)-trimethyl-2e-hendecenoyl-coa		Phytanic acid peroxisomal oxidation	lipid metabolism
	(2s,6r,10r)-trimethyl-hendecanoyl-coa		Phytanic acid peroxisomal oxidation	lipid metabolism
	(3e,5z,8z)-tetradecatrienoyl-coa		Omega-6 fatty acid metabolism	lipid metabolism
	(3s)-3-hydroxy-cis,cis-palmito-7,10-dienoyl-coa		Di-unsaturated fatty acid beta-oxidation	lipid metabolism
	(3s)-3-hydroxy-cis-8-tetradecenoyl-coa		Omega-6 fatty acid metabolism	lipid metabolism
	(3s)-3-hydroxydodec-cis-6-enoyl-coa		Di-unsaturated fatty acid beta-oxidation	lipid metabolism
	(3s)-3-hydroxylinoleoyl-coa		Di-unsaturated fatty acid beta-oxidation	lipid metabolism
	(3s)-hydroxy-eicosa-cis,cis-11,14-dienoyl-coa		Omega-6 fatty acid metabolism	lipid metabolism
	(3s)-hydroxy-tetracosa-6,9,12,15,18,21-all-cis-hexaenoyl-coa		Omega-3 fatty acid metabolism	lipid metabolism
	(3s,7r,11r)-phytanate		Phytanic acid peroxisomal oxidation	lipid metabolism
	(4r,8r,12r)-trimethyl-2e-tridecenoyl-coa		Phytanic acid peroxisomal oxidation	lipid metabolism
	(8z,11z,14z,17z)-eicosatetraenoyl-coa		Omega-3 fatty acid metabolism	lipid metabolism
	(r)-1,2-dimethyl-5,6-dihydroxy-tetrahydroisoquinoline		Tyrosine metabolism	amino acid metabolism
	(s)-3-hydroxypalmitoleoyl-coa		Mono-unsaturated fatty acid beta-oxidation	lipid metabolism
	1-(1,2,3,4,5-pentahydroxypent-1-yl)-1,2,3,4-tetrahydro-beta-carboline-3-carboxylate		Tryptophan metabolism	amino acid metabolism
	1,2,3,4-tetrahydro-beta-carboline		Tryptophan metabolism	amino acid metabolism
	1,2-dehydrosalsolinol		Tyrosine metabolism	amino acid metabolism
	1,4-benzothiazine-o-quinonimine		isolated	no pathway
	1,4-benzothiazinyl-alanine		Tyrosine metabolism	amino acid metabolism
	10,11-dihydro-12-epi-leukotriene b4		Leukotriene metabolism	lipid metabolism
	10,11-dihydro-12-oxo-ltb4		Leukotriene metabolism	lipid metabolism
	10,11-dihydro-12r-hydroxy-leukotriene c4		Leukotriene metabolism	lipid metabolism
	10,11-dihydro-12r-hydroxy-leukotriene d4		Leukotriene metabolism	lipid metabolism
	10,11-dihydro-12r-hydroxy-leukotriene e4		Leukotriene metabolism	lipid metabolism
	10,11-dihydro-20-dihydroxy-ltb4		Leukotriene metabolism	lipid metabolism
	10,11-dihydro-20-trihydroxy-leukotriene b4		Leukotriene metabolism	lipid metabolism
	10,11-dihydro-leukotriene b4		Leukotriene metabolism	lipid metabolism
	10,11-dihydro-ltb4-coa		Leukotriene metabolism	lipid metabolism
	10,11-epoxy-(4z,7z)-hexadecadienoic acid		Arachidonic acid metabolism	lipid metabolism
	10-hete		Arachidonic acid metabolism	lipid metabolism
	10-hydroperoxy-h4-neuroprostane		D4&E4-neuroprostanes formation	lipid metabolism
	10-hydroxy-6,8,12-octadecatrienoate		isolated	no pathway
	10-hydroxy-d4-neuroprostane		D4&E4-neuroprostanes formation	lipid metabolism
	10-hydroxy-e4-neuroprostane		D4&E4-neuroprostanes formation	lipid metabolism
	10-hydroxy-octadec-12z-enoate-9-beta-d-glucuronide		Linoleate metabolism	lipid metabolism
	10-peroxy-docosahexaenoate		D4&E4-neuroprostanes formation	lipid metabolism
	11,12-dihydroxy-5(e),7(e),9(e),14(z)-eicosatetraenoate		Arachidonic acid metabolism	lipid metabolism
	11,15-cyclo-12,14-cycloperoxy-8-hydroperoxy-5z,9e-eicosadienoic		Prostaglandin formation from arachidonate	lipid metabolism
	11,15-cyclo-8,12,14-trihydroxy-(5z,9e)-eicosadienoic acid		Prostaglandin formation from arachidonate	lipid metabolism
	11'-carboxy-alpha-chromanol		Vitamin E metabolism	metabolism of cofactors and vitamins
	11'-carboxy-alpha-tocotrienol		Vitamin E metabolism	metabolism of cofactors and vitamins
	11'-carboxy-gama-chromanol		Vitamin E metabolism	metabolism of cofactors and vitamins
	11'-carboxy-gama-tocotrienol		Vitamin E metabolism	metabolism of cofactors and vitamins
	11-cis-eicosenoyl-coa		De novo fatty acid biosynthesis	lipid metabolism
	11-dehydro-13,14-dihydro-15-oxo-txb2		Prostaglandin formation from arachidonate	lipid metabolism
	11-dehydro-15-keto-txb2		Prostaglandin formation from arachidonate	lipid metabolism
	11-dehydro-2,3-dinor-txb2		Prostaglandin formation from arachidonate	lipid metabolism
	11-desoxycorticosterone sulfate		C21-steroid hormone biosynthesis and metabolism	lipid metabolism
	11-hpode		Linoleate metabolism	lipid metabolism
	11-hydroperoxy-h4-neuroprostane		D4&E4-neuroprostanes formation	lipid metabolism
	11-hydroxy-7,9-hexadecadienoate		isolated	no pathway
	11-hydroxy-d4-neuroprostane		D4&E4-neuroprostanes formation	lipid metabolism
	11-hydroxy-e4-neuroprostane		D4&E4-neuroprostanes formation	lipid metabolism
	11-hydroxyeicosatetraenoate		Arachidonic acid metabolism	lipid metabolism
	11-hydroxyeicosatetraenoate glyceryl ester		Prostaglandin formation from arachidonate	lipid metabolism
	11-peroxy-5z,8z,12e,14z-eicosatetraenoate		Prostaglandin formation from arachidonate	lipid metabolism
	11-peroxy-docosahexaenoate		D4&E4-neuroprostanes formation	lipid metabolism
	11r-hepe		Putative anti-Inflammatory metabolites formation from EPA	lipid metabolism
	12(s)-hydroxyarachidonylethanolamide		Prostaglandin formation from arachidonate	lipid metabolism
	12,13-epoxy-(6z,9z)-octadecadienoic acid		Arachidonic acid metabolism	lipid metabolism
	12,13-epoxy-9-alkoxy-10e-octadecenoate		Linoleate metabolism	lipid metabolism
	12,13-epoxy-9-hydroperoxy-10e-octadecenoate		Linoleate metabolism	lipid metabolism
	12,13-epoxylinoleic acid radical		Linoleate metabolism	lipid metabolism
	12,13-hydroxyoctadec-9(z)-enoate		Linoleate metabolism	lipid metabolism
	12,20-dihete		Arachidonic acid metabolism	lipid metabolism
	12,20-dioxo-leukotriene b4		Leukotriene metabolism	lipid metabolism
	12-hetre		Arachidonic acid metabolism	lipid metabolism
	12-hydroperoxyeicosatetraenoate glyceryl ester		Prostaglandin formation from arachidonate	lipid metabolism
	12-hydroxy-13-o-d-glucuronoside-octadec-9z-enoate		Linoleate metabolism	lipid metabolism
	12-o-d-glucuronoside-13-hydroxyoctadec-9z-enoate		Linoleate metabolism	lipid metabolism
	12-oxo-(5z,8z,10e)-heptadecatrienoic acid		Prostaglandin formation from arachidonate	lipid metabolism
	12-oxo-10,11-dihydro-20-cooh-ltb4		Leukotriene metabolism	lipid metabolism
	12-oxo-20-carboxy-leukotriene b4		Leukotriene metabolism	lipid metabolism
	12-oxo-20-dihydroxy-leukotriene b4		Leukotriene metabolism	lipid metabolism
	12-oxo-20-hydroxy-leukotriene b4		Leukotriene metabolism	lipid metabolism
	12-oxo-20-trihydroxy-leukotriene b4		Leukotriene metabolism	lipid metabolism
	12-oxo-c-ltb3		Leukotriene metabolism	lipid metabolism
	12-oxo-leukotriene b4		Leukotriene metabolism	lipid metabolism
	12-peroxy-5z,8z,10e,14z-eicosatetraenoate		Prostaglandin formation from arachidonate	lipid metabolism
	13,14-dihydro- lipoxin a4		Arachidonic acid metabolism	lipid metabolism
	13,14-dihydro-15-oxo-lipoxin a4		Arachidonic acid metabolism	lipid metabolism
	13,14-dihydro-15-oxo-pge1		Prostaglandin formation from dihomo gama-linoleic acid	lipid metabolism
	13,14-dihydro-pge1		Prostaglandin formation from dihomo gama-linoleic acid	lipid metabolism
	13,14-dihydroxy-retinol		Vitamin A (retinol) metabolism	metabolism of cofactors and vitamins
	13,14-epoxy-retinol		Vitamin A (retinol) metabolism	metabolism of cofactors and vitamins
	13'-carboxy-alpha-tocopherol		Vitamin E metabolism	metabolism of cofactors and vitamins
	13'-carboxy-alpha-tocotrienol		Vitamin E metabolism	metabolism of cofactors and vitamins
	13'-carboxy-gama-tocopherol		Vitamin E metabolism	metabolism of cofactors and vitamins
	13'-carboxy-gama-tocotrienol		Vitamin E metabolism	metabolism of cofactors and vitamins
	13-cis-retinal		Vitamin A (retinol) metabolism	metabolism of cofactors and vitamins
	13-cis-retinoyl-beta-d-glucuronide		Vitamin A (retinol) metabolism	metabolism of cofactors and vitamins
	13'-dihydroxy-gama-tocotrienol		Vitamin E metabolism	metabolism of cofactors and vitamins
	13e-tetranor-16-carboxy-lte4		Leukotriene metabolism	lipid metabolism
	13e-tetranor-16-oxo-16-coa-lte4		Leukotriene metabolism	lipid metabolism
	13-hete		Arachidonic acid metabolism	lipid metabolism
	13-hydroperoxy-h4-neuroprostane		D4&E4-neuroprostanes formation	lipid metabolism
	13-hydroxy-5,8,11-octadecatrienoate		isolated	no pathway
	13'-hydroxy-alpha-tocotrienol		Vitamin E metabolism	metabolism of cofactors and vitamins
	13-hydroxy-d4-neuroprostane		D4&E4-neuroprostanes formation	lipid metabolism
	13-hydroxy-e4-neuroprostane		D4&E4-neuroprostanes formation	lipid metabolism
	13'-hydroxy-gama-tocopherol		Vitamin E metabolism	metabolism of cofactors and vitamins
	13'-hydroxy-gama-tocotrienol		Vitamin E metabolism	metabolism of cofactors and vitamins
	13-oxo-9z,11e-tridecadienoate		Linoleate metabolism	lipid metabolism
	13-oxy radical-octadecadienoate		Linoleate metabolism	lipid metabolism
	14,15-dihete		Arachidonic acid metabolism	lipid metabolism
	14-hydroperoxy-h4-neuroprostane		D4&E4-neuroprostanes formation	lipid metabolism
	14-hydroxy-4,14-retro-retinol		Vitamin A (retinol) metabolism	metabolism of cofactors and vitamins
	14-hydroxy-d4-neuroprostane		D4&E4-neuroprostanes formation	lipid metabolism
	14-hydroxy-e4-neuroprostane		D4&E4-neuroprostanes formation	lipid metabolism
	14-peroxy-docosahexaenoate		D4&E4-neuroprostanes formation	lipid metabolism
	14-peroxy-docosahexaenoate		D4&E4-neuroprostanes formation	lipid metabolism
	15(r)-hepe		Putative anti-Inflammatory metabolites formation from EPA	lipid metabolism
	15(r)-hydroperoxy-epe		Putative anti-Inflammatory metabolites formation from EPA	lipid metabolism
	15(s)-hepe		Putative anti-Inflammatory metabolites formation from EPA	lipid metabolism
	15(s)-hydroperoxy-epe		Putative anti-Inflammatory metabolites formation from EPA	lipid metabolism
	15(s)-hydroxyarachidonylethanolamide		Prostaglandin formation from arachidonate	lipid metabolism
	15-deoxy-pgd2		Prostaglandin formation from arachidonate	lipid metabolism
	15-deoxy-prostaglandin j2		Prostaglandin formation from arachidonate	lipid metabolism
	15-epi-lipoxin a4		Arachidonic acid metabolism	lipid metabolism
	15-epi-lipoxin a5		Putative anti-Inflammatory metabolites formation from EPA	lipid metabolism
	15-epi-lipoxin b4		Arachidonic acid metabolism	lipid metabolism
	15-epi-lipoxin b5		Putative anti-Inflammatory metabolites formation from EPA	lipid metabolism
	15-hydroperoxyeicosa-8z,11z,13e-trienoate		Prostaglandin formation from dihomo gama-linoleic acid	lipid metabolism
	15-hydroxy-(8z,11z,13e)-eicosatrienoate		Prostaglandin formation from dihomo gama-linoleic acid	lipid metabolism
	15-oxo-lipoxin a4		Arachidonic acid metabolism	lipid metabolism
	15-oxo-pge1		Prostaglandin formation from dihomo gama-linoleic acid	lipid metabolism
	15-oxo-prostaglandin e2 ethanolamide		Prostaglandin formation from arachidonate	lipid metabolism
	15-oxo-prostaglandin e2 glyceryl ester		Prostaglandin formation from arachidonate	lipid metabolism
	16(s)-hydroxy-18-oxo-18-coa-lte4		Leukotriene metabolism	lipid metabolism
	16,18-oxo-18-coa-dinor-lte4		Leukotriene metabolism	lipid metabolism
	16e-18-oxo-18-coa-dinor-lte4		Leukotriene metabolism	lipid metabolism
	16-peroxy-docosahexaenoate		D4&E4-neuroprostanes formation	lipid metabolism
	17alpha-hydroxypregnenolone sulfate		C21-steroid hormone biosynthesis and metabolism	lipid metabolism
	17beta-estradiol sulfate		Androgen and estrogen biosynthesis and metabolism	lipid metabolism
	17beta-estradiol-2,3-quinone		Androgen and estrogen biosynthesis and metabolism	lipid metabolism
	17beta-estradiol-2,3-semiquinone		Androgen and estrogen biosynthesis and metabolism	lipid metabolism
	17beta-estradiol-3,4-quinone		Androgen and estrogen biosynthesis and metabolism	lipid metabolism
	17beta-estradiol-3,4-semiquinone		Androgen and estrogen biosynthesis and metabolism	lipid metabolism
	17-hete		Arachidonic acid metabolism	lipid metabolism
	17-hydroperoxy-h4-neuroprostane		D4&E4-neuroprostanes formation	lipid metabolism
	17-hydroxy-d4-neuroprostane		D4&E4-neuroprostanes formation	lipid metabolism
	17-hydroxy-e4-neuroprostane		D4&E4-neuroprostanes formation	lipid metabolism
	17-peroxy-docosahexaenoate		D4&E4-neuroprostanes formation	lipid metabolism
	18(r)-hydroxy-20-oxo-20-coa-lte4		Leukotriene metabolism	lipid metabolism
	18,20-dioxo-20-coa-leukotriene b4		Leukotriene metabolism	lipid metabolism
	18-carboxy-dinor-lte4		Leukotriene metabolism	lipid metabolism
	18-coa-18-oxo-dinorleukotriene b4		Leukotriene metabolism	lipid metabolism
	18e-20-oxo-20-coa-ltb4		Leukotriene metabolism	lipid metabolism
	18e-20-oxo-20-coa-lte4		Leukotriene metabolism	lipid metabolism
	18-hete		Arachidonic acid metabolism	lipid metabolism
	18-hydroxy-all-trans-retinoate		Vitamin A (retinol) metabolism	metabolism of cofactors and vitamins
	18-hydroxycortisol		C21-steroid hormone biosynthesis and metabolism	lipid metabolism
	18-oxocortisol		C21-steroid hormone biosynthesis and metabolism	lipid metabolism
	18r-hepe		Putative anti-Inflammatory metabolites formation from EPA	lipid metabolism
	19-hydroxydeoxycorticosterone		C21-steroid hormone biosynthesis and metabolism	lipid metabolism
	19-oic-deoxycorticosterone		C21-steroid hormone biosynthesis and metabolism	lipid metabolism
	19-oxo-deoxycorticosterone		C21-steroid hormone biosynthesis and metabolism	lipid metabolism
	1-acyl-2-lyso-phosphatidylcholine		Glycerophospholipid metabolism	lipid metabolism
	1-acyl-2-lyso-phosphatidylserine		Glycerophospholipid metabolism	lipid metabolism
	1-alkyl (or alkenyl)-2-acyl-sn-glycero-3-phosphocholine		Glycerophospholipid metabolism	lipid metabolism
	1-alkyl-2-acyl-sn-glycero-3-phosphocholine		Glycerophospholipid metabolism	lipid metabolism
	1-alkyl-2-acyl-sn-glycerol		Glycerophospholipid metabolism	lipid metabolism
	1alpha-hydroxy-23-carboxy-24,25,26,27-tetranorvitamin d3		Vitamin D3 (cholecalciferol) metabolism	lipid metabolism
	1-deoxy-1-(n6-lysino)-d-fructose		Fructose and mannose metabolism	carbohydrate metabolism
	1-hydroperoxy-8-carboxyoctyl 3,4-epoxynon-(2e)-enyl ether		Linoleate metabolism	lipid metabolism
	1-lyso-2-alkyl-phosphatidylcholine		Glycerophospholipid metabolism	lipid metabolism
	1-lyso-2-arachidonoyl-phosphatidate		Prostaglandin formation from arachidonate	lipid metabolism
	1-o-1'-alkenyl-2-acyl-phosphatidylethanolamine		Glycerophospholipid metabolism	lipid metabolism
	1-o-alk-1'-enyl-2-lyso-phosphatidylethanolamine		Glycerophospholipid metabolism	lipid metabolism
	1-phosphatidyl-myo-inositol 3,5-bisphosphate		Phosphatidylinositol phosphate metabolism	carbohydrate metabolism
	1-phosphatidyl-myo-inositol 5-phosphate		Phosphatidylinositol phosphate metabolism	carbohydrate metabolism
	1-pyrroline		Urea cycle and metabolism of arginine, proline, glutamate, aspartate and asparagine	amino acid metabolism
	2(r),6-dimethyl-heptanoyl-coa		Dimethyl-branched-chain fatty acid mitochondrial beta-oxidation	lipid metabolism
	2(r)-pristanal		Phytanic acid peroxisomal oxidation	lipid metabolism
	2(s),6-dimethyl-heptanoyl-coa		Dimethyl-branched-chain fatty acid mitochondrial beta-oxidation	lipid metabolism
	2(s)-pristanal		Phytanic acid peroxisomal oxidation	lipid metabolism
	2,3-dinor-thromboxane b2		Prostaglandin formation from arachidonate	lipid metabolism
	2,3-dioxo-d-gulonate		Vitamin C metabolism	metabolism of cofactors and vitamins
	2,3-epoxy-alpha-tocopheryl quinone		Vitamin E metabolism	metabolism of cofactors and vitamins
	2,6-dimethyl-trans-2-heptenoyl-coa		Dimethyl-branched-chain fatty acid mitochondrial beta-oxidation	lipid metabolism
	20-coa-20-oxo-18r-hydroxyleucotriene b4		Leukotriene metabolism	lipid metabolism
	20-coa-20-oxo-leukotriene b4		Leukotriene metabolism	lipid metabolism
	20-cooh-10,11-dihydro-ltb4		Leukotriene metabolism	lipid metabolism
	20-cooh-leukotriene e4		Leukotriene metabolism	lipid metabolism
	20-dihydroxyleukotriene b4		Leukotriene metabolism	lipid metabolism
	20-hydroperoxy-h4-neuroprostane		D4&E4-neuroprostanes formation	lipid metabolism
	20-hydroxy-5s-hete		Arachidonic acid metabolism	lipid metabolism
	20-hydroxy-d4-neuroprostane		D4&E4-neuroprostanes formation	lipid metabolism
	20-hydroxy-e4-neuroprostane		D4&E4-neuroprostanes formation	lipid metabolism
	20-hydroxy-leukotriene b5		Putative anti-Inflammatory metabolites formation from EPA	lipid metabolism
	20-oh-10,11-dihydro-leukotriene b4		Leukotriene metabolism	lipid metabolism
	20-oh-hepoxilin a3		Arachidonic acid metabolism	lipid metabolism
	20-oxo-leukotriene b4		Leukotriene metabolism	lipid metabolism
	20-oxo-leukotriene e4		Leukotriene metabolism	lipid metabolism
	20-trihydroxy-leukotriene-b4		Leukotriene metabolism	lipid metabolism
	23s,25,26-trihydroxyvitamin d3		Vitamin D3 (cholecalciferol) metabolism	lipid metabolism
	23s,25-dihydroxyvitamin d3		Vitamin D3 (cholecalciferol) metabolism	lipid metabolism
	24(r),25(r)-varanoyl-coa		Trihydroxycoprostanoyl-CoA beta-oxidation	lipid metabolism
	24,25,26,27-tetranor-1alpha,23-dihydroxyvitamin d3		Vitamin D3 (cholecalciferol) metabolism	lipid metabolism
	24,25,26,27-tetranor-23-oxo-hydroxyvitamin d3		Vitamin D3 (cholecalciferol) metabolism	lipid metabolism
	24,25-dihydroxyvitamin d3		Vitamin D3 (cholecalciferol) metabolism	lipid metabolism
	24-oxo-1alpha,23,25-trihydroxyvitamin d3		Vitamin D3 (cholecalciferol) metabolism	lipid metabolism
	24-oxo-1alpha,25-dihydroxyvitamin d3		Vitamin D3 (cholecalciferol) metabolism	lipid metabolism
	24-oxo-25(r)-trihydroxycoprostanoyl-coa		Trihydroxycoprostanoyl-CoA beta-oxidation	lipid metabolism
	25(r)-trihydroxycoprostanoyl-coa		Trihydroxycoprostanoyl-CoA beta-oxidation	lipid metabolism
	25(s)-trihydroxycoprostanoyl-coa		Trihydroxycoprostanoyl-CoA beta-oxidation	lipid metabolism
	25-hydroxyvitamin d3-26,23-lactol		Vitamin D3 (cholecalciferol) metabolism	lipid metabolism
	25-hydroxyvitamin d3-26,23-lactone		Vitamin D3 (cholecalciferol) metabolism	lipid metabolism
	27alpha-hydroxy-7-dehydrocholesterol		Squalene and cholesterol biosynthesis	lipid metabolism
	27alpha-hydroxy-8-dehydrocholesterol		isolated	no pathway
	2beta-hydroxyprogesterone		C21-steroid hormone biosynthesis and metabolism	lipid metabolism
	2e,4z,7z,10z-hexadecatetraenoyl-coa		Omega-6 fatty acid metabolism	lipid metabolism
	2e,6z,9z,12z-octadecatetraenoyl-coa		Omega-6 fatty acid metabolism	lipid metabolism
	2e,7z,10z,13z,16z-docosapentaenoyl-coa		Omega-6 fatty acid metabolism	lipid metabolism
	2-hydroxy-17beta-estradiol sulfate		Androgen and estrogen biosynthesis and metabolism	lipid metabolism
	2-hydroxy-17beta-estradiol-1-s-glutathione		Androgen and estrogen biosynthesis and metabolism	lipid metabolism
	2-hydroxy-17beta-estradiol-4-s-glutathione		Androgen and estrogen biosynthesis and metabolism	lipid metabolism
	2-hydroxy-3-methoxyestrone		Androgen and estrogen biosynthesis and metabolism	lipid metabolism
	2-hydroxyamino-3,8-dimethylimidazo[4,5-f]quinoxaline		isolated	no pathway
	2-hydroxyamino-meiqx-n2-(beta-1-glucosiduronyl)-2-hydroxyamino-3,8-dimethylimidazo[4,5-f]quinoxaline		isolated	no pathway
	2-hydroxyestrone sulfate		Androgen and estrogen biosynthesis and metabolism	lipid metabolism
	2-hydroxyestrone-1-s-glutathione		Androgen and estrogen biosynthesis and metabolism	lipid metabolism
	2-hydroxyestrone-4-s-glutathione		Androgen and estrogen biosynthesis and metabolism	lipid metabolism
	2-lyso-phosphatidylethanolamine		Glycerophospholipid metabolism	lipid metabolism
	2-methylbutyrylglycine		Glycine, serine, alanine and threonine metabolism	amino acid metabolism
	2-methylglutaconic acid		Valine, leucine and isoleucine degradation	amino acid metabolism
	2-methylglutaconyl-coa		Valine, leucine and isoleucine degradation	amino acid metabolism
	2-trans-7,10,13,16,19-all-cis-docosahexaenoyl-coa		Omega-3 fatty acid metabolism	lipid metabolism
	2-trans-9,12,15,18,21-all-cis-tetracosahexaenoyl-coa		Omega-3 fatty acid metabolism	lipid metabolism
	2-trans-9,12,15,18-all-cis-tetracosapentaenoyl-coa		Omega-6 fatty acid metabolism	lipid metabolism
	2-trans-cis,cis,cis,cis-4,8,11,14-eicosapentaenoyl-coa		Omega-6 fatty acid metabolism	lipid metabolism
	3(r)-hydroxy-(2s,6r,10)-trimethyl-hendecanoyl-coa		Phytanic acid peroxisomal oxidation	lipid metabolism
	3(r)-hydroxy-(4r,8r,12r)-trimethyl-tridecanoyl-coa		Phytanic acid peroxisomal oxidation	lipid metabolism
	3(r)-hydroxy-pristanoyl-coa		Phytanic acid peroxisomal oxidation	lipid metabolism
	3(s),10(r)-oh-octadeca-6-trans-4,12-cis-trienoate		Leukotriene metabolism	lipid metabolism
	3(s),10(r)-oh-octadeca-6-trans-4,12-cis-trienoyl-coa		Leukotriene metabolism	lipid metabolism
	3(s),12(r)-dihydroxy-5-oxo-eicosa-8e,10e,14z-trienoyl-coa		Leukotriene metabolism	lipid metabolism
	3(s),12(s)-dihydroxy-5-oxo-eicosa-8e,10e,14z-trienoyl-coa		Leukotriene metabolism	lipid metabolism
	3(s),5(s),12(r)-trihydroxy-eicosa-8-trans-6,14-cis-trienoyl-coa		Leukotriene metabolism	lipid metabolism
	3(s),6(r)-dihydroxy-tetradec-8z-enoate		3-oxo-10R-octadecatrienoate beta-oxidation	lipid metabolism
	3(s),6(s)-dihydroxy-tetradec-8z-enoate		3-oxo-10R-octadecatrienoate beta-oxidation	lipid metabolism
	3(s),8(r)-dihydroxy-6e,10z-hexadecadienoate		3-oxo-10R-octadecatrienoate beta-oxidation	lipid metabolism
	3(s),8(s)-dihydroxy-6e,10z-hexadecadienoate		3-oxo-10R-octadecatrienoate beta-oxidation	lipid metabolism
	3(s)-2-hydroxyphytanoyl-coa		Phytanic acid peroxisomal oxidation	lipid metabolism
	3(s)-3-hydroxydodecen-(5z)-oyl-coa		Mono-unsaturated fatty acid beta-oxidation	lipid metabolism
	3(s)-hydroxy-10,13,16-all-cis-docosatrienoyl-coa		Omega-6 fatty acid metabolism	lipid metabolism
	3(s)-hydroxy-11-cis-eicosenoyl-coa		De novo fatty acid biosynthesis	lipid metabolism
	3(s)-hydroxy-13cis-docosenoyl-coa		De novo fatty acid biosynthesis	lipid metabolism
	3(s)-hydroxy-2(s),6-dimethyl-heptanoyl-coa		Dimethyl-branched-chain fatty acid mitochondrial beta-oxidation	lipid metabolism
	3(s)-hydroxy-4(r),8-dimethyl-nonanoyl-coa		Dimethyl-branched-chain fatty acid mitochondrial beta-oxidation	lipid metabolism
	3(s)-hydroxy-4-methyl-pentanoyl-coa		Dimethyl-branched-chain fatty acid mitochondrial beta-oxidation	lipid metabolism
	3(s)-hydroxy-5z,8z-tetradecadienoyl-coa		Di-unsaturated fatty acid beta-oxidation	lipid metabolism
	3(s)-hydroxy-6z,9z,12z-octadecatrienoyl-coa		Omega-6 fatty acid metabolism	lipid metabolism
	3(s)-hydroxy-all-cis-8,11,14,17-eicosatetraenoyl-coa		Omega-3 fatty acid metabolism	lipid metabolism
	3(s)-hydroxy-cis-15-tetracosaenoyl-coa		De novo fatty acid biosynthesis	lipid metabolism
	3(s)-hydroxy-cis-9-octadecenoyl-coa		De novo fatty acid biosynthesis	lipid metabolism
	3(s)-hydroxy-dihomo-gama-linolenoyl-coa		Omega-6 fatty acid metabolism	lipid metabolism
	3(s)-hydroxy-docosa-10,13,16,19-all-cis-tetraenoyl-coa		Omega-3 fatty acid metabolism	lipid metabolism
	3(s)-hydroxy-docosa-7,10,13,16,19-all-cis-pentaenoyl-coa		Omega-3 fatty acid metabolism	lipid metabolism
	3(s)-hydroxy-docosa-7,10,13,16-all-cis-tetraenoyl-coa		Omega-6 fatty acid metabolism	lipid metabolism
	3(s)-hydroxy-tetracosa-12,15,18,21-all-cis-tetraenoyl-coa		Omega-3 fatty acid metabolism__Omega-6 fatty acid metabolism	lipid metabolism
	3(s)-hydroxy-tetracosa-6,9,12,15,18-all-cis-pentaenoyl-coa		Omega-6 fatty acid metabolism	lipid metabolism
	3(s)-hydroxy-tetracosa-9,12,15,18,21-all-cis-pentaenoyl-coa		Omega-3 fatty acid metabolism	lipid metabolism
	3(s)-phytanoyl-coa		Phytanic acid peroxisomal oxidation	lipid metabolism
	3,3',5'-triiodo-l-thyronine 4'-o-sulfate		Tyrosine metabolism	amino acid metabolism
	3,3',5'-triiodo-l-thyronine-beta-d-glucuronoside		Tyrosine metabolism	amino acid metabolism
	3,3',5'-triiodothyroacetate-beta-d-glucuronoside		Tyrosine metabolism	amino acid metabolism
	3,3'-diiodo-l-thyronine		Tyrosine metabolism	amino acid metabolism
	3,3'-diiodo-l-thyronine 4'-o-sulfate		Tyrosine metabolism	amino acid metabolism
	3,3'-diiodo-l-thyronine-beta-d-glucuronoside		Tyrosine metabolism	amino acid metabolism
	3,4-dihydro-1,4-benzothiazine-3-carboxylate		isolated	no pathway
	3,4-epoxynonanal		Linoleate metabolism	lipid metabolism
	3,5,3',5'-tetraiodo-l-thyronine-beta-d-glucuronoside		Tyrosine metabolism	amino acid metabolism
	3,5,3',5'-tetraiodothyroacetate-beta-d-glucuronoside		Tyrosine metabolism	amino acid metabolism
	3,5,3'-triiodo-l-thyronine 4'-o-sulfate		Tyrosine metabolism	amino acid metabolism
	3,5,3'-triiodo-l-thyronine-beta-d-glucuronoside		Tyrosine metabolism	amino acid metabolism
	3,5,3'-triiodothyroacetate-beta-d-glucuronoside		Tyrosine metabolism	amino acid metabolism
	3,5-dihydroxy-3,4-dihydro-1,4-benzothiazine		isolated	no pathway
	3,5-diiodo-l-thyronine		Tyrosine metabolism	amino acid metabolism
	3',5'-diiodo-l-thyronine		Tyrosine metabolism	amino acid metabolism
	3',5'-diiodo-l-thyronine 4'-o-sulfate		Tyrosine metabolism	amino acid metabolism
	3',5'-diiodo-l-thyronine-beta-d-glucuronoside		Tyrosine metabolism	amino acid metabolism
	3',5'-diiodothyroacetate		Tyrosine metabolism	amino acid metabolism
	3',5'-diiodothyroacetate-beta-d-glucuronoside		Tyrosine metabolism	amino acid metabolism
	3,5-dioxo-12(r)-hydroxy-eicosa-8e,10e,14z-trienoyl-coa		Leukotriene metabolism	lipid metabolism
	3,5-dioxo-12(s)-hydroxy-eicosa-8e,10e,14z-trienoyl-coa		Leukotriene metabolism	lipid metabolism
	3alpha,7alpha,12alpha,25-tetrahydroxy-5beta-cholestane-24-one		Bile acid biosynthesis	lipid metabolism
	3alpha,7alpha-dihydroxy-5beta-cholestan-27-al		Bile acid biosynthesis	lipid metabolism
	3beta,7alpha-dihydroxy-5-cholestenoate		Bile acid biosynthesis	lipid metabolism
	3beta-hydroxy-5-cholestenal		Bile acid biosynthesis	lipid metabolism
	3beta-hydroxy-5-cholestene-27-oate		Bile acid biosynthesis	lipid metabolism
	3'-carboxy-alpha-chromanol		Vitamin E metabolism__isolated	metabolism of cofactors and vitamins
	3-dehydroxycarnitine		Lysine metabolism	amino acid metabolism
	3-hydroxydocosanoyl-coa		De novo fatty acid biosynthesis	lipid metabolism
	3-hydroxyeicosanoyl-coa		De novo fatty acid biosynthesis	lipid metabolism
	3-hydroxykynurenine-o-beta-d-glucoside		Tryptophan metabolism	amino acid metabolism
	3-hydroxyoctadecanoyl-coa		De novo fatty acid biosynthesis	lipid metabolism
	3-hydroxytetracosanoyl-coa		De novo fatty acid biosynthesis	lipid metabolism
	3-keto-eicosa-8,11,14,17-all-cis-tetraenoyl-coa		Omega-3 fatty acid metabolism	lipid metabolism
	3-methoxy-4-hydroxymandelate sulfate		Tyrosine metabolism	amino acid metabolism
	3-methoxytyramine sulfate		Tyrosine metabolism	amino acid metabolism
	3-methylthiopropionyl-coa		Methionine and cysteine metabolism	amino acid metabolism
	3'-monoiodo-l-thyronine		Tyrosine metabolism	amino acid metabolism
	3'-monoiodo-l-thyronine 4'-o-sulfate		Tyrosine metabolism	amino acid metabolism
	3-oxo-(2s)-methylisocapryloyl-coa		Dimethyl-branched-chain fatty acid mitochondrial beta-oxidation	lipid metabolism
	3-oxo-(2s,6r,10r)-trimethyl-hendecanoyl-coa		Phytanic acid peroxisomal oxidation	lipid metabolism
	3-oxo-(4r,8r,12r)-trimethyl-tridecanoyl-coa		Phytanic acid peroxisomal oxidation	lipid metabolism
	3-oxo-10(r)-hydroxy-octadeca-6e,8e,12z-trienoate		3-oxo-10R-octadecatrienoate beta-oxidation__Leukotriene metabolism	lipid metabolism
	3-oxo-10(r)-hydroxy-octadeca-6e,8e,12z-trienoyl-coa		Leukotriene metabolism	lipid metabolism
	3-oxo-10(s)-hydroxy-octadeca-6e,8e,12z-trienoate		3-oxo-10R-octadecatrienoate beta-oxidation__Leukotriene metabolism	lipid metabolism
	3-oxo-10(s)-hydroxy-octadeca-6e,8e,12z-trienoyl-coa		Leukotriene metabolism	lipid metabolism
	3-oxo-11-cis-eicosenoyl-coa		De novo fatty acid biosynthesis	lipid metabolism
	3-oxo-13cis-docosenoyl-coa		De novo fatty acid biosynthesis	lipid metabolism
	3-oxo-4(r),8-dimethyl-nonanoyl-coa		Dimethyl-branched-chain fatty acid mitochondrial beta-oxidation	lipid metabolism
	3-oxo-4-methyl-pentanoyl-coa		Dimethyl-branched-chain fatty acid mitochondrial beta-oxidation	lipid metabolism
	3-oxo-5(s),12(r)-dihydroxy-eicosa-8-trans-6,14-cis-trienoyl-coa		Leukotriene metabolism	lipid metabolism
	3-oxo-6(r)-hydroxy-tetradec-8-cis-enoate		3-oxo-10R-octadecatrienoate beta-oxidation	lipid metabolism
	3-oxo-6(s)-hydroxy-tetradec-8z-enoate		3-oxo-10R-octadecatrienoate beta-oxidation	lipid metabolism
	3-oxo-6z,9z,12z-octadecatrienoyl-coa		Omega-6 fatty acid metabolism	lipid metabolism
	3-oxo-8(r)-hydroxy-hexadeca-6e,10z-dienoate		3-oxo-10R-octadecatrienoate beta-oxidation	lipid metabolism
	3-oxo-8(s)-hydroxy-hexadeca-6e,10z-dienoate		3-oxo-10R-octadecatrienoate beta-oxidation	lipid metabolism
	3-oxo-all-cis-6,9,12,15,18,21-tetracosahexaenoyl-coa		Omega-3 fatty acid metabolism	lipid metabolism
	3-oxo-all-cis-6,9,12,15,18-tetracosapentaenoyl-coa		Omega-3 fatty acid metabolism__Omega-6 fatty acid metabolism	lipid metabolism
	3-oxo-cis,cis-5,8-tetradecadienoyl-coa		Di-unsaturated fatty acid beta-oxidation	lipid metabolism
	3-oxo-cis,cis-7,10-hexadecadienoyl-coa		Di-unsaturated fatty acid beta-oxidation	lipid metabolism
	3-oxo-cis-15-tetracosaenoyl-coa		De novo fatty acid biosynthesis	lipid metabolism
	3-oxo-cis-8-tetradecenoyl-coa		Omega-6 fatty acid metabolism	lipid metabolism
	3-oxo-cis-9-octadecenoyl-coa		De novo fatty acid biosynthesis	lipid metabolism
	3-oxo-dihomo-gama-linolenoyl-coa		Omega-6 fatty acid metabolism	lipid metabolism
	3-oxo-docosa-10,13,16,19-all-cis-tetraenoyl-coa		Omega-3 fatty acid metabolism	lipid metabolism
	3-oxo-docosa-7,10,13,16,19-all-cis-pentaenoyl-coa		Omega-3 fatty acid metabolism	lipid metabolism
	3-oxo-docosa-7,10,13,16-all-cis-tetraenoyl-coa		Omega-6 fatty acid metabolism	lipid metabolism
	3-oxo-docosa-cis,cis,cis-10,13,16-trienoyl-coa		Omega-6 fatty acid metabolism	lipid metabolism
	3-oxodocosanoyl-coa		De novo fatty acid biosynthesis	lipid metabolism
	3-oxoeicosa-cis,cis-11,14-dienoyl-coa		Omega-6 fatty acid metabolism	lipid metabolism
	3-oxoeicosanoyl-coa		De novo fatty acid biosynthesis	lipid metabolism
	3-oxolaur-6-cis-enoyl-coa		Di-unsaturated fatty acid beta-oxidation	lipid metabolism
	3-oxolaur-cis-5-enoyl-coa		Mono-unsaturated fatty acid beta-oxidation	lipid metabolism
	3-oxolinoleoyl-coa		Di-unsaturated fatty acid beta-oxidation	lipid metabolism
	3-oxomyrist-7-enoyl-coa		Mono-unsaturated fatty acid beta-oxidation	lipid metabolism
	3-oxopalmitoleoyl-coa		Mono-unsaturated fatty acid beta-oxidation	lipid metabolism
	3-oxo-tetracosa-12,15,18,21-all-cis-tetraenoyl-coa		Omega-3 fatty acid metabolism	lipid metabolism
	3-oxo-tetracosa-9,12,15,18-all-cis-tetraenoyl-coa		Omega-6 fatty acid metabolism	lipid metabolism
	3-oxotetracosanoyl-coa		De novo fatty acid biosynthesis	lipid metabolism
	3z,7z,10z-hexadecatrienoyl-coa		Omega-6 fatty acid metabolism	lipid metabolism
	4-(2-amino-3-hydroxyphenyl)-4-oxobutanoic acid o-glucoside		Tryptophan metabolism	amino acid metabolism
	4(r),8-dimethyl-nonanoyl-coa		Dimethyl-branched-chain fatty acid mitochondrial beta-oxidation__Phytanic acid peroxisomal oxidation	lipid metabolism
	4(r),8-dimethyl-trans-2-nonenoyl-coa		Dimethyl-branched-chain fatty acid mitochondrial beta-oxidation	lipid metabolism
	4(r)-hydroxy-dodec-6z-enoate		3-oxo-10R-octadecatrienoate beta-oxidation	lipid metabolism
	4(s)-hydroxy-dodec-6z-enoate		3-oxo-10R-octadecatrienoate beta-oxidation	lipid metabolism
	4,4-dimethylcholesta-8(9),14-dien-3beta-ol		Squalene and cholesterol biosynthesis	lipid metabolism
	4,4-dimethylcholesta-8(9)-en-3beta-ol		Squalene and cholesterol biosynthesis	lipid metabolism
	4,6,7-trihydroxy-1,2,3,4-tetrahydroisoquinoline		Tyrosine metabolism	amino acid metabolism
	4alpha,5-epoxy-8alpha-hydroperoxytocopherone		Vitamin E metabolism	metabolism of cofactors and vitamins
	4-hydroperoxy-2-nonenal		Linoleate metabolism	lipid metabolism
	4-hydroperoxy-h4-neuroprostane		D4&E4-neuroprostanes formation	lipid metabolism
	4-hydroxy-17beta-estradiol sulfate		Androgen and estrogen biosynthesis and metabolism	lipid metabolism
	4-hydroxy-17beta-estradiol-2-s-glutathione		Androgen and estrogen biosynthesis and metabolism	lipid metabolism
	4-hydroxy-3-nitrophenylacetate		Tyrosine metabolism	amino acid metabolism
	4-hydroxy-all-trans-retinoate		Vitamin A (retinol) metabolism	metabolism of cofactors and vitamins
	4-hydroxy-all-trans-retinyl acetate		Vitamin A (retinol) metabolism	metabolism of cofactors and vitamins
	4-hydroxy-d4-neuroprostane		D4&E4-neuroprostanes formation	lipid metabolism
	4-hydroxy-e4-neuroprostane		D4&E4-neuroprostanes formation	lipid metabolism
	4-hydroxyestrone sulfate		Androgen and estrogen biosynthesis and metabolism	lipid metabolism
	4-hydroxyestrone-2-s-glutathione		Androgen and estrogen biosynthesis and metabolism	lipid metabolism
	4-hydroxyvitamin a1		Vitamin A (retinol) metabolism	metabolism of cofactors and vitamins
	4-methoxy-17beta-estradiol		Androgen and estrogen biosynthesis and metabolism	lipid metabolism
	4-methoxyestrone		Androgen and estrogen biosynthesis and metabolism	lipid metabolism
	4-methyl-pentanoyl-coa		Dimethyl-branched-chain fatty acid mitochondrial beta-oxidation	lipid metabolism
	4-methyl-trans-2-pentenoyl-coa		Dimethyl-branched-chain fatty acid mitochondrial beta-oxidation	lipid metabolism
	4-oh-13-cis-retinal		Vitamin A (retinol) metabolism	metabolism of cofactors and vitamins
	4-oh-9-cis-retinal		Vitamin A (retinol) metabolism	metabolism of cofactors and vitamins
	4-oh-retinal		Vitamin A (retinol) metabolism	metabolism of cofactors and vitamins
	4-oxo-13-cis-retinoate		Vitamin A (retinol) metabolism	metabolism of cofactors and vitamins
	4-oxo-2-nonenal		Linoleate metabolism	lipid metabolism
	4-oxo-9-cis-retinal		Vitamin A (retinol) metabolism	metabolism of cofactors and vitamins
	4-oxo-9-cis-retinoate		Vitamin A (retinol) metabolism	metabolism of cofactors and vitamins
	4-oxo-9-cis-retinoyl-beta-glucuronide		Vitamin A (retinol) metabolism	metabolism of cofactors and vitamins
	4-oxo-all-trans-retinoate		Vitamin A (retinol) metabolism	metabolism of cofactors and vitamins
	4-oxoretinal		Vitamin A (retinol) metabolism	metabolism of cofactors and vitamins
	4-oxovitamin a1		Vitamin A (retinol) metabolism	metabolism of cofactors and vitamins
	4z,7z,10z-hexadecatrienoyl-coa		Omega-6 fatty acid metabolism	lipid metabolism
	5(s),12(r)-dihydroxy-eicosa-2,8-trans-6,14-cis-tetraenoyl-coa		Leukotriene metabolism	lipid metabolism
	5(s),6(s)-epoxy-15(r)-hepe		Putative anti-Inflammatory metabolites formation from EPA	lipid metabolism
	5(s),6(s)-epoxy-15(r)-hydroxyeicosatetraenoate		Arachidonic acid metabolism	lipid metabolism
	5(s),6(s)-epoxy-15(s)-hydroxy-7e,9e,11z,13e-eicosatetraenoic acid anion		Arachidonic acid metabolism	lipid metabolism
	5-(s-l-cysteinyl)-dopaquinone		Tyrosine metabolism__isolated	amino acid metabolism
	5,12,18r-trihepe		Putative anti-Inflammatory metabolites formation from EPA	lipid metabolism
	5,12,20-trihete		Arachidonic acid metabolism	lipid metabolism
	5,12-dihete		Arachidonic acid metabolism__Leukotriene metabolism	lipid metabolism
	5,12-dihydroxy-6e-ltb5		Putative anti-Inflammatory metabolites formation from EPA	lipid metabolism
	5,15-dihete		Arachidonic acid metabolism	lipid metabolism
	5,6-dihete		Leukotriene metabolism	lipid metabolism
	5,6-dihydro-7-biopterin		Biopterin metabolism	metabolism of cofactors and vitamins
	5,6-epoxy-(8z)-tetradecenoic acid		Arachidonic acid metabolism	lipid metabolism
	5,6-epoxy,18r-hepe		Putative anti-Inflammatory metabolites formation from EPA	lipid metabolism
	5,6-epoxy-13-cis-retinoate		Vitamin A (retinol) metabolism	metabolism of cofactors and vitamins
	5,6-epoxy-alpha-tocopheryl quinone		Vitamin E metabolism	metabolism of cofactors and vitamins
	5,6-indolequinone-2-carboxylate		Tyrosine metabolism	amino acid metabolism
	5,8-epoxy-13-cis-retinoate		Vitamin A (retinol) metabolism	metabolism of cofactors and vitamins
	5,9,11-trihydroxyprosta-6e,14z-dien-1-oate		Prostaglandin formation from arachidonate	lipid metabolism
	5,9-cyclo-6,8,12-trihydroxy-(10e,14z)-eicosadienoic acid		Prostaglandin formation from arachidonate	lipid metabolism
	5,9-cyclo-6,8-cycloperoxy-12-hydroperoxy-(10e,14z)-eicosadienoic acid		Prostaglandin formation from arachidonate	lipid metabolism
	5beta-cholestane-3alpha,7alpha,12alpha,23,25-pentol		Bile acid biosynthesis	lipid metabolism
	5beta-cholestane-3alpha,7alpha,12alpha,24r,25-pentol		Bile acid biosynthesis	lipid metabolism
	5beta-cholestane-3alpha,7alpha,12alpha,24s,25-pentol		Bile acid biosynthesis	lipid metabolism
	5beta-cholestane-3alpha,7alpha,12alpha,25,27-pentol		Bile acid biosynthesis	lipid metabolism
	5beta-cholestane-3alpha,7alpha,12alpha,25-tetrol		Bile acid biosynthesis	lipid metabolism
	5beta-cholestane-3alpha,7alpha,12alpha,27,27-pentaol		Bile acid biosynthesis	lipid metabolism
	5beta-cholestane-3alpha,7alpha,12alpha,27-tetraol		Bile acid biosynthesis	lipid metabolism
	5beta-cholestane-3alpha,7alpha,27-triol		Bile acid biosynthesis	lipid metabolism
	5'-carboxy-alpha-chromanol		Vitamin E metabolism	metabolism of cofactors and vitamins
	5'-carboxy-gama-chromanol		Vitamin E metabolism	metabolism of cofactors and vitamins
	5-hepe		Putative anti-Inflammatory metabolites formation from EPA	lipid metabolism
	5-ht-moduline		isolated	no pathway
	5-hydroperoxy-epa		Putative anti-Inflammatory metabolites formation from EPA	lipid metabolism
	5-nitro-gama-tocopherol		Vitamin E metabolism	metabolism of cofactors and vitamins
	5-oxo-(7e,9e,11z,14z)-eicosatetraenoate		Leukotriene metabolism	lipid metabolism
	5-oxo-12(r)-hydroxy-eicosa-2e,8e,10e,14z-tetraenoyl-coa		Leukotriene metabolism	lipid metabolism
	5-oxo-12(r)-hydroxy-eicosa-8e,10e,14z-trienoyl-coa		Leukotriene metabolism	lipid metabolism
	5-oxo-12(s)-hydroxy-eicosa-2e,8e,10e,14z-tetraenoyl-coa		Leukotriene metabolism	lipid metabolism
	5-oxo-12(s)-hydroxy-eicosa-6e,8z,10e,14z-tetraenoate		Arachidonic acid metabolism	lipid metabolism
	5-oxo-12(s)-hydroxy-eicosa-8e,10e,14z-trienoyl-coa		Leukotriene metabolism	lipid metabolism
	5-oxo-6e-12-epi-ltb4		Leukotriene metabolism	lipid metabolism
	5-oxo-6-trans-leukotriene b4		Arachidonic acid metabolism__Leukotriene metabolism	lipid metabolism
	5-oxo-epe		Putative anti-Inflammatory metabolites formation from EPA	lipid metabolism
	5-s-cysteinyldopa		Tyrosine metabolism__isolated	amino acid metabolism
	5-s-glutathionyl-adrenochrome hydroquinone		Tyrosine metabolism	amino acid metabolism
	5-s-glutathionyl-aminochrome reduced		Tyrosine metabolism	amino acid metabolism
	5-s-glutathionyl-dopachrome hydroquinone		Tyrosine metabolism	amino acid metabolism
	5-s-glutathionyl-dopamine		Tyrosine metabolism	amino acid metabolism
	5-s-glutathionyl-l-dopa		Tyrosine metabolism	amino acid metabolism
	5-s-glutathionyl-noradrenochrome hydroquinone		Tyrosine metabolism	amino acid metabolism
	5-sulfatoxy-n-acetylserotonin		Tryptophan metabolism	amino acid metabolism
	6(r)-hydroxy-tetradeca-2e,4e,8z-trienoate		3-oxo-10R-octadecatrienoate beta-oxidation	lipid metabolism
	6(r)-hydroxy-tetradeca-2e,8z-dienoate		3-oxo-10R-octadecatrienoate beta-oxidation	lipid metabolism
	6(r)-hydroxy-tetradeca-4e,8z-dienoate		3-oxo-10R-octadecatrienoate beta-oxidation	lipid metabolism
	6(s)-hydroxy-tetradeca-2e,4e,8z-trienoate		3-oxo-10R-octadecatrienoate beta-oxidation	lipid metabolism
	6(s)-hydroxy-tetradeca-2e,8z-dienoate		3-oxo-10R-octadecatrienoate beta-oxidation	lipid metabolism
	6(s)-hydroxy-tetradeca-4e,8z-dienoate		3-oxo-10R-octadecatrienoate beta-oxidation	lipid metabolism
	6,7-dihydro-12-epi-ltb4		Leukotriene metabolism	lipid metabolism
	6,7-dihydro-5-oxo-12-epi-ltb4		Leukotriene metabolism	lipid metabolism
	6,7-dihydro-5-oxo-leukotriene b4		Leukotriene metabolism	lipid metabolism
	6,7-dihydro-leukotriene b4		Leukotriene metabolism	lipid metabolism
	6,7-dihydroxy-1,2,3,4-tetrahydroisoquinoline		Tyrosine metabolism	amino acid metabolism
	6,9,12,15,18-all-cis-tetracosapentaenoate		Omega-6 fatty acid metabolism	lipid metabolism
	6beta-hydroxyprogesterone		C21-steroid hormone biosynthesis and metabolism	lipid metabolism
	6-hydroxy-1,2,3,4-tetrahydro-beta-carboline		Tryptophan metabolism	amino acid metabolism
	6-hydroxymelatonin sulfate		Tryptophan metabolism	amino acid metabolism
	7,12-dimethylbenz[a]anthracene		Xenobiotics metabolism	xenobiotics biodegradation and metabolism
	7,12-dimethylbenz[a]anthracene-3,4-diol		Xenobiotics metabolism	xenobiotics biodegradation and metabolism
	7,12-dimethylbenz[a]anthracene-3,4-diol-1,2-epoxide		Xenobiotics metabolism	xenobiotics biodegradation and metabolism
	7,12-dimethylbenz[a]anthracene-3,4-oxide		Xenobiotics metabolism	xenobiotics biodegradation and metabolism
	7,8-epoxy-(4z,10z)-hexadecadienoic acid		Arachidonic acid metabolism	lipid metabolism
	7,8-epoxy-8alpha-hydroperoxytocopherone		Vitamin E metabolism	metabolism of cofactors and vitamins
	7alpha-hydroxy-3-oxo-4-cholestenoic acid anion		Bile acid biosynthesis	lipid metabolism
	7'-carboxy-alpha-chromanol		Vitamin E metabolism	metabolism of cofactors and vitamins
	7'-carboxy-alpha-tocotrienol		Vitamin E metabolism	metabolism of cofactors and vitamins
	7'-carboxy-gama-chromanol		Vitamin E metabolism	metabolism of cofactors and vitamins
	7'-carboxy-gama-tocotrienol		Vitamin E metabolism	metabolism of cofactors and vitamins
	7-hete		Arachidonic acid metabolism	lipid metabolism
	7-hydroperoxy-h4-neuroprostane		D4&E4-neuroprostanes formation	lipid metabolism
	7-hydroxy-d4-neuroprostane		D4&E4-neuroprostanes formation	lipid metabolism
	7-hydroxy-e4-neuroprostane		D4&E4-neuroprostanes formation	lipid metabolism
	7-peroxy-docosahexaenoate		D4&E4-neuroprostanes formation	lipid metabolism
	8(r)-hydroxy-hexadeca-2e,4e,6e,10z-tetraenoate		3-oxo-10R-octadecatrienoate beta-oxidation	lipid metabolism
	8(r)-hydroxy-hexadeca-2e,6e,10z-trienoate		3-oxo-10R-octadecatrienoate beta-oxidation	lipid metabolism
	8(r)-hydroxy-hexadeca-4e,6e,10z-trienoate		3-oxo-10R-octadecatrienoate beta-oxidation	lipid metabolism
	8(s)-hydroxy-hexadeca-2e,4e,6e,10z-tetraenoate		3-oxo-10R-octadecatrienoate beta-oxidation	lipid metabolism
	8(s)-hydroxy-hexadeca-2e,6e,10z-trienoate		3-oxo-10R-octadecatrienoate beta-oxidation	lipid metabolism
	8(s)-hydroxy-hexadeca-4e,6e-10z-trienoate		3-oxo-10R-octadecatrienoate beta-oxidation	lipid metabolism
	8,9-epoxy-(5z)-tetradecenoic acid		Arachidonic acid metabolism	lipid metabolism
	8alpha-hydroxy-gama-tocopherone		Vitamin E metabolism	metabolism of cofactors and vitamins
	8alpha-hydroxytocopherone		Vitamin E metabolism	metabolism of cofactors and vitamins
	8-dehydrocholesterol		isolated	no pathway
	8-hydroxyeicosatetraenoate		Arachidonic acid metabolism__Prostaglandin formation from arachidonate	lipid metabolism
	8-peroxy-5z,9e,11z,14z-eicosatetraenoate		Prostaglandin formation from arachidonate	lipid metabolism
	8-peroxy-docosahexaenoate		D4&E4-neuroprostanes formation	lipid metabolism
	9,10-12,13-diepoxy-octadecanoate		Linoleate metabolism	lipid metabolism
	9,10-epoxy-(6z,12z)-octadecadienoic acid		Arachidonic acid metabolism	lipid metabolism
	9,10-hydroxyoctadec-12(z)-enoate		Linoleate metabolism	lipid metabolism
	9,11,15-trihydroxyprosta-5z,13e-dien-1-oate		Prostaglandin formation from arachidonate	lipid metabolism
	9,11-cycloperoxy-15-hydroperoxy-5z,13e-eicosadienoate		Prostaglandin formation from arachidonate	lipid metabolism
	9,11-cycloperoxy-5-hydroperoxy-6e,14z-eicosadienoate		Prostaglandin formation from arachidonate	lipid metabolism
	9,13-cis-retinoate		Vitamin A (retinol) metabolism	metabolism of cofactors and vitamins
	9'-carboxy-alpha-chromanol		Vitamin E metabolism	metabolism of cofactors and vitamins
	9'-carboxy-alpha-tocotrienol		Vitamin E metabolism	metabolism of cofactors and vitamins
	9'-carboxy-gama-chromanol		Vitamin E metabolism	metabolism of cofactors and vitamins
	9'-carboxy-gama-tocotrienol		Vitamin E metabolism	metabolism of cofactors and vitamins
	9-cis-4-oxo-13,14-dihydro-retinoate		Vitamin A (retinol) metabolism	metabolism of cofactors and vitamins
	9-cis-beta-carotene		Vitamin A (retinol) metabolism	metabolism of cofactors and vitamins
	9-cis-retinoate		Vitamin A (retinol) metabolism	metabolism of cofactors and vitamins
	9-cis-retinoyl-beta-d-glucuronide		Vitamin A (retinol) metabolism	metabolism of cofactors and vitamins
	9-deoxy-delta12-pgd2		Prostaglandin formation from arachidonate	lipid metabolism
	9-hydroxy-10-o-d-glucuronoside-12z-octadecenoate		Linoleate metabolism	lipid metabolism
	9-hydroxy-5,7-tetradecadienoate		isolated	no pathway
	9-peroxy-5z,7e,11z,14z-eicosatetraenoate		Prostaglandin formation from arachidonate	lipid metabolism
	a2pe		Vitamin A (retinol) metabolism	metabolism of cofactors and vitamins
	a2pe-h2		Vitamin A (retinol) metabolism	metabolism of cofactors and vitamins
	acetamidopropanal		Urea cycle and metabolism of arginine, proline, glutamate, aspartate and asparagine	amino acid metabolism
	acetylcarnosine		Histidine metabolism	amino acid metabolism
	acid acceptor of glucuronate		isolated	no pathway
	acylcarnitine		isolated	no pathway
	acylethanolamide		isolated	no pathway
	acylglucosaminylphosphatidylinositol		Phosphatidylinositol phosphate metabolism	carbohydrate metabolism
	adrenochrome		Tyrosine metabolism	amino acid metabolism
	adrenochrome o-semiquinone		Tyrosine metabolism	amino acid metabolism
	adrenoyl-coa		Omega-6 fatty acid metabolism	lipid metabolism
	alcohol acceptor of glucuronate		isolated	no pathway
	alk-1-enyl-2-lyso-glycerophosphate		Glycerophospholipid metabolism	lipid metabolism
	alk-1-enyl-acylglycerol		Glycerophospholipid metabolism	lipid metabolism
	alk-1-enyl-glycerol		Glycerophospholipid metabolism	lipid metabolism
	alkylacylglycerophosphoethanolamine		Glycerophospholipid metabolism	lipid metabolism
	alkyldiacylglycerol		Glycerophospholipid metabolism	lipid metabolism
	alkylglycerol		Glycerophospholipid metabolism	lipid metabolism
	all-cis-10,13,16,19-docosatetraenoyl-coa		Omega-3 fatty acid metabolism	lipid metabolism
	all-cis-12,15,18,21-tetracosatetraenoyl-coa		Omega-3 fatty acid metabolism	lipid metabolism
	all-trans-3,4-didehydroretinoate		Vitamin A (retinol) metabolism	metabolism of cofactors and vitamins
	alpha-cehc-glucuronide		isolated	no pathway
	alpha-hydroxyisocaproic acid		Valine, leucine and isoleucine degradation	amino acid metabolism
	alpha-mannose-glucosaminyl-acyl-phosphatidylinositol		Phosphatidylinositol phosphate metabolism	carbohydrate metabolism
	alpha-tocopheryl hydroquinone		Vitamin E metabolism	metabolism of cofactors and vitamins
	alpha-tocopheryl quinone		Vitamin E metabolism	metabolism of cofactors and vitamins
	alpha-tocotrienoxyl radical		Vitamin C metabolism	metabolism of cofactors and vitamins
	aminochrome o-semiquinone		Tyrosine metabolism	amino acid metabolism
	androsterone sulfate		Androgen and estrogen biosynthesis and metabolism	lipid metabolism
	anhydroretinol		Vitamin A (retinol) metabolism	metabolism of cofactors and vitamins
	ape		Vitamin A (retinol) metabolism	metabolism of cofactors and vitamins
	apelin (1-12)		isolated	no pathway
	apelin-13		isolated	no pathway
	benzo[a]pyrene-2,3-diol		Xenobiotics metabolism	xenobiotics biodegradation and metabolism
	benzo[a]pyrene-2,3-diol glucuronoside		Xenobiotics metabolism	xenobiotics biodegradation and metabolism
	benzo[a]pyrene-2,3-oxide		Xenobiotics metabolism	xenobiotics biodegradation and metabolism
	benzo[a]pyrene-4,5-diol		Xenobiotics metabolism	xenobiotics biodegradation and metabolism
	benzo[a]pyrene-4,5-diol glucuronoside		Xenobiotics metabolism	xenobiotics biodegradation and metabolism
	benzo[a]pyrene-9,10-diol		Xenobiotics metabolism	xenobiotics biodegradation and metabolism
	benzo[a]pyrene-9,10-diol glucuronoside		Xenobiotics metabolism	xenobiotics biodegradation and metabolism
	benzothiazine		isolated	no pathway
	beta-d-glucuronoside-acceptor		isolated	no pathway
	beta-hydroxy-beta-methylbutyrate		Valine, leucine and isoleucine degradation	amino acid metabolism
	bile alcohol		isolated	no pathway
	bile alcohol glucuronide		isolated	no pathway
	ceramide d18:1(4c)		isolated	no pathway
	cholecystokinin-8		isolated	no pathway
	cholecystokinin-8 sulfate		isolated	no pathway
	cholesta-8(9)-en-3beta-ol		Squalene and cholesterol biosynthesis	lipid metabolism
	chondroitin n-acetyl-d-galactosamine-6-sulfaten		isolated	no pathway
	chondroitin sulfate c		Proteoglycan biosynthesis	glycan biosynthesis and metabolism
	chondroitin sulfate d		Proteoglycan biosynthesis	glycan biosynthesis and metabolism
	chondroitin sulfate e		Proteoglycan biosynthesis	glycan biosynthesis and metabolism
	cis-(3s)-hydroxytetradec-7-enoyl-coa		Mono-unsaturated fatty acid beta-oxidation	lipid metabolism
	cis,cis,cis-10,13,16-docosatrienoyl-coa		Omega-6 fatty acid metabolism	lipid metabolism
	cis,cis-11,14-eicosadienoyl-coa		Omega-6 fatty acid metabolism	lipid metabolism
	cis,cis-myristo-5,8-dienoyl-coa		Di-unsaturated fatty acid beta-oxidation__Omega-6 fatty acid metabolism	lipid metabolism
	cis,cis-palmito-7,10-dienoyl-coa		Di-unsaturated fatty acid beta-oxidation	lipid metabolism
	cis-13-docosenoyl-coa		De novo fatty acid biosynthesis	lipid metabolism
	cis-15-tetracosenoyl-coa		De novo fatty acid biosynthesis	lipid metabolism
	cis-6-dodecenoyl-coa		Omega-6 fatty acid metabolism	lipid metabolism
	cis-deca-4-enoyl-coa		Di-unsaturated fatty acid beta-oxidation__Omega-6 fatty acid metabolism	lipid metabolism
	cis-laur-5-enoyl-coa		Mono-unsaturated fatty acid beta-oxidation	lipid metabolism
	cis-myrist-7-enoyl-coa		Mono-unsaturated fatty acid beta-oxidation	lipid metabolism
	cis-urocanate		Histidine metabolism	amino acid metabolism
	coa-18-cooh-15e-dinor-lte4		Leukotriene metabolism	lipid metabolism
	coa-18-cooh-16e-dinor-lte5		Leukotriene metabolism	lipid metabolism
	coa-20-cooh-18-oxo-lte4		Leukotriene metabolism	lipid metabolism
	coa-20-cooh-lte4		Leukotriene metabolism	lipid metabolism
	coa-omega-cooh-dinor-lte4		Leukotriene metabolism	lipid metabolism
	coa-omega-cooh-tetranor-lte3		Leukotriene metabolism	lipid metabolism
	cyanosulfurous acid anion		isolated	no pathway
	cyclic 3-hydroxymelatonin		Tryptophan metabolism	amino acid metabolism
	cytochrome c (feiii)		Linoleate metabolism	lipid metabolism
	cytochrome c (feiv)-oxo		Linoleate metabolism	lipid metabolism
	d,l-amino acid anion		Leukotriene metabolism	lipid metabolism
	dehydrodolichol		Squalene and cholesterol biosynthesis	lipid metabolism
	dehydrodolichyl-p		Squalene and cholesterol biosynthesis	lipid metabolism
	dehydrospermidine		Urea cycle and metabolism of arginine, proline, glutamate, aspartate and asparagine	amino acid metabolism
	delta12-prostaglandin j2		Prostaglandin formation from arachidonate	lipid metabolism
	deoxycholoyl-coa		Bile acid biosynthesis	lipid metabolism
	deoxyhypusine		Urea cycle and metabolism of arginine, proline, glutamate, aspartate and asparagine	amino acid metabolism
	dermatan sulfate n-acetyl-d-galactosamine		isolated	no pathway
	dermatan sulfate n-acetyl-d-galactosamine-4-sulfaten		isolated	no pathway
	dibenzo[a,l]pyrene		Xenobiotics metabolism	xenobiotics biodegradation and metabolism
	dibenzo[a,l]pyrene-11,12-diol		Xenobiotics metabolism	xenobiotics biodegradation and metabolism
	dibenzo[a,l]pyrene-11,12-diol-13,14-epoxide		Xenobiotics metabolism	xenobiotics biodegradation and metabolism
	dibenzo[a,l]pyrene-11,12-epoxide		Xenobiotics metabolism	xenobiotics biodegradation and metabolism
	dihomo-gama-linolenoyl-coa		Omega-6 fatty acid metabolism	lipid metabolism
	di-oxoxanthurenate		Tryptophan metabolism	amino acid metabolism
	docosa-4,7,10,13,16,19-all-cis-hexaenoyl-coa		Omega-3 fatty acid metabolism__Omega-6 fatty acid metabolism	lipid metabolism
	docosa-7,10,13,16,19-all-cis-pentaenoyl-coa		Omega-3 fatty acid metabolism	lipid metabolism
	docosanoyl-coa		De novo fatty acid biosynthesis	lipid metabolism
	dopachrome o-semiquinone		Tyrosine metabolism	amino acid metabolism
	dopamine o-quinone		Tyrosine metabolism	amino acid metabolism
	dopaminochrome		Tyrosine metabolism__isolated	amino acid metabolism
	dynorphin a (6-8)		isolated	no pathway
	dynorphin a 9-17		isolated	no pathway
	dynorphin b (10-13)		isolated	no pathway
	dynorphin b (6-9)		isolated	no pathway
	eicosa-2e,8z,11z,14z,17z-pentaenoyl-coa		Omega-3 fatty acid metabolism	lipid metabolism
	eicosa-5,8,11,14,17-all-cis-pentaenoyl-coa		Omega-3 fatty acid metabolism	lipid metabolism
	epinephrine sulfate		Tyrosine metabolism	amino acid metabolism
	estrone-2,3-quinone		Androgen and estrogen biosynthesis and metabolism	lipid metabolism
	estrone-2,3-semiquinone		Androgen and estrogen biosynthesis and metabolism	lipid metabolism
	estrone-3,4-quinone		Androgen and estrogen biosynthesis and metabolism	lipid metabolism
	estrone-3,4-semiquinone		Androgen and estrogen biosynthesis and metabolism	lipid metabolism
	ethanolaminephosphate-2-mannosealpha1-4glucosaminyl-acyl-phosphatidylinositol		Phosphatidylinositol phosphate metabolism	carbohydrate metabolism
	etnp-man-(etnp)man-(etnp)man-glcn-acyl-pi		Phosphatidylinositol phosphate metabolism	carbohydrate metabolism
	etnp-man-man-(etnp)man-glcn-acyl-pi		Phosphatidylinositol phosphate metabolism	carbohydrate metabolism
	fatty aldehyde		Glycerophospholipid metabolism	lipid metabolism
	fructose 3-phosphate		Fructose and mannose metabolism	carbohydrate metabolism
	fructoseglycine		Fructose and mannose metabolism	carbohydrate metabolism
	fructoseglycine ketone 3-phosphate		Fructose and mannose metabolism	carbohydrate metabolism
	fructoselysine 3-phosphate		Fructose and mannose metabolism	carbohydrate metabolism
	galnacbeta1-4idoabeta1-3galnacbeta1-4glcabeta1-3galbeta1-3galbeta1-4xylbeta1-ser-peptide		Proteoglycan biosynthesis	glycan biosynthesis and metabolism
	galnac-gm1		Glycosphingolipid biosynthesis - ganglioseries	glycan biosynthesis and metabolism
	gama-carboxyethyl-hydroxychroman		Vitamin E metabolism__isolated	metabolism of cofactors and vitamins
	gama-cehc-glucuronide		isolated	no pathway
	gama-glutamylglutathione		Urea cycle and metabolism of arginine, proline, glutamate, aspartate and asparagine	amino acid metabolism
	gama-l-glutamyl-dipeptide		Urea cycle and metabolism of arginine, proline, glutamate, aspartate and asparagine	amino acid metabolism
	gama-l-glutamyl-l-alpha-aminobutyrate		Urea cycle and metabolism of arginine, proline, glutamate, aspartate and asparagine	amino acid metabolism
	gama-tocopheroxyl radical		Vitamin E metabolism	metabolism of cofactors and vitamins
	gama-tocopheryl quinone		Vitamin E metabolism	metabolism of cofactors and vitamins
	gama-tocotrienol		Vitamin E metabolism	metabolism of cofactors and vitamins
	ganglioside ga2 ii3,iii3-bis-sulfate		Glycosphingolipid biosynthesis - ganglioseries	glycan biosynthesis and metabolism
	ganglioside ga2 ii3-sulfate		Glycosphingolipid biosynthesis - ganglioseries	glycan biosynthesis and metabolism
	ganglioside ga2 iii3-sulfate		Glycosphingolipid biosynthesis - ganglioseries	glycan biosynthesis and metabolism
	ganglioside gm4		Glycosphingolipid metabolism	lipid metabolism
	ganglioside gp1calpha		Glycosphingolipid biosynthesis - ganglioseries	glycan biosynthesis and metabolism
	ganglioside gq1c		Glycosphingolipid biosynthesis - ganglioseries	glycan biosynthesis and metabolism
	glcabeta1-3galnacbeta1-4idoabeta1-3galnacbeta1-4glcabeta1-3galbeta1-3galbeta1-4xylbeta1-ser-peptide		Proteoglycan biosynthesis	glycan biosynthesis and metabolism
	glucosaminylphosphatidylinositol		Phosphatidylinositol phosphate metabolism	carbohydrate metabolism
	glutathionyl-3-hydroxykynurenine glucoside		Tryptophan metabolism	amino acid metabolism
	glycerophosphoserine		Glycerophospholipid metabolism	lipid metabolism
	glycinamide		isolated	no pathway
	glycyl-leucyl-arginyl-prolyl-glycinamide		isolated	no pathway
	gonadotropin releasing hormone 1-5		isolated	no pathway
	heparan sulfate n-acetyl-d-galactosamine		isolated	no pathway
	heparan sulfate n-acetyl-d-galactosamine-6-sulfaten		isolated	no pathway
	hepoxilin a3-c		Arachidonic acid metabolism	lipid metabolism
	histidyl-prolinamide		isolated	no pathway
	hydroxyl radical		Linoleate metabolism__Purine metabolism__Tryptophan metabolism__Vitamin C metabolism__Vitamin E metabolism__isolated	amino acid metabolism__metabolism of cofactors and vitamins__lipid metabolism__nucleotide metabolism
	hypothiocyanite		isolated	no pathway
	idoabeta1-3galnacbeta1-4glcabeta1-3galbeta1-3galbeta1-4xylbeta1-ser-peptide		Proteoglycan biosynthesis	glycan biosynthesis and metabolism
	idoabeta1-3galnacbeta1-4idoabeta1-3galnacbeta1-4glcabeta1-3galbeta1-3galbeta1-4xylbeta1-ser-peptide		Proteoglycan biosynthesis	glycan biosynthesis and metabolism
	iso-a2e(11'-cis)		Vitamin A (retinol) metabolism	metabolism of cofactors and vitamins
	iso-a2e(11-cis)		Vitamin A (retinol) metabolism	metabolism of cofactors and vitamins
	iso-a2e(13-cis)		Vitamin A (retinol) metabolism	metabolism of cofactors and vitamins
	iso-a2e(9,13-di-cis)		Vitamin A (retinol) metabolism	metabolism of cofactors and vitamins
	iso-a2e(9'-cis)		Vitamin A (retinol) metabolism	metabolism of cofactors and vitamins
	iso-a2e(9-cis)		Vitamin A (retinol) metabolism	metabolism of cofactors and vitamins
	isobutyrylglycine		Glycine, serine, alanine and threonine metabolism	amino acid metabolism
	isoglobopentaosyl ceramide		Glycosphingolipid biosynthesis - globoseries	glycan biosynthesis and metabolism
	isoglobotetraosyl ceramide		Glycosphingolipid biosynthesis - globoseries	glycan biosynthesis and metabolism
	isoglobotriasyl ceramide		Glycosphingolipid biosynthesis - globoseries	glycan biosynthesis and metabolism
	isoputreanine		Urea cycle and metabolism of arginine, proline, glutamate, aspartate and asparagine	amino acid metabolism
	isovalerylglycine		Glycine, serine, alanine and threonine metabolism	amino acid metabolism
	keratan sulfate n-acetyl-d-galactosamine		isolated	no pathway
	keratan sulfate n-acetyl-d-galactosamine-6-sulfaten		isolated	no pathway
	kinetensin		isolated	no pathway
	kinetensin 1-3		isolated	no pathway
	kinetensin 1-7		isolated	no pathway
	kinetensin 1-8		isolated	no pathway
	kinetensin 4-7		isolated	no pathway
	kinetensin 4-8		isolated	no pathway
	l-dopa 3-o-sulfate		Tyrosine metabolism	amino acid metabolism
	leucyl-methioninamide		isolated	no pathway
	leukoaminochrome		isolated	no pathway
	leukotriene a5		Putative anti-Inflammatory metabolites formation from EPA	lipid metabolism
	leukotriene b5		Putative anti-Inflammatory metabolites formation from EPA	lipid metabolism
	leukotriene c5		Putative anti-Inflammatory metabolites formation from EPA	lipid metabolism
	leukotriene d5		Putative anti-Inflammatory metabolites formation from EPA	lipid metabolism
	l-thyroxine sulfate		Tyrosine metabolism	amino acid metabolism
	malonic dialdehyde		Prostaglandin formation from arachidonate	lipid metabolism
	maltodecaose		Endohydrolysis of 1,4-alpha-D-glucosidic linkages in polysaccharides by alpha-amylase	glycan biosynthesis and metabolism
	maltononaose		Endohydrolysis of 1,4-alpha-D-glucosidic linkages in polysaccharides by alpha-amylase	glycan biosynthesis and metabolism
	mannosealpha1-2mannosealpha1-6(ethanolaminephosphate-2)mannosealpha1-4glucosaminyl-acyl-phosphatidylinositol		Phosphatidylinositol phosphate metabolism	carbohydrate metabolism
	mannosealpha1-6(ethanolaminephosphate-2)mannosealpha1-4(acyl)glucosaminylphosphatidylinositol		Phosphatidylinositol phosphate metabolism	carbohydrate metabolism
	melatonin radical		Tryptophan metabolism	amino acid metabolism
	methyl indole-3-acetate		Tryptophan metabolism	amino acid metabolism
	n,n-dimethyldopaminequinone		Tyrosine metabolism	amino acid metabolism
	n,n-dimethylindoliumolate		Tyrosine metabolism	amino acid metabolism
	n1,n8-diacetylspermidine		Urea cycle and metabolism of arginine, proline, glutamate, aspartate and asparagine	amino acid metabolism
	n-acetyl-5-methoxykynuramine		Tryptophan metabolism	amino acid metabolism
	n-acetylglucosaminylphosphatidylinositol		Phosphatidylinositol phosphate metabolism	carbohydrate metabolism
	n-acetyl-l-cystathionine		Methionine and cysteine metabolism	amino acid metabolism
	n-acetyl-s-[2-carboxy-1-(1 h-imidazol-4-yl)ethyl]-l-cysteine		Histidine metabolism	amino acid metabolism
	n-acetyl-seryl-aspartate		isolated	no pathway
	nad(p)+		Vitamin B2 (riboflavin) metabolism__isolated	metabolism of cofactors and vitamins
	nad(p)h		Vitamin B2 (riboflavin) metabolism__isolated	metabolism of cofactors and vitamins
	n-arachidonoylglycine		Glycine, serine, alanine and threonine metabolism	amino acid metabolism
	n-arachidonoylphosphatidylethanolamine		Prostaglandin formation from arachidonate	lipid metabolism
	neocasomorphin		isolated	no pathway
	neocasomorphin (1-5)		isolated	no pathway
	neuromedin b		isolated	no pathway
	neuromedin b (1-3)		isolated	no pathway
	neuromedin b (4-10)		isolated	no pathway
	neuromedin c		isolated	no pathway
	neuromedin c 1-8		isolated	no pathway
	neuromedin n		isolated	no pathway
	neuromedin n (1-4)		isolated	no pathway
	neurotensin 1-10		isolated	no pathway
	neurotensin 11-13		isolated	no pathway
	nisinate		Omega-3 fatty acid metabolism	lipid metabolism
	nitrosoperoxycarbonate		Vitamin E metabolism	metabolism of cofactors and vitamins
	nitryl chloride		isolated	no pathway
	n-methyl-4,6,7-trihydroxy-1,2,3,4-tetrahydroisoquinoline		Tyrosine metabolism	amino acid metabolism
	n-methylsalsolinol		Tyrosine metabolism	amino acid metabolism
	no2-		Tyrosine metabolism__Vitamin E metabolism__isolated	amino acid metabolism__metabolism of cofactors and vitamins
	noladin ether		Arachidonic acid metabolism	lipid metabolism
	noradrenochrome		Tyrosine metabolism	amino acid metabolism
	noradrenochrome o-semiquinone		Tyrosine metabolism	amino acid metabolism
	norepinephrine sulfate		Tyrosine metabolism	amino acid metabolism
	n-retinylidene-n-retinylethanolamine		Vitamin A (retinol) metabolism	metabolism of cofactors and vitamins
	o2'-4a-cyclic-tetrahydrobiopterin		Biopterin metabolism	metabolism of cofactors and vitamins
	octanoate radical		Linoleate metabolism	lipid metabolism
	omega-carboxy-trinor-leukotriene b4		Leukotriene metabolism	lipid metabolism
	omega-cooh-tetranor-lte3		Leukotriene metabolism	lipid metabolism
	o-methylhippurate		isolated	no pathway
	one carbon unit		C21-steroid hormone biosynthesis and metabolism__Squalene and cholesterol biosynthesis	lipid metabolism
	oxoxanthurenate		Tryptophan metabolism	amino acid metabolism
	oxytocin 1-8		isolated	no pathway
	pentyl radical		Linoleate metabolism	lipid metabolism
	peroxyl radical		Vitamin E metabolism	metabolism of cofactors and vitamins
	peroxynitrite		Vitamin E metabolism	metabolism of cofactors and vitamins
	pgh3		Putative anti-Inflammatory metabolites formation from EPA	lipid metabolism
	pheomelanin		Tyrosine metabolism	amino acid metabolism
	plasmanylethanolamine		Glycerophospholipid metabolism	lipid metabolism
	plasmenate		Glycerophospholipid metabolism	lipid metabolism
	poly[1,4-(n-acetyl-beta-d-glucosaminide)]		isolated	no pathway
	pristanate		Phytanic acid peroxisomal oxidation	lipid metabolism
	prostaglandin e2 ethanolamide		Prostaglandin formation from arachidonate	lipid metabolism
	prostaglandin g1		Prostaglandin formation from dihomo gama-linoleic acid	lipid metabolism
	prostaglandin h1		Prostaglandin formation from dihomo gama-linoleic acid	lipid metabolism
	prostaglandin pgb2 glyceryl ester		Prostaglandin formation from arachidonate	lipid metabolism
	prostaglandin pge2 1-glyceryl ester		Prostaglandin formation from arachidonate	lipid metabolism
	prostaglandin pge2 3-glyceryl ester		Prostaglandin formation from arachidonate	lipid metabolism
	prostaglandin pge2 glyceryl ester		Prostaglandin formation from arachidonate	lipid metabolism
	putreanine		Urea cycle and metabolism of arginine, proline, glutamate, aspartate and asparagine	amino acid metabolism
	quinonoid dihydrobiopterin		Biopterin metabolism	metabolism of cofactors and vitamins
	rac-4-hydroxy-4-o-(beta-d-glucuronide)-all-trans-retinoate		Vitamin A (retinol) metabolism	metabolism of cofactors and vitamins
	rac-4-hydroxy-4-o-(beta-d-glucuronide)-all-trans-retinyl acetate		Vitamin A (retinol) metabolism	metabolism of cofactors and vitamins
	rac-5,6-epoxy-retinoate		Vitamin A (retinol) metabolism	metabolism of cofactors and vitamins
	rac-5,6-epoxy-retinoyl-beta-d-glucuronide		Vitamin A (retinol) metabolism	metabolism of cofactors and vitamins
	s-(11-hydroxy-9-deoxy-delta12-pgd2)-glutathione		Prostaglandin formation from arachidonate	lipid metabolism
	s-(11-oh-9-deoxy-delta9,12-pgd2)-glutathione		Prostaglandin formation from arachidonate	lipid metabolism
	s-(9-deoxy-delta12-pgd2)-glutathione		Prostaglandin formation from arachidonate	lipid metabolism
	s-(9-deoxy-delta9,12-pgd2)-glutathione		Prostaglandin formation from arachidonate	lipid metabolism
	s-(9-hydroxy-pga1)-glutathione		Prostaglandin formation from arachidonate	lipid metabolism
	s-(9-hydroxy-pga2)-glutathione		Prostaglandin formation from arachidonate	lipid metabolism
	s-(pga2)-glutathione		Prostaglandin formation from arachidonate	lipid metabolism
	s-(pgj2)-glutathione		Prostaglandin formation from arachidonate	lipid metabolism
	s-[2-carboxy-1-(1 h-imidazol-4-yl)ethyl]-l-cysteine		Histidine metabolism	amino acid metabolism
	s-[2-carboxy-1-(1h-imidazol-4-yl)ethyl]-3-thiolactate		Histidine metabolism	amino acid metabolism
	s-[2-carboxy-1-(1h-imidazol-4-yl)ethyl]glutathione		Histidine metabolism	amino acid metabolism
	salsoline-1-carboxylate		Tyrosine metabolism	amino acid metabolism
	salsolinol 1-carboxylate		Tyrosine metabolism	amino acid metabolism
	somatostatin		isolated	no pathway
	somatostatin fragment 3-14		isolated	no pathway
	sorbitol 3-phosphate		Fructose and mannose metabolism	carbohydrate metabolism
	spermic acid 1		Urea cycle and metabolism of arginine, proline, glutamate, aspartate and asparagine	amino acid metabolism
	spermic acid 2		Urea cycle and metabolism of arginine, proline, glutamate, aspartate and asparagine	amino acid metabolism
	spermidic acid		Urea cycle and metabolism of arginine, proline, glutamate, aspartate and asparagine	amino acid metabolism
	spermidine dialdehyde		Urea cycle and metabolism of arginine, proline, glutamate, aspartate and asparagine	amino acid metabolism
	spermidine monoaldehyde 1		Urea cycle and metabolism of arginine, proline, glutamate, aspartate and asparagine	amino acid metabolism
	spermidine monoaldehyde 2		Urea cycle and metabolism of arginine, proline, glutamate, aspartate and asparagine	amino acid metabolism
	spermine dialdehyde		Urea cycle and metabolism of arginine, proline, glutamate, aspartate and asparagine	amino acid metabolism
	spermine monoaldehyde		Urea cycle and metabolism of arginine, proline, glutamate, aspartate and asparagine	amino acid metabolism
	stearidonoyl-coa		Omega-3 fatty acid metabolism	lipid metabolism
	sulfolithocholate		Bile acid biosynthesis	lipid metabolism
	sulfolithocholyglycine		Bile acid biosynthesis	lipid metabolism
	temazepam		isolated	no pathway
	tetracosa-6,9,12,15,18,21-all-cis-hexaenoyl-coa		Omega-3 fatty acid metabolism	lipid metabolism
	tetracosa-6,9,12,15,18-all-cis-pentaenoyl-coa		Omega-6 fatty acid metabolism	lipid metabolism
	tetracosa-9,12,15,18,21-all-cis-pentaenoyl-coa		Omega-3 fatty acid metabolism	lipid metabolism
	tetracosa-9,12,15,18-all-cis-tetraenoyl-coa		Omega-6 fatty acid metabolism	lipid metabolism
	tetracosanoyl-coa		De novo fatty acid biosynthesis	lipid metabolism
	tetrahydrobiopterin-4a-carbinolamine		Biopterin metabolism	metabolism of cofactors and vitamins
	trans,cis,cis,cis,cis-2,10,13,16,19-docosapentaenoyl-coa		Omega-3 fatty acid metabolism	lipid metabolism
	trans,cis,cis,cis,cis-2,12,15,18,21-tetracosapentaenoyl-coa		Omega-3 fatty acid metabolism	lipid metabolism
	trans,cis,cis,cis-2,10,13,16-docosatetraenoyl-coa		Omega-6 fatty acid metabolism	lipid metabolism
	trans,cis,cis-2,11,14-eicosatrienoyl-coa		Omega-6 fatty acid metabolism	lipid metabolism
	trans,cis,cis-2,7,10-hexadecatrienoyl-coa		Di-unsaturated fatty acid beta-oxidation__Omega-6 fatty acid metabolism	lipid metabolism
	trans,cis,cis-2,9,12-octadecatrienoyl-coa		Di-unsaturated fatty acid beta-oxidation	lipid metabolism
	trans,cis-2,11-eicosadienoyl-coa		De novo fatty acid biosynthesis	lipid metabolism
	trans,cis-2,13-docosadienoyl-coa		De novo fatty acid biosynthesis	lipid metabolism
	trans,cis-2,15-tetracosadienoyl-coa		De novo fatty acid biosynthesis	lipid metabolism
	trans,cis-2,9-octadecadienoyl-coa		De novo fatty acid biosynthesis	lipid metabolism
	trans,cis-deca-2,4-dienoyl-coa		Di-unsaturated fatty acid beta-oxidation__Omega-6 fatty acid metabolism	lipid metabolism
	trans,cis-dodeca-2,5-dienoyl-coa		Mono-unsaturated fatty acid beta-oxidation	lipid metabolism
	trans,cis-hexadeca-2,9-dienoyl-coa		Mono-unsaturated fatty acid beta-oxidation	lipid metabolism
	trans,cis-myristo-2,7-dienoyl-coa		Mono-unsaturated fatty acid beta-oxidation	lipid metabolism
	trans,trans,cis-geranyl-geranyl-pp		Squalene and cholesterol biosynthesis	lipid metabolism
	trans-2,3-dehydropristanoyl-coa		Phytanic acid peroxisomal oxidation	lipid metabolism
	trans-2-all-cis-6,9,12,15,18,21-tetracosaheptaenoyl-coa		Omega-3 fatty acid metabolism	lipid metabolism
	trans-2-all-cis-6,9,12,15,18-tetracosahexaenoyl-coa		Omega-6 fatty acid metabolism	lipid metabolism
	trans-2-cis,cis,cis-8,11,14-eicosatetraenoyl-coa		Omega-6 fatty acid metabolism	lipid metabolism
	trans-2-cis,cis-4,8-tetradecatrienoyl-coa		Omega-6 fatty acid metabolism	lipid metabolism
	trans-2-cis,cis-5,8-tetradecatrienoyl-coa		Di-unsaturated fatty acid beta-oxidation__Omega-6 fatty acid metabolism	lipid metabolism
	trans-2-cis-8-tetradecadienoyl-coa		Omega-6 fatty acid metabolism	lipid metabolism
	trans-3-cis-5,8,11,14-eicosapentaenoyl-coa		Omega-6 fatty acid metabolism	lipid metabolism
	trans-3-cis-8,11,14-eicosatetraenoyl-coa		Omega-6 fatty acid metabolism	lipid metabolism
	trans-3-cis-8-tetradecadienoyl-coa		Omega-6 fatty acid metabolism	lipid metabolism
	trans-3-decenoyl-coa		Omega-6 fatty acid metabolism	lipid metabolism
	trans-4,5-epoxy-2(e)-decenal		Linoleate metabolism	lipid metabolism
	trans-delta2-enoyl-coa		isolated	no pathway
	trans-docos-2-enoyl-coa		De novo fatty acid biosynthesis	lipid metabolism
	trans-eicos-2-enoyl-coa		De novo fatty acid biosynthesis	lipid metabolism
	trans-tetracos-2-enoyl-coa		De novo fatty acid biosynthesis	lipid metabolism
	undecaprenyl-diphospho-n-acetylmuramoyl-(n-acetylglucosamine)-l-		isolated	no pathway
	undecaprenyl-diphospho-n-acetylmuramoyl-(n-acetylglucosamine)-l-		isolated	no pathway
	undecaprenyl-diphospho-n-acetylmuramoyl-(n-acetylglucosamine)-l-		isolated	no pathway
	urate radical		Purine metabolism	nucleotide metabolism
	vitamin a2		Vitamin A (retinol) metabolism	metabolism of cofactors and vitamins
	vitamin e radical		Vitamin E metabolism	metabolism of cofactors and vitamins
	xanthurenate-8-o-beta-d-glucoside		Tryptophan metabolism	amino acid metabolism

## Sheet: HumanCyc
	HumanCyc
	Number of unique metabolites without IDs	420
	Category	Number of metabolites
	amino acid metabolism	30
	carbohydrate metabolism	20
	energy metabolism	0
	glycan biosynthesis and metabolism	31
	lipid metabolism	57
	metabolism of cofactors and vitamins	16
	metabolism of secondary metabolites	0
	nucleotide metabolism	7
	xenobiotics biodegradation and metabolism	3
	miscellaneous	44
	membrane transport	0
	no pathway	230
	name	synonyms	pathway	category	notes
	(1,4-alpha-d-glucosyl)n-glucosyl glucogenin		glycogen biosynthesis II (from UDP-D-Glucose)__glycogen degradation II	carbohydrate metabolism	instance
	(3r)-3-hydroxyacyl-[acp]			no pathway	class without instances
	(3r)-3-hydroxymyristoyl-[acp]		palmitate biosynthesis I (animals)	lipid metabolism	class without instances
	(5-l-glutamyl)-l-peptide			no pathway	class without instances
	(glucosyl)2(mannosyl)9-(n-acetylglucosaminyl)2-diphosphodolichol		dolichyl-diphosphooligosaccharide biosynthesis	glycan biosynthesis and metabolism	class without instances
	(mannosyl)2-(n-acetylglucosaminyl)2-diphosphodolichol		dolichyl-diphosphooligosaccharide biosynthesis	glycan biosynthesis and metabolism	class without instances
	(mannosyl)3-(n-acetylglucosaminyl)2-diphosphodolichol		dolichyl-diphosphooligosaccharide biosynthesis	glycan biosynthesis and metabolism	class without instances
	(mannosyl)5-(n-acetylglucosaminyl)2-diphosphodolichol		dolichyl-diphosphooligosaccharide biosynthesis	glycan biosynthesis and metabolism	class without instances
	(mannosyl)6-(n-acetylglucosaminyl)2-diphosphodolichol		dolichyl-diphosphooligosaccharide biosynthesis	glycan biosynthesis and metabolism	class without instances
	(mannosyl)7-(n-acetylglucosaminyl)2-diphosphodolichol		dolichyl-diphosphooligosaccharide biosynthesis	glycan biosynthesis and metabolism	class without instances
	(mannosyl)8-(n-acetylglucosaminyl)2-diphosphodolichol		dolichyl-diphosphooligosaccharide biosynthesis	glycan biosynthesis and metabolism	class without instances
	(mannosyl)9-(n-acetylglucosaminyl)2-diphosphodolichol		dolichyl-diphosphooligosaccharide biosynthesis	glycan biosynthesis and metabolism	class without instances
	(r)-3-hydroxybutanoyl-[acp]		palmitate biosynthesis I (animals)	lipid metabolism	class without instances
	(r)-3-hydroxy-cis-vaccenoyl-[acp]			no pathway	class without instances
	(r)-3-hydroxydecanoyl-[acp]		palmitate biosynthesis I (animals)	lipid metabolism	class without instances
	(r)-3-hydroxydodecanoyl-[acp]		palmitate biosynthesis I (animals)	lipid metabolism	class without instances
	(r)-3-hydroxyhexanoyl-[acp]		palmitate biosynthesis I (animals)	lipid metabolism	class without instances
	(r)-3-hydroxyoctanoyl-[acp]		palmitate biosynthesis I (animals)	lipid metabolism	class without instances
	(r)-3-hydroxypalmitoyl-[acp]		palmitate biosynthesis I (animals)	lipid metabolism	class without instances
	(r)-3-hydroxystearoyl-[acp]			no pathway	class without instances
	[a dna-directed rna-polymerase]			no pathway	class without instances
	[chondroitin]-4,6-di-o-sulfo-n-acetyl-d-galactosamine		chondroitin sulfate biosynthesis (late stages)	glycan biosynthesis and metabolism	class without instances
	[chondroitin]-beta-d-glucuronate		chondroitin sulfate biosynthesis (late stages)__dermatan sulfate biosynthesis (late stages)	glycan biosynthesis and metabolism	class without instances
	[chondroitin]-n-acetyl-galactosamine		chondroitin sulfate biosynthesis (late stages)__chondroitin sulfate degradation (metazoa)	glycan biosynthesis and metabolism	class without instances
	[chondroitin-sulfate]-2-o-sulfo-beta-d-glucuronate		chondroitin sulfate biosynthesis (late stages)	glycan biosynthesis and metabolism	class without instances
	[cys-gly]-s-conjugate		glutathione-mediated detoxification	xenobiotics biodegradation and metabolism	instance
	[dermatan]-4,6-di-o-sulfo-n-acetyl-d-galactosamine		dermatan sulfate biosynthesis (late stages)	glycan biosynthesis and metabolism	class without instances
	[dermatan]-4-o-sulfo-n-acetyl-d-galactosamine		dermatan sulfate biosynthesis (late stages)	glycan biosynthesis and metabolism	class without instances
	[dermatan]-n-acetyl-d-galactosamine		dermatan sulfate biosynthesis (late stages)__dermatan sulfate degradation (metazoa)	glycan biosynthesis and metabolism	class without instances
	[dermatan-sulfate]-2-o-sulfo-alpha-l-iduronate		dermatan sulfate biosynthesis (late stages)__dermatan sulfate degradation (metazoa)	glycan biosynthesis and metabolism	class without instances
	[heparan sulfate]-alpha-d-n-sulfoglucosamine-3,6-o-bissulfate		heparan sulfate biosynthesis (late stages)	glycan biosynthesis and metabolism	class without instances
	[heparan sulfate]-alpha-d-n-sulfoglucosamine-3-o-sulfate		heparan sulfate biosynthesis (late stages)	glycan biosynthesis and metabolism	class without instances
	[heparan sulfate]-alpha-d-n-sulfoglucosamine-6-o-sulfate		heparan sulfate biosynthesis (late stages)	glycan biosynthesis and metabolism	class without instances
	[heparan sulfate]-alpha-n-acetyl-d-glucosamine-6-o-sulfate			no pathway	class without instances
	[heparan sulfate]-n-acetyl-alpha-d-glucosamine		heparan sulfate biosynthesis (late stages)	glycan biosynthesis and metabolism	class without instances
	[heparan-sulfate]-2-o-sulfo-alpha-l-iduronate		heparan sulfate biosynthesis (late stages)	glycan biosynthesis and metabolism	class without instances
	[heparan-sulfate]-2-o-sulfo-beta-d-glucuronate			no pathway	class without instances
	[lipoamide acyltransferase] n6-(dihydrolipoyl)lysine		branched-chain alpha-keto acid dehydrogenase complex	amino acid metabolism	class without instances
	[lipoamide acyltransferase] n6-(lipoyl)lysine		branched-chain alpha-keto acid dehydrogenase complex	amino acid metabolism	class without instances
	[lipoamide acyltransferase] n6-(s-[2-methylbutanoyl]dihydrolipoyl)lysine			no pathway	class without instances
	[lipoamide acyltransferase] n6-(s-[2-methylpropanoyl]dihydrolipoyl)lysine		branched-chain alpha-keto acid dehydrogenase complex	amino acid metabolism	class without instances
	[lipoate acetyltransferase] n6-(dihydrolipoyl)lysine		acetyl-CoA biosynthesis (from pyruvate)	carbohydrate metabolism	class without instances
	[lipoate acetyltransferase] n6-(lipoyl)lysine		acetyl-CoA biosynthesis (from pyruvate)	carbohydrate metabolism	class without instances
	[lipoate acetyltransferase] n6-(s-acetyldihydrolipoyl)lysine		acetyl-CoA biosynthesis (from pyruvate)	carbohydrate metabolism	class without instances
	[methionine synthase]-cob(ii)alamin			no pathway	class without instances
	[methionine synthase]-methylcob(i)alamin			no pathway	class without instances
	[methylmalonyl-coa:pyruvate carboxytransferase]			no pathway	class without instances
	[propionyl-coa:carbon-dioxide ligase (adp-forming)]			no pathway	class without instances
	[protein] n6-(dihydrolipoyl)lysine			no pathway	class without instances
	[protein]-n6-(o3)-phospho-d-psicosyl-l-lysine			no pathway	class without instances
	[protein]-n6-(o3)-phospho-d-ribulosyl-l-lysine			no pathway	class without instances
	[protein]-n6-d-psicosyl-l-lysine			no pathway	class without instances
	[protein]-n6-d-ribulosyl-l-lysine			no pathway	class without instances
	[trnaarg2]-adenosine34			no pathway	class without instances
	[trnaarg2]-inosine34			no pathway	class without instances
	[unspecified degradation products]		thyroid hormone biosynthesis	amino acid metabolism	class without instances
	1,2-dipalmitoylglycerol		D-myo-inositol (1,4,5)-trisphosphate biosynthesis__D-myo-inositol-5-phosphate metabolism__choline biosynthesis III__glutathione redox reactions I__phosphatidylcholine biosynthesis I__phosphatidylethanolamine biosynthesis II__phospholipases__sphingomyelin metabolism__triacylglycerol biosynthesis__triacylglycerol degradation	amino acid metabolism__carbohydrate metabolism__lipid metabolism	instance
	1,2-dipalmitoyl-phosphatidyl-ethanolamine	phosphatidylethanolamine (dihexadecanoyl, n-c16:0)	glutathione redox reactions I__phosphatidylethanolamine biosynthesis II	amino acid metabolism__lipid metabolism	instance
	1,2-dipalmitoyl-phosphatidylglycerol	phosphatidylglycerol-32:0__16:0-16:0-pg__1,2-dihexadecanoyl-sn-glycero-3-phospho-(1'-sn-glycerol)__phosphatidylglycerol (dihexadecanoyl, n-c16:0)	cardiolipin biosynthesis II__glutathione redox reactions I__phosphatidylglycerol biosynthesis II (non-plastidic)	amino acid metabolism__lipid metabolism	instance
	1,2-dipalmitoyl-phosphatidylglycerol-phosphate	phosphatidylglycerophosphate (dihexadecanoyl, n-c16:0)	cardiolipin biosynthesis II__glutathione redox reactions I__phosphatidylglycerol biosynthesis II (non-plastidic)	amino acid metabolism__lipid metabolism	instance
	1,2-dipalmitoyl-phosphatidylserine	phosphatidylserine (dihexadecanoyl, n-c16:0)	glutathione redox reactions I	amino acid metabolism	instance
	19-oxoandrostenedione	19-oxoandro-4-stene-3,17-dione	estrogen biosynthesis	lipid metabolism	instance
	1d-myo-inositol (2) monophosphate	d-myo-inositol (2) monophosphate__ins(2)p1__ins(2)p__ins2p	glycerol degradation I	lipid metabolism	instance
	1d-myo-inositol (5)-monophosphate	d-myo-inositol (5)-monophosphate__ins(5)p1__myo-inositol (5)-phosphate__ins(5)p__ins5p	glycerol degradation I	lipid metabolism	instance
	2(r)-hydroperoxy fatty acid		fatty acid alpha-oxidation	lipid metabolism	class without instances
	2,3,4-saturated 2-lysophosphatidate			no pathway	class without instances
	2,3,4-saturated fatty acid		acyl-CoA hydrolysis__ceramide degradation__fatty acid activation__fatty acid alpha-oxidation__fatty acid beta-oxidation I__phospholipases__sphingosine and sphingosine-1-phosphate metabolism__triacylglycerol degradation	lipid metabolism	instance
	2,3,4-saturated fatty acyl-[acp]			no pathway	class without instances
	2,3,4-saturated l-phosphatidate			no pathway	class without instances
	2',3'-cyclic-phosphate-terminated rna			no pathway	class without instances
	2-[3-carboxy-3-(dimethylammonio)propyl]-l-histidine in eef-2		diphthamide biosynthesis	amino acid metabolism	class without instances
	2-methoxy-6-all trans-decaprenyl-2-methoxy-1,4-benzoquinol	2-methoxy-6-decaprenyl-2-methoxy-1,4-benzoquinol	glycerol degradation IV__glycerol-3-phosphate shuttle__methylglyoxal degradation I__ubiquinone-10 biosynthesis (eukaryotic)	carbohydrate metabolism__metabolism of cofactors and vitamins__lipid metabolism	instance
	2'-phospho-[ligated trna]			no pathway	class without instances
	2-trans-4-cis-dienoyl-coa			no pathway	class without instances
	3-(2,4-bis[n-acetyl-beta-d-glucosaminyl]-alpha-d-mannosyl)-beta-d-mannosyl-r			no pathway	class without instances
	3-amino-8-[(2e)-2,4-dimethyl-5-oxohex-2-enoyl]-5,7-dihydroxy-6-methyl-1,4,5,6-tetrahydronaphthalene-1,4-dione -[pks-acp]			no pathway	class without instances
	3-demethylubiquinol-10		glycerol degradation IV__glycerol-3-phosphate shuttle__methylglyoxal degradation I__ubiquinone-10 biosynthesis (eukaryotic)	carbohydrate metabolism__metabolism of cofactors and vitamins__lipid metabolism	instance
	3-oxo-cis-delta9-hexadecenoyl-[acp]			no pathway	class without instances
	3-oxo-cis-vaccenoyl-[acp]			no pathway	class without instances
	3-oxo-decanoyl-[acp]		palmitate biosynthesis I (animals)	lipid metabolism	class without instances
	3-oxo-dodecanoyl-[acp]		palmitate biosynthesis I (animals)	lipid metabolism	class without instances
	3-oxo-hexanoyl-[acp]		palmitate biosynthesis I (animals)	lipid metabolism	class without instances
	3-oxo-meristoyl-[acp]		palmitate biosynthesis I (animals)	lipid metabolism	class without instances
	3-oxo-octanoyl-[acp]		palmitate biosynthesis I (animals)	lipid metabolism	class without instances
	3-oxo-palmitoyl-[acp]		palmitate biosynthesis I (animals)	lipid metabolism	class without instances
	3-oxo-pimelyl-[acp] methyl ester			no pathway	class without instances
	3-oxo-stearoyl-[acp]			no pathway	class without instances
	3'-phosphate-terminated rna			no pathway	class without instances
	3'-phosphopolynucleotide			no pathway	class without instances
	3'-terminal unsaturated sugar			no pathway	class without instances
	5-androstene-3,17-dione	androst-5-ene-3,17-dione	androgen biosynthesis	lipid metabolism	instance
	5'-guanylated mrna			no pathway	class without instances
	5-oxoprolyl-peptide			no pathway	class without instances
	5'-phosphopolynucleotide			no pathway	class without instances
	6-(2-[n-acetyl-beta-d-glucosaminyl]-alpha-d-mannosyl)-beta-d-mannosyl-r			no pathway	class without instances
	6-(alpha-d-mannosyl)-beta-d-mannosyl-r			no pathway	class without instances
	6-methoxy-5-methyl-2-all-trans-decaprenyl-1,4-benzoquinol	6-methoxy-5-methyl-2-decaprenyl-1,4-benzoquinol	glycerol degradation IV__glycerol-3-phosphate shuttle__methylglyoxal degradation I__ubiquinone-10 biosynthesis (eukaryotic)	carbohydrate metabolism__metabolism of cofactors and vitamins__lipid metabolism	instance
	72 kda type iv collagenase	72 kda gelatinase__gelatinase a__matrix metalloproteinase-2__mmp-2__tbe-1		no pathway	instance - protein
	8-(3-amino-5-hydroxyphenyl)-8-hydroxy-3,7-dimethyloctane-2,4,6-trione -[pks-acp]			no pathway	class without instances
	acetoacetyl-[acp]		palmitate biosynthesis I (animals)	lipid metabolism	class without instances
	acetyl-[acp]			no pathway	class without instances
	acetylated histone			no pathway	class without instances
	active tnf-alpha			no pathway	class without instances
	acyl-[acp]			no pathway	class without instances
	adrenodoxin, mitochondrial	adrenal ferredoxin__ferredoxin-1__hepatoredoxin	folate transformations	metabolism of cofactors and vitamins	instance - protein
	adrenoxin, mitochondrial	adrenal ferredoxin__hepatoredoxin__ferredoxin 1__ferredoxin 1 precursor__adrenodoxin__reduced ferredoxin	folate transformations	metabolism of cofactors and vitamins	instance - protein
	alkylamine			no pathway	class without instances
	alpha-d-galactoside			no pathway	class without instances
	alpha-tubulin			no pathway	class without instances
	angiotensin i			no pathway	class without instances
	angiotensinogen			no pathway	class without instances
	ap(apurinic or apyrimidinic) site created by glycosylic bond cleavage			no pathway	class without instances
	apo-[acp]		acyl carrier protein metabolism	metabolism of cofactors and vitamins	class without instances
	apo-[methylmalonyl-coa:pyruvate carboxytransferase]			no pathway	class without instances
	apo-[propionyl-coa:carbon-dioxide ligase (adp-forming)]			no pathway	class without instances
	apocytochrome c			no pathway	class without instances
	arabinogalactan-trans-methoxy-mycolate		glutathione redox reactions I	amino acid metabolism	instance
	bccp-biotin	accb__[acetyl-coa:carbon-dioxide ligase (adp forming)]	biotin-carboxyl carrier protein assembly	lipid metabolism	instance - protein
	beta-adrenergic receptor			no pathway	class without instances
	beta-d-galactosyl-(1-4)-beta-d-xylosyl-[core protein]		glycoaminoglycan-protein linkage region biosynthesis	glycan biosynthesis and metabolism	class without instances
	beta-d-glucuronosyl-(1-3)-beta-d-galactosyl-(1-3)-beta-d-galactosyl-(1-4)-beta-d-xylosyl-[core protein]		glycoaminoglycan-protein linkage region biosynthesis__heparan sulfate biosynthesis (late stages)	glycan biosynthesis and metabolism	class without instances
	beta-d-glucuronosyl-[hyaluronan]			no pathway	class without instances
	beta-ketoacyl-[acp]			no pathway	class without instances
	biotin carboxyl carrier protein (dimer)	bccp	biotin-carboxyl carrier protein assembly	lipid metabolism	instance - protein
	biotin carboxylase	accb__acc-alpha	biotin-carboxyl carrier protein assembly	lipid metabolism	instance - protein
	branched-chain alpha-keto acid dehydrogenase e1 component			no pathway	instance - protein
	butyryl-[acp]		palmitate biosynthesis I (animals)	lipid metabolism	class without instances
	c5a anaphylatoxin			no pathway	class without instances
	carboxy-adenylated molybdopterin synthase		molybdenum cofactor biosynthesis	metabolism of cofactors and vitamins	class without instances
	cdp-1,2-dipalmitoylglycerol		3-phosphoinositide biosynthesis__CDP-diacylglycerol biosynthesis I__D-myo-inositol (1,4,5)-trisphosphate biosynthesis__cardiolipin biosynthesis II__phosphatidylglycerol biosynthesis II (non-plastidic)	carbohydrate metabolism__lipid metabolism	instance
	ceramide		ceramide degradation	lipid metabolism	class without instances
	chondroitin sulfate disaccharide		chondroitin sulfate degradation (metazoa)	glycan biosynthesis and metabolism	class without instances
	cis-delta7-tetradecenoyl-[acp]			no pathway	class without instances
	cis-prenyl-trna			no pathway	class without instances
	cis-vaccen-2-enoyl-[acp]			no pathway	class without instances
	cis-vaccenoyl-[acp]			no pathway	class without instances
	cleaved angiotensinogen			no pathway	class without instances
	cleaved type-1 transmemberane domains			no pathway	class without instances
	collagenase			no pathway	class without instances
	complement 5 alpha chain			no pathway	class without instances
	complement c5 alpha' chain			no pathway	class without instances
	complement component protein c2			no pathway	class without instances
	complement component protein c2a			no pathway	class without instances
	complement component protein c2b			no pathway	class without instances
	complement component protein c4			no pathway	class without instances
	complement component protein c4a			no pathway	class without instances
	complement component protein c4b			no pathway	class without instances
	core protein l-serine		glycoaminoglycan-protein linkage region biosynthesis	glycan biosynthesis and metabolism	class without instances
	crotonyl-[acp]		palmitate biosynthesis I (animals)	lipid metabolism	class without instances
	cytochrome c			no pathway	class without instances
	damaged dna pyrimidine			no pathway	class without instances
	deacetylated histone			no pathway	class without instances
	decanoyl-[acp]		palmitate biosynthesis I (animals)	lipid metabolism	class without instances
	degraded product of von willebrand factor			no pathway	class without instances
	demethylated methyl acceptor		methionine degradation I (to homocysteine)	amino acid metabolism	class without instances
	dermatan sulfate		dermatan sulfate degradation (metazoa)	glycan biosynthesis and metabolism	class without instances
	detyrosinated alpha-tubulin			no pathway	class without instances
	diamine			no pathway	class without instances
	dihydrolipoyltranssuccinylase n6-(dihydrolipoyl)lysine		2-ketoglutarate dehydrogenase complex	carbohydrate metabolism	class without instances
	dihydrolipoyltranssuccinylase n6-(lipoyl)lysine		2-ketoglutarate dehydrogenase complex	carbohydrate metabolism	class without instances
	dihydrolipoyltranssuccinylase n6-(s-succinyldihydrolipoyl)lysine		2-ketoglutarate dehydrogenase complex	carbohydrate metabolism	class without instances
	dipeptide			no pathway	class without instances
	diphospho-1d-myo-inositol tetrakisphosphate		inositol pyrophosphates biosynthesis	carbohydrate metabolism	class without instances
	di-trans, poly-cis-polyprenol (c80)		dolichol and dolichyl phosphate biosynthesis	lipid metabolism	instance
	di-trans, poly-cis-polyprenyl diphosphate (c80)		dolichol and dolichyl phosphate biosynthesis__glutathione redox reactions I	amino acid metabolism__lipid metabolism	instance
	dna 5-methylcytosine			no pathway	class without instances
	dna containing a apyrimidinic site			no pathway	class without instances
	dna containing abasic site			no pathway	class without instances
	dna with uracil			no pathway	class without instances
	dodecanoyl-[acp]		palmitate biosynthesis I (animals)	lipid metabolism	class without instances
	double-strand-break repair protein rad21 homolog	hhr21__nuclear matrix protein 1__nxp-1__scc1 homolog		no pathway	instance - protein
	e-		thioredoxin pathway	nucleotide metabolism	class without instances
	elongation-factor 2			no pathway	class without instances
	enzyme n6-(s-[3-methylbutanoyl]dihydrolipoyl)lysine			no pathway	class without instances
	eumelanin	eu-melanin	eumelanin biosynthesis	amino acid metabolism	instance
	factor ix			no pathway	class without instances
	factor ixa			no pathway	class without instances
	factor va			no pathway	class without instances
	factor vii			no pathway	class without instances
	factor viia			no pathway	class without instances
	factor viiia			no pathway	class without instances
	factor x			no pathway	class without instances
	factor xa			no pathway	class without instances
	factor xi			no pathway	class without instances
	factor xia			no pathway	class without instances
	farnesylated protein			no pathway	class without instances
	fas-activated serinethreonine phosphoprotein			no pathway	class without instances
	fas-activated serinethreonine protein			no pathway	class without instances
	fatty aldehyde		fatty acid alpha-oxidation	lipid metabolism	class without instances
	ferricytochrome b1			no pathway	class without instances
	ferricytochrome b5		oleate biosynthesis II (animals)	lipid metabolism	class without instances
	ferrocytochrome b1			no pathway	class without instances
	ferrocytochrome b5		oleate biosynthesis II (animals)	lipid metabolism	class without instances
	fibrin			no pathway	class without instances
	fibrinogen			no pathway	class without instances
	fibrinopeptide a			no pathway	class without instances
	fibrinopeptide b			no pathway	class without instances
	folylpolyglutamate(n)		glutamate removal from folates	amino acid metabolism	class without instances
	galactosylated galactose acceptor			no pathway	class without instances
	glucosyl-(mannosyl)9-(n-acetylglucosaminyl)2-diphosphodolichol		dolichyl-diphosphooligosaccharide biosynthesis	glycan biosynthesis and metabolism	class without instances
	glucosylated glucose acceptor			no pathway	class without instances
	glucosylceramide (i)			no pathway	class without instances
	glucosyl-glycogenin		glycogen biosynthesis II (from UDP-D-Glucose)	carbohydrate metabolism	class without instances
	glucuronosylated glucuronoside acceptor			no pathway	class without instances
	glutaredoxin-1	thioltransferase__ttase__glutaredoxin (thioltransferase)__reduced glutaredoxin__grx__glutaredoxin oxidized__glutathione:protein-disulfide oxidoreductase__protein-disulfide reductase (glutathione)	arsenate detoxification I (glutaredoxin)__glutathione redox reactions II	amino acid metabolism__xenobiotics biodegradation and metabolism	instance - protein
	glutaryl-[acp] methyl ester			no pathway	class without instances
	glycan		chondroitin sulfate degradation (metazoa)__dermatan sulfate degradation (metazoa)	glycan biosynthesis and metabolism	class without instances
	glycano-(2,6-alpha-n-acetylneuraminyl)-(n-acetyl-d-galactosaminyl)-glycoprotein			no pathway	instance
	glycine cleavage system h protein, mitochondrial	glycine cleavage system protein h (aminomethyl carrier)__glycine cleavage system h protein__gcv__h-protein__gcvh		no pathway	instance - protein
	glycogenin		glycogen biosynthesis II (from UDP-D-Glucose)	carbohydrate metabolism	class without instances
	glycoprotein with the oligosaccharide chain attached by n-glycosyl linkage to protein l-asparagine			no pathway	class without instances
	glycyl-trnagly		tRNA charging pathway	miscellaneous	class without instances
	g-protein-coupled-receptor			no pathway	class without instances
	guanine at position 15 of an archaeal trna			no pathway	class without instances
	guanine7-methylated mrna			no pathway	class without instances
	heat	deltah	1,25-dihydroxyvitamin D3 biosynthesis	metabolism of cofactors and vitamins	instance
	hexanoyl-[acp]		palmitate biosynthesis I (animals)	lipid metabolism	class without instances
	h-gcv-protein-(dihydrolipoyl)lysine		glycine cleavage complex	amino acid metabolism	class without instances
	histone			no pathway	class without instances
	holo-[acp]		acyl carrier protein metabolism__palmitate biosynthesis I (animals)__palmitoleate biosynthesis II	metabolism of cofactors and vitamins__lipid metabolism	class without instances
	h-protein-s-(aminomethyldihydrolipoyl)lysine		glycine cleavage complex	amino acid metabolism	class without instances
	ikappab protein			no pathway	class without instances
	jasmonic acid			no pathway	class without instances
	l-alanyl-trnaala		tRNA charging pathway	miscellaneous	class without instances
	large-branched glucan		starch degradation	carbohydrate metabolism	class without instances
	l-arginyl-trnaarg		tRNA charging pathway	miscellaneous	class without instances
	l-asparaginyl-trnaasn		tRNA charging pathway	miscellaneous	class without instances
	l-aspartyl-trnaasn			no pathway	class without instances
	l-aspartyl-trnaasp		tRNA charging pathway	miscellaneous	class without instances
	l-cysteinyl-trnacys		tRNA charging pathway	miscellaneous	class without instances
	leukotriene-d4		leukotriene biosynthesis	lipid metabolism	instance
	leukotriene-e4		leukotriene biosynthesis	lipid metabolism	instance
	l-glutaminyl-trnagln		L-glutamine biosynthesis II (tRNA-dependent)__tRNA charging pathway	miscellaneous	class without instances
	l-glutamyl-trnaglu		tRNA charging pathway	miscellaneous	class without instances
	l-histidine in eef-2		diphthamide biosynthesis	amino acid metabolism	class without instances
	l-histidyl-trnahis		tRNA charging pathway	miscellaneous	class without instances
	limit dextrin		glycogen degradation II	carbohydrate metabolism	class without instances
	limit dextrin with short branches		glycogen degradation II	carbohydrate metabolism	class without instances
	lipoylated protein lipoyl-domain		lipoate biosynthesis and incorporation II__lipoate salvage and modification	metabolism of cofactors and vitamins	class without instances
	lipoyl-gcvh-protein	gcv__gcvh__lipoyl-protein	glycine cleavage complex	amino acid metabolism	instance - protein
	l-isoleucyl-trnaile		tRNA charging pathway	miscellaneous	class without instances
	l-leucyl-trnaleu		tRNA charging pathway	miscellaneous	class without instances
	l-lysyl-trnalys		tRNA charging pathway	miscellaneous	class without instances
	l-methionyl-trnafmet			no pathway	class without instances
	l-methionyl-trnamet		tRNA charging pathway	miscellaneous	class without instances
	long-chain 2,3,4-saturated fatty acyl coa			no pathway	class without instances
	long-chain trans-2,3-dehydroacyl-coa			no pathway	class without instances
	long-linear glucan		starch degradation	carbohydrate metabolism	class without instances
	l-phenylalanyl-trnaphe		tRNA charging pathway	miscellaneous	class without instances
	l-prolyl-trnapro		tRNA charging pathway	miscellaneous	class without instances
	l-selenocysteinyl-trnasec		selenocysteine biosynthesis II (archaea and eukaryotes)	amino acid metabolism	class without instances
	l-seryl-trnasec		selenocysteine biosynthesis II (archaea and eukaryotes)	amino acid metabolism	class without instances
	l-seryl-trnaser		tRNA charging pathway	miscellaneous	class without instances
	l-threonyl-trnathr		tRNA charging pathway	miscellaneous	class without instances
	l-tryptophanyl-trnatrp		tRNA charging pathway	miscellaneous	class without instances
	l-tyrosyl-trnatyr		tRNA charging pathway	miscellaneous	class without instances
	l-valyl-trnaval		tRNA charging pathway	miscellaneous	class without instances
	malonyl-[acp]			no pathway	class without instances
	melanochrome		eumelanin biosynthesis	amino acid metabolism	class without instances
	methyl jasmonate			no pathway	class without instances
	methylated methyl acceptor		methionine degradation I (to homocysteine)	amino acid metabolism	class without instances
	mitogen-activated protein kinase kinase			no pathway	class without instances
	molybdopterin synthase		molybdenum cofactor biosynthesis	metabolism of cofactors and vitamins	class without instances
	monoamine			no pathway	class without instances
	mrna			no pathway	class without instances
	myristoyl-[acp]		palmitate biosynthesis I (animals)	lipid metabolism	class without instances
	n-acetyl-alpha-d-galactosaminide			no pathway	class without instances
	n-acetyl-alpha-d-glucosaminide-[hyaluronan]			no pathway	class without instances
	n-acetyl-beta-d-galactosalaminyl-[glycan]		chondroitin sulfate degradation (metazoa)__dermatan sulfate degradation (metazoa)	glycan biosynthesis and metabolism	class without instances
	n-acetyl-beta-d-galactosamine	beta-galnac	chondroitin sulfate degradation (metazoa)__dermatan sulfate degradation (metazoa)	glycan biosynthesis and metabolism	instance
	n-acetyl-beta-d-hexosaminide			no pathway	class without instances
	n-acetyl-d-galactosaminyl-1,4-beta-d-glucuronyl-1,3-beta-d-galactosyl-[proteoglycan]		chondroitin and dermatan biosynthesis	glycan biosynthesis and metabolism	class without instances
	n-acetyl-d-hexosaminide			no pathway	class without instances
	n-acylated peptide			no pathway	class without instances
	nalpha-acetyl-peptide			no pathway	class without instances
	n-formyl-l-methionyl-trnafmet			no pathway	class without instances
	non galactosylated galactose acceptor			no pathway	class without instances
	non glucosylated glucose acceptor			no pathway	class without instances
	non-glucuronosylated glucuronoside acceptor			no pathway	class without instances
	non-lipoylated protein-lipoyl domain		lipoate biosynthesis and incorporation II__lipoate salvage and modification	metabolism of cofactors and vitamins	class without instances
	n-substituted aminoacyl-trna			no pathway	class without instances
	octanoyl-[acp]		palmitate biosynthesis I (animals)	lipid metabolism	class without instances
	octanoylated protein lipoyl-domain		lipoate biosynthesis and incorporation II	metabolism of cofactors and vitamins	class without instances
	oleoyl-[acp]			no pathway	class without instances
	o-phospho-l-seryl-trnasec		selenocysteine biosynthesis II (archaea and eukaryotes)	amino acid metabolism	class without instances
	o-phospho-tau protein			no pathway	class without instances
	organic molecule			no pathway	class without instances
	oxidized adrenal ferredoxin			no pathway	class without instances
	oxidized electron transferring flavoprotein			no pathway	class without instances
	oxidized flavodoxin		guanosine nucleotides de novo biosynthesis__pyrimidine deoxyribonucleotides de novo biosynthesis	nucleotide metabolism	class without instances
	oxidized flavoprotein			no pathway	class without instances
	oxidized glutaredoxin		arsenate detoxification I (glutaredoxin)__glutathione redox reactions II	amino acid metabolism__xenobiotics biodegradation and metabolism	class without instances
	oxidized hemoprotein			no pathway	class without instances
	oxidized nrdh glutaredoxin-like protein		pyrimidine deoxyribonucleotides de novo biosynthesis	nucleotide metabolism	class without instances
	oxidized rubredoxin			no pathway	class without instances
	oxidized thioredoxin		guanosine nucleotides de novo biosynthesis__pyrimidine deoxyribonucleotides de novo biosynthesis__thioredoxin pathway	nucleotide metabolism	class without instances
	palmitoleoyl-[acp]		palmitoleate biosynthesis II	lipid metabolism	class without instances
	palmitoyl protein			no pathway	class without instances
	palmitoyl-[acp]		palmitate biosynthesis I (animals)__palmitoleate biosynthesis II	lipid metabolism	class without instances
	peptide			no pathway	class without instances
	peptide			no pathway	class without instances
	peptide containing lysine or arginine			no pathway	class without instances
	peroxiredoxin-(s-hydroxycysteine)			no pathway	instance
	peroxiredoxin-(s-hydroxy-s-oxocysteine)			no pathway	instance
	phenolic donor			no pathway	class without instances
	phenoxyl radical of a phenolic donor			no pathway	class without instances
	phospho-[dna-directed rna-polymerase]			no pathway	class without instances
	phosphoprotein			no pathway	class without instances
	phosphorhodopsin			no pathway	class without instances
	phosphorylase a			no pathway	class without instances
	phosphorylase b			no pathway	class without instances
	phosphorylated beta-adrenergic receptor			no pathway	class without instances
	phosphorylated branched-chain 2-keto acid dehydrogenase			no pathway	class without instances
	phosphorylated elongation-factor 2			no pathway	class without instances
	phosphorylated g-protein-coupled-receptor			no pathway	class without instances
	phosphorylated ikappab protein			no pathway	class without instances
	phosphorylated mitogen-activated protein kinase kinase			no pathway	class without instances
	phosphorylated pyruvate dehydrogenase			no pathway	class without instances
	phosphorylated receptor protein			no pathway	class without instances
	polynucleotide			no pathway	class without instances
	pregn-5-ene-3,20-dione		glucocorticoid biosynthesis__mineralocorticoid biosynthesis	lipid metabolism	instance
	pregn-5-ene-3,20-dione-17-ol			no pathway	instance
	protein			no pathway	class without instances
	protein l-beta-isoaspartate			no pathway	class without instances
	protein l-carboxyglutamate			no pathway	class without instances
	protein l-methionine			no pathway	class without instances
	protein with correct disulfide bonds			no pathway	class without instances
	protein with incorrect disulfide bonds			no pathway	class without instances
	protein-gamma-glutamate			no pathway	class without instances
	protein-l-methionine-(s)-s-oxide			no pathway	class without instances
	protein-n5-alkylglutamine			no pathway	class without instances
	protein-s-sulfanylcysteine		alanine biosynthesis III	amino acid metabolism	class without instances
	prothrombin			no pathway	class without instances
	pyruvate dehydrogenase			no pathway	class without instances
	receptor protein			no pathway	class without instances
	reduced adrenal ferredoxin			no pathway	class without instances
	reduced cytochrome c			no pathway	class without instances
	reduced electron transferring flavoprotein			no pathway	class without instances
	reduced flavodoxin		guanosine nucleotides de novo biosynthesis__pyrimidine deoxyribonucleotides de novo biosynthesis	nucleotide metabolism	class without instances
	reduced flavoprotein			no pathway	class without instances
	reduced hemoprotein			no pathway	class without instances
	reduced nrdh glutaredoxin-like protein		pyrimidine deoxyribonucleotides de novo biosynthesis	nucleotide metabolism	class without instances
	reduced rubredoxin			no pathway	class without instances
	reduced thioredoxin		guanosine nucleotides de novo biosynthesis__pyrimidine deoxyribonucleotides de novo biosynthesis__thioredoxin pathway	nucleotide metabolism	class without instances
	renin-2 heavy chain			no pathway	class without instances
	renin-2 light chain			no pathway	class without instances
	renin-2 precursor			no pathway	class without instances
	rhodopsin			no pathway	class without instances
	rna			no pathway	class without instances
	rnase ii degradation substrate mrna			no pathway	class without instances
	rnase iii mrna processing substrate			no pathway	class without instances
	rnase iii processing product mrna			no pathway	class without instances
	rrna			no pathway	class without instances
	rrna containing n6-methyladenine			no pathway	class without instances
	semiquinone			no pathway	class without instances
	s-geranylgeranyl protein			no pathway	class without instances
	short glucan		starch degradation	carbohydrate metabolism	class without instances
	simvastatin	zocor__simvastatin predrug__inactive simvastatin		no pathway	instance
	simvastatin acid	active simvastatin__mevinolinate		no pathway	instance
	tau protein			no pathway	class without instances
	tetrahydrofolate-l-glutamate	tetrahydrofolate glutamate	folate polyglutamylation__glutamate removal from folates	amino acid metabolism__metabolism of cofactors and vitamins	instance
	thiocarboxylated molybdopterin synthase		molybdenum cofactor biosynthesis	metabolism of cofactors and vitamins	class without instances
	thrombin			no pathway	class without instances
	tnf-alpha precursor			no pathway	class without instances
	trans dodec-2-enoyl-[acp]		palmitate biosynthesis I (animals)	lipid metabolism	class without instances
	trans hex-2-enoyl-[acp]		palmitate biosynthesis I (animals)	lipid metabolism	class without instances
	trans hexadecenoyl-[acp]		palmitate biosynthesis I (animals)	lipid metabolism	class without instances
	trans oct-2-enoyl-[acp]		palmitate biosynthesis I (animals)	lipid metabolism	class without instances
	trans tetradec-2-enoyl-[acp]		palmitate biosynthesis I (animals)	lipid metabolism	class without instances
	trans-delta2-decenoyl-[acp]		palmitate biosynthesis I (animals)	lipid metabolism	class without instances
	trans-delta2-enoyl-acyl-[acp]			no pathway	class without instances
	tripalmitin	glycerol tripalmitate__tripalmitate__palmitic triglyceride	glutathione redox reactions I__triacylglycerol biosynthesis__triacylglycerol degradation	amino acid metabolism__lipid metabolism	instance
	trna			no pathway	class without instances
	trna containing 5-methylaminomethyl-2-thiouridylate			no pathway	class without instances
	trna containing 5-methylcytosine			no pathway	class without instances
	trna containing a 3' cca end			no pathway	class without instances
	trna containing guanine			no pathway	class without instances
	trna containing gun anticodon with quenosine at position 34			no pathway	class without instances
	trna containing n1-methyladenine			no pathway	class without instances
	trna containing n1-methylguanine			no pathway	class without instances
	trna containing n2-methylguanine			no pathway	class without instances
	trna containing n6-dimethylallyladenosine			no pathway	class without instances
	trna containing n7-methylguanine			no pathway	class without instances
	trna containing ribothymidine at position 54			no pathway	class without instances
	trna containing uridine at position 54			no pathway	class without instances
	trna glycine	mttg	tRNA charging pathway	miscellaneous	instance
	trna glycine (ccc) 1	trg1	tRNA charging pathway	miscellaneous	instance
	trna glycine (gcc)-like 1	trgl1	tRNA charging pathway	miscellaneous	instance
	trna glycine 2	trg2	tRNA charging pathway	miscellaneous	instance
	trna precursor			no pathway	class without instances
	trna precursor with a 5' extension and a short 3' extension			no pathway	class without instances
	trna precursor with a short 3' extension			no pathway	class without instances
	trna uridine38-40			no pathway	class without instances
	trnaala		tRNA charging pathway	miscellaneous	class without instances
	trnaarg		tRNA charging pathway	miscellaneous	class without instances
	trnaasn		tRNA charging pathway	miscellaneous	class without instances
	trnaasp		tRNA charging pathway	miscellaneous	class without instances
	trnacys		tRNA charging pathway	miscellaneous	class without instances
	trnagln		L-glutamine biosynthesis II (tRNA-dependent)__tRNA charging pathway	miscellaneous	class without instances
	trnaglu		tRNA charging pathway	miscellaneous	class without instances
	trna-gly		tRNA charging pathway	miscellaneous	instance
	trnahis		tRNA charging pathway	miscellaneous	class without instances
	trnaile		tRNA charging pathway	miscellaneous	class without instances
	trnaleu		tRNA charging pathway	miscellaneous	class without instances
	trnalys		tRNA charging pathway	miscellaneous	class without instances
	trnamet		tRNA charging pathway	miscellaneous	class without instances
	trnaphe		tRNA charging pathway	miscellaneous	class without instances
	trnapro		tRNA charging pathway	miscellaneous	class without instances
	trnasec		selenocysteine biosynthesis II (archaea and eukaryotes)	amino acid metabolism	class without instances
	trnaser		tRNA charging pathway	miscellaneous	class without instances
	trnathr		tRNA charging pathway	miscellaneous	class without instances
	trnatrp		tRNA charging pathway	miscellaneous	class without instances
	trnatyr		tRNA charging pathway	miscellaneous	class without instances
	trnaval		tRNA charging pathway	miscellaneous	class without instances
	type-1 transmemberane domains			no pathway	class without instances
	ubiquitin			no pathway	class without instances
	ubiquitin c-terminal thioester			no pathway	class without instances
	uv light	uv__ultraviolet light	1,25-dihydroxyvitamin D3 biosynthesis	metabolism of cofactors and vitamins	instance
	von willebrand factor			no pathway	class without instances
	xenobiotic			no pathway	class without instances

## Sheet: KEGG
	KEGG
	Number of unique metabolites without IDs	0

## Sheet: Reactome
	Reactome
	Number of unique metabolites without IDs	288
	Category	Number of metabolites
	amino acid metabolism	10
	carbohydrate metabolism	10
	energy metabolism	16
	glycan biosynthesis and metabolism	0
	lipid metabolism	114
	metabolism of secondary metabolites	0
	metabolism of cofactors and vitamins	18
	nucleotide metabolism	3
	xenobiotics biodegradation and metabolism	47
	miscellaneous	37
	membrane transport	43
	no pathway	0
	name	synonyms	pathway	category	notes
	(24r, 25r) 3alpha,7alpha,12alpha,24-tetrahydroxy-5beta-cholestanoyl-coa		Synthesis of bile acids and bile salts via 24-hydroxycholesterol__Synthesis of bile acids and bile salts via 7alpha-hydroxycholesterol	lipid metabolism
	(2s) pristanoyl-coa		Beta-oxidation of pristanoyl-CoA	lipid metabolism
	1,24,25-trihydroxyvitamin d3		Vitamins	xenobiotics biodegradation and metabolism
	1,25-dihydroxyvitamin d3		Vitamins	xenobiotics biodegradation and metabolism
	11,12-eet	11,12-epoxyeicosatrienoic acid	Fatty acids	xenobiotics biodegradation and metabolism
	12-hydroxy-5,8,11,14-eicosatetraenoic acid	12-hete	Fatty acids	xenobiotics biodegradation and metabolism
	14,15-eet	14,15-epoxyeicosatrienoic acid	Fatty acids	xenobiotics biodegradation and metabolism
	18-hydroxyarachidonate	omega-hydroxyarachidonic acid	Fatty acids	xenobiotics biodegradation and metabolism
	19-hydroxyarachidonic acid		Miscellaneous substrates	xenobiotics biodegradation and metabolism
	19-hydroxyprostaglandin h2		Eicosanoids	xenobiotics biodegradation and metabolism
	1-chloro-2,4-dinitrobenzene	cdnb	Glutathione conjugation	xenobiotics biodegradation and metabolism
	1-hexadecylglycerol-3-phosphate		Plasmalogen biosynthesis	lipid metabolism
	2,4-dinitrophenyl-s-glutathione	cdnb	Glutathione conjugation	xenobiotics biodegradation and metabolism
	25(s) dhca-coa	25(s) 3alpha,7alpha-dihydroxy-5beta-cholestanoyl-coa	Synthesis of bile acids and bile salts via 7alpha-hydroxycholesterol	lipid metabolism
	3,16-dihydroxypalmitate		Miscellaneous substrates	xenobiotics biodegradation and metabolism
	3,7,24thca	3alpha,7alpha,24(s)-trihydroxy-5beta-cholestanoate	Synthesis of bile acids and bile salts via 24-hydroxycholesterol	lipid metabolism
	3alpha,7alpha,12alpha,24(s)-tetrahydroxy-5beta-cholestan-27-al		Synthesis of bile acids and bile salts via 24-hydroxycholesterol	lipid metabolism
	3alpha,7alpha,24(s)-trihydroxy-5beta-cholestan-27-al		Synthesis of bile acids and bile salts via 24-hydroxycholesterol	lipid metabolism
	3-hydroxy 4-methoxybenzoate		Methylation	xenobiotics biodegradation and metabolism
	3-hydroxyhexacosanoyl-coa		Beta-oxidation of very long chain fatty acids	lipid metabolism
	3-hydroxypristanoyl-coa		Beta-oxidation of pristanoyl-CoA	lipid metabolism
	3-ketohexacosanoyl-coa		Beta-oxidation of very long chain fatty acids	lipid metabolism
	3-ketopristanoyl-coa		Beta-oxidation of pristanoyl-CoA	lipid metabolism
	3-methyleneindolenine		Xenobiotics	xenobiotics biodegradation and metabolism
	3-oxo-(7,10,13,16)-docosatetraenoyl-coa		Synthesis of very long-chain fatty acyl-CoAs	lipid metabolism
	3-oxobehenoyl-coa		Synthesis of very long-chain fatty acyl-CoAs	lipid metabolism
	3-oxocerotoyl-coa		Synthesis of very long-chain fatty acyl-CoAs	lipid metabolism
	4-(4-(dimethylamino)styryl)-n-methylpyridinium	asp	Organic cation transport	membrane transport
	4,4-dimethylcholesta-8(9),14,24-trien-3beta-ol		Cholesterol biosynthesis__Endogenous sterols	lipid metabolism__xenobiotics biodegradation and metabolism
	4,4-dimethylcholesta-8(9),24-dien-3beta-ol		Cholesterol biosynthesis	lipid metabolism
	4,8,12-trimethyltridecanoyl-coa		Beta-oxidation of pristanoyl-CoA	lipid metabolism
	4,8-dimethylnonanoylcarnitine		Beta-oxidation of pristanoyl-CoA	lipid metabolism
	4,8-dimethylnonanoyl-coa		Beta-oxidation of pristanoyl-CoA	lipid metabolism
	4-carboxycholesta-8(9),24-dien-3beta-ol		Cholesterol biosynthesis	lipid metabolism
	4-cholesten-7alpha,12alpha,24(s)-triol-3-one		Sterols are 12-hydroxylated by CYP8B1__Synthesis of bile acids and bile salts via 24-hydroxycholesterol	lipid metabolism__xenobiotics biodegradation and metabolism
	4-cholesten-7alpha,12alpha,27-triol-3-one		Sterols are 12-hydroxylated by CYP8B1__Synthesis of bile acids and bile salts via 27-hydroxycholesterol	lipid metabolism__xenobiotics biodegradation and metabolism
	4-cholesten-7alpha,24(s)-diol-3-one		Sterols are 12-hydroxylated by CYP8B1__Synthesis of bile acids and bile salts via 24-hydroxycholesterol	lipid metabolism__xenobiotics biodegradation and metabolism
	4-cholesten-7alpha,27-diol-3-one		Sterols are 12-hydroxylated by CYP8B1__Synthesis of bile acids and bile salts via 27-hydroxycholesterol	lipid metabolism__xenobiotics biodegradation and metabolism
	4-hydroxy-9-cis-retinoic acid		Vitamins	xenobiotics biodegradation and metabolism
	4-hydroxy-all-trans-retinoic acid		Miscellaneous substrates__Vitamins	xenobiotics biodegradation and metabolism
	4-hydroxydebrisoquine		Xenobiotics	xenobiotics biodegradation and metabolism
	4-hydroxyestradiol-17beta		Endogenous sterols	xenobiotics biodegradation and metabolism
	4-hydroxyphenytoin		Xenobiotics	xenobiotics biodegradation and metabolism
	4-hydroxytolbutamide		Xenobiotics	xenobiotics biodegradation and metabolism
	4-methyl,4-carboxycholesta-8(9),24-dien-3beta-ol		Cholesterol biosynthesis	lipid metabolism
	4-methylcholesta-8(9),24-dien-3beta-ol		Cholesterol biosynthesis	lipid metabolism
	4-methylcholesta-8(9),24-dien-3-one		Cholesterol biosynthesis	lipid metabolism
	4-methylpentan-1-ol	isohexyl alcohol	Pregnenolone biosynthesis	lipid metabolism
	5,10-methenyltetrahydrofolate polyglutamate	5,10-methenylthf polyglutamate	Metabolism of folate and pterines	metabolism of cofactors and vitamins
	5,10-methylenetetrahydrofolate polyglutamate	5,10-methylenethf polyglutamate	Metabolism of folate and pterines	metabolism of cofactors and vitamins
	5,6-eet	5,6-epoxyeicosatrienoic acid	Fatty acids	xenobiotics biodegradation and metabolism
	5-alpha-dihydrotestosterone		Androgen biosynthesis	lipid metabolism
	5beta-cholestan-3alpha,7alpha,12alpha,24(s),27-pentol		Synthesis of bile acids and bile salts via 24-hydroxycholesterol	lipid metabolism
	5beta-cholestan-3alpha,7alpha,12alpha,24(s)-tetrol		Synthesis of bile acids and bile salts via 24-hydroxycholesterol	lipid metabolism
	5beta-cholestan-3alpha,7alpha,12alpha,27-tetrol		Synthesis of bile acids and bile salts via 27-hydroxycholesterol	lipid metabolism
	5beta-cholestan-3alpha,7alpha,24(s),27-tetrol		Synthesis of bile acids and bile salts via 24-hydroxycholesterol	lipid metabolism
	5beta-cholestan-3alpha,7alpha,24(s)-triol		Synthesis of bile acids and bile salts via 24-hydroxycholesterol	lipid metabolism
	5beta-cholestan-3alpha,7alpha,26-triol	5beta-cholestan-3alpha,7alpha,27-triol	Synthesis of bile acids and bile salts via 27-hydroxycholesterol	lipid metabolism
	5beta-cholestan-7alpha,12alpha,24(s)-triol-3-one		Synthesis of bile acids and bile salts via 24-hydroxycholesterol	lipid metabolism
	5beta-cholestan-7alpha,12alpha,27-triol-3-one		Synthesis of bile acids and bile salts via 27-hydroxycholesterol	lipid metabolism
	5beta-cholestan-7alpha,24(s)-diol-3-one		Synthesis of bile acids and bile salts via 24-hydroxycholesterol	lipid metabolism
	5beta-cholestan-7alpha,27-diol-3-one		Synthesis of bile acids and bile salts via 27-hydroxycholesterol	lipid metabolism
	5-hydroxyomeprazole		Xenobiotics	xenobiotics biodegradation and metabolism
	5-methyltetrahydrofolate polyglutamate		Metabolism of folate and pterines__Methylation	metabolism of cofactors and vitamins__xenobiotics biodegradation and metabolism
	6beta-hydroxytestosterone		Miscellaneous substrates__Xenobiotics	xenobiotics biodegradation and metabolism
	6-hydroxypaclitaxel		Xenobiotics	xenobiotics biodegradation and metabolism
	8,9-eet	8,9-epoxyeicosatrienoic acid	Fatty acids	xenobiotics biodegradation and metabolism
	9-cis-retinoic acid		Vitamins	xenobiotics biodegradation and metabolism
	abca1 tetramer	proteins upregulated by ppar-alpha	HDL-mediated lipid transport	lipid metabolism	labelled as protein
	abca1:apoa-i complex		HDL-mediated lipid transport	lipid metabolism	labelled as protein
	abcd1		ABC-family proteins mediated transport	membrane transport	labelled as protein
	abcd3-1		ABC-family proteins mediated transport	membrane transport	labelled as protein
	abcd3-2		ABC-family proteins mediated transport	membrane transport	labelled as protein
	abcd3-3		ABC-family proteins mediated transport	membrane transport	labelled as protein
	acc2	acacb__acc-beta__acetyl-coa carboxylase 2 __biotin carboxylase __inactive phospho-acc 2	Import of palmitoyl-CoA into the mitochondrial matrix	lipid metabolism	labelled as protein
	adenylate cyclase (mg2+ cofactor)		Regulation of Water Balance by Renal Aquaporins	membrane transport	labelled as protein
	alad homooctamer (pb and zn bound)		Heme biosynthesis	metabolism of cofactors and vitamins	labelled as protein
	alad homooctamer (zinc cofactor)		Heme biosynthesis	metabolism of cofactors and vitamins	labelled as protein
	albumin:2-lysophosphatidylcholine complex		HDL-mediated lipid transport	lipid metabolism	labelled as protein
	albumin:bile salt and acid (oatp-a) complex		Recycling of bile acids and salts__Transport of organic anions	lipid metabolism__membrane transport	labelled as protein
	albumin:bile salt complex		Recycling of bile acids and salts	lipid metabolism	labelled as protein
	albumin:cholate bile salt complex		Recycling of bile acids and salts__Transport of organic anions	lipid metabolism__membrane transport	labelled as protein
	alox5	arachidonate 5-lipoxygenase__arachidonate 5-lipoxygenase, p-ser-272__lox5_human__phospho-alox5	Leukotriene synthesis	lipid metabolism	labelled as protein
	apoa-i	apolipoprotein a-i__pro-apoa-i__pro-apolipoprotein a-i__proteins upregulated by ppar-alpha	Chylomicron-mediated lipid transport__HDL-mediated lipid transport	lipid metabolism	labelled as protein
	apoa-i:cubn:amn complex		HDL-mediated lipid transport	lipid metabolism	labelled as protein
	apoa-ii	apolipoprotein a-ii__proteins upregulated by ppar-alpha	Chylomicron-mediated lipid transport	lipid metabolism	labelled as protein
	apoa-iv	apolipoprotein a-iv	Chylomicron-mediated lipid transport	lipid metabolism	labelled as protein
	apob-48	apolipoprotein b-48	Chylomicron-mediated lipid transport	lipid metabolism	labelled as protein
	apob-48:tg:pl complex		Chylomicron-mediated lipid transport	lipid metabolism	labelled as protein
	apoc-ii	apolipoprotein c-ii	HDL-mediated lipid transport	lipid metabolism	labelled as protein
	apoc-iii	apolipoprotein c-iii	HDL-mediated lipid transport	lipid metabolism	labelled as protein
	apoe	apolipoprotein e	Chylomicron-mediated lipid transport__HDL-mediated lipid transport	lipid metabolism	labelled as protein
	apolipoprotein(a)	apo(a)	LDL-mediated lipid transport	lipid metabolism	labelled as protein
	aquaporin-2 tetramer	phosphorylated aquaporin-2 tetramer	Regulation of Water Balance by Renal Aquaporins	membrane transport	labelled as protein
	atpase complex		Formation of ATP by chemiosmotic coupling	energy metabolism	labelled as protein
	atpase-adp and pi complex		Formation of ATP by chemiosmotic coupling	energy metabolism	labelled as protein
	atpase-atp complex		Formation of ATP by chemiosmotic coupling	energy metabolism	labelled as protein
	azin1	antizyme inhibitor 1__ornithine decarboxylase antizyme inhibitor	Regulation of ornithine decarboxylase (ODC)	miscellaneous	labelled as protein
	azin1 bound oaz:odc complex		Regulation of ornithine decarboxylase (ODC)	miscellaneous	labelled as protein
	benzo(a)pyrene-7,8-diol-glutathione conjugate	bpd-sg conjugate	Glutathione conjugation	xenobiotics biodegradation and metabolism
	bile salts and acids complexed with albumin		Recycling of bile acids and salts	lipid metabolism	labelled as protein
	bile salts and acids complexed with fabp6		Recycling of bile acids and salts	lipid metabolism	labelled as protein
	bromosulphophthalein	bsp	Transport of organic anions	membrane transport
	calcitroic acid		Vitamin D (calciferol) metabolism	metabolism of cofactors and vitamins
	camp:pka regulatory subunit		Regulation of Water Balance by Renal Aquaporins	membrane transport	labelled as protein
	camp-dependent protein kinase, alpha-catalytic subunit		Regulation of Water Balance by Renal Aquaporins	membrane transport	labelled as protein
	camp-dependent protein kinase, beta-catalytic subunit		Regulation of Water Balance by Renal Aquaporins	membrane transport	labelled as protein
	camp-dependent protein kinase, gamma-catalytic subunit		Regulation of Water Balance by Renal Aquaporins	membrane transport	labelled as protein
	ceramide:cert:ppm1l:vapab trimer		Sphingolipid metabolism	lipid metabolism	labelled as protein
	cert	col4a3bp__gpbpdelta26__monophospho-cert__multiphospho-cert	Sphingolipid metabolism	lipid metabolism	labelled as protein
	cert:ppm1l:vapab trimer	multiphospho-cert:ppm1l:vapab trimer	Sphingolipid metabolism	lipid metabolism	labelled as protein
	cetp:cholesterol ester complex		HDL-mediated lipid transport__LDL-mediated lipid transport	lipid metabolism	labelled as protein
	cetp:spherical hdl:torcetrapib complex		HDL-mediated lipid transport	lipid metabolism	labelled as protein
	cetp:triacylglycerol complex		HDL-mediated lipid transport__LDL-mediated lipid transport	lipid metabolism	labelled as protein
	cgi-58	abhydrolase domain containing 5__abhd5	Hormone-sensitive lipase (HSL)-mediated triacylglycerol hydrolysis	lipid metabolism	labelled as protein
	cholesta-8(9),24-dien-3-one	zymosterone	Cholesterol biosynthesis	lipid metabolism
	cholesterol:star		Pregnenolone biosynthesis	lipid metabolism	labelled as protein
	cholesterol:star-related protein		Pregnenolone biosynthesis	lipid metabolism	labelled as protein
	choriogonadotropin subunit beta	cghb_human__cgb	Glycoprotein hormones	amino acid metabolism	labelled as protein
	chromodomain-helicase-dna-binding protein 9		Regulation of Lipid Metabolism by Peroxisome proliferator-activated receptor alpha (PPARalpha)	miscellaneous	labelled as protein
	chylomicron	tg-depleted chylomicron	Chylomicron-mediated lipid transport	lipid metabolism	labelled as protein
	chylomicron remnant:apoe complex	chylomicron remnant	Chylomicron-mediated lipid transport	lipid metabolism	labelled as protein
	chylomicron remnant:apoe:ldlr complex		Chylomicron-mediated lipid transport	lipid metabolism	labelled as protein
	clonidine		Organic cation transport	membrane transport
	corticotropin-lipotropin precursor	acth__adrenocorticotropic hormone__coli_human__corticotropin__pomc	Peptide hormone biosynthesis	amino acid metabolism	labelled as protein
	crbp ii		Vitamin A uptake in enterocytes	lipid metabolism	labelled as protein
	crbp ii:retinal		Vitamin A uptake in enterocytes	lipid metabolism	labelled as protein
	crbp ii:retinol		Vitamin A uptake in enterocytes	lipid metabolism	labelled as protein
	crbp ii-retinyl palmitate		Vitamin A uptake in enterocytes	lipid metabolism	labelled as protein
	creb-binding protein		Regulation of Lipid Metabolism by Peroxisome proliferator-activated receptor alpha (PPARalpha)	miscellaneous	labelled as protein
	cubilin	cubn__cubn_human	Vitamin D (calciferol) metabolism	metabolism of cofactors and vitamins	labelled as protein
	cubilin:dbp:calcidiol		Vitamin D (calciferol) metabolism	metabolism of cofactors and vitamins	labelled as protein
	cubn:amn complex		HDL-mediated lipid transport	lipid metabolism	labelled as protein
	cubn:dbp:calcidiol	cubilin:vitamin d binding protein:calcidiol	Vitamin D (calciferol) metabolism	metabolism of cofactors and vitamins	labelled as protein
	cytochrome c (oxidized)	ferric cytochrome c__cytochrome c-fe3+	Respiratory electron transport	energy metabolism	labelled as protein
	cytochrome c (reduced)	ferrous cytochrome c__cytochrome c-fe2+	Respiratory electron transport	energy metabolism	labelled as protein
	dbp:calcidiol	vitamin d binding protein:calcidiol	Vitamin D (calciferol) metabolism	metabolism of cofactors and vitamins	labelled as protein
	dbp:vitamin d3		Vitamin D (calciferol) metabolism	metabolism of cofactors and vitamins	labelled as protein
	debrisoquine	debrisoquin	Glucuronidation__Xenobiotics	xenobiotics biodegradation and metabolism
	debrisoquine o-glucuronide		Glucuronidation	xenobiotics biodegradation and metabolism
	desipramine		Organic cation transport	membrane transport
	discoidal hdl	apoa-1:phospholipid:cholesterol__discoidal hdl:cholesterol__pre-beta hdl__small nascent hdl	HDL-mediated lipid transport	lipid metabolism	labelled as protein
	etf	electron transfer flavoprotein (cofactors fad, amp)	Respiratory electron transport	energy metabolism	labelled as protein
	etf (reduced)	electron transfer flavoprotein (reduced)	Respiratory electron transport	energy metabolism	labelled as protein
	fa anion:ucp dimer head-out complex		The fatty acid cycling model	energy metabolism	labelled as protein
	fa anion:ucp dimer head-in complex		The fatty acid cycling model	energy metabolism	labelled as protein
	fabp4	fatty acid binding protein, adipocyte	Hormone-sensitive lipase (HSL)-mediated triacylglycerol hydrolysis	lipid metabolism	labelled as protein
	fabp6	i-babp__intestinal bile acid-binding protein	Recycling of bile acids and salts	lipid metabolism	labelled as protein
	fatty acid anion head-in	fa anion head-in	The fatty acid cycling model	energy metabolism
	fatty acid anion head-out	fa anion head-out	The fatty acid cycling model	energy metabolism
	fatty acid head-in		The fatty acid cycling model	energy metabolism
	fatty acid head-out		The fatty acid cycling model	energy metabolism
	fatty acid synthase	ec 111100__ec 13110__ec 23138__ec 23139__ec 23141__ec 31214__ec 42161__fas__fas dimer__fasn__fasn dimer__fatty acid synthase apoenzyme__proteins upregulated by ppar-alpha	Fatty Acyl-CoA Biosynthesis__Vitamin B5 (pantothenate) metabolism	metabolism of cofactors and vitamins__lipid metabolism	labelled as protein
	ferric cyb5a	cyb5a:ferriheme	Vitamin C (ascorbate) metabolism	metabolism of cofactors and vitamins	labelled as protein
	ferrous cyb5a	cyb5a:ferroheme	Vitamin C (ascorbate) metabolism	metabolism of cofactors and vitamins	labelled as protein
	follitropin		Glycoprotein hormones	amino acid metabolism	labelled as protein
	follitropin subunit beta	fshb_human__fshb	Glycoprotein hormones	amino acid metabolism	labelled as protein
	gck1:gkrp complex	glucokinase:glucokinase regulatory protein complex	Regulation of Glucokinase by Glucokinase Regulatory Protein	miscellaneous	labelled as protein
	glucokinase	gck	Regulation of Glucokinase by Glucokinase Regulatory Protein	miscellaneous	labelled as protein
	glucokinase regulatory protein	gkrp	Regulation of Glucokinase by Glucokinase Regulatory Protein	miscellaneous	labelled as protein
	glut1 tetramer		Glucose transport	membrane transport	labelled as protein
	glut1:atp		Glucose transport	membrane transport	labelled as protein
	glutaredoxin	glutaredoxin (thioltransferase), oxidized__thioltransferase__ttase	Synthesis and interconversion of nucleotide di- and triphosphates	nucleotide metabolism	labelled as protein
	glycogenin-1	((1,6)-alpha-glucosyl)poly((1,4)-alpha-glucosyl)glycogenin dimer__glycogen-glycogenin-1 dimer__glycogen-glycogenin dimer__glycogenin-1 dimer__glycogenin 1 dimer, glycogenin 2 dimer__glycogenin dimer__gyg1, gyg2__limit dextrin-glycogenin-1 dimer__limit dextrin-glycogenin dimer__oligo((1,4)-alpha-glucosyl) glycogenin dimer__poly((1,4)-alpha-glucosyl) glycogenin-1 dimer__poly((1,4)-alpha-glucosyl) g…	Glycogen breakdown (glycogenolysis)__Glycogen synthesis	carbohydrate metabolism	labelled as protein
	glycogenin-2	((1,6)-alpha-glucosyl)poly((1,4)-alpha-glucosyl)glycogenin dimer__glycogen-glycogenin-2 dimer__glycogen-glycogenin dimer__glycogenin-2 dimer__glycogenin 1 dimer, glycogenin 2 dimer__glycogenin dimer__gyg1, gyg2__limit dextrin-glycogenin-2 dimer__limit dextrin-glycogenin dimer__oligo((1,4)-alpha-glucosyl) glycogenin dimer__poly((1,4)-alpha-glucosyl) glycogenin-2 dimer__poly((1,4)-alpha-glucosyl) g…	Glycogen breakdown (glycogenolysis)__Glycogen synthesis	carbohydrate metabolism	labelled as protein
	glycoprotein hormones alpha chain	glha_human__cga	Glycoprotein hormones	amino acid metabolism	labelled as protein
	gonadotropin		Glycoprotein hormones	amino acid metabolism	labelled as protein
	g-protein alpha (s):gtp		Regulation of Water Balance by Renal Aquaporins	membrane transport	labelled as protein
	g-protein beta gamma complex (candidates)		Regulation of Water Balance by Renal Aquaporins	membrane transport	labelled as protein
	gs-activated adenylate cyclase		Regulation of Water Balance by Renal Aquaporins	membrane transport	labelled as protein
	hdac3-1		Regulation of Lipid Metabolism by Peroxisome proliferator-activated receptor alpha (PPARalpha)	miscellaneous	labelled as protein
	heterotrimeric g-alpha(s): gdp:g-beta: g-gamma complex		Regulation of Water Balance by Renal Aquaporins	membrane transport	labelled as protein
	heterotrimeric g-alpha(s): gtp:g-beta: g-gamma complex		Regulation of Water Balance by Renal Aquaporins	membrane transport	labelled as protein
	hexacosanoyl-coa	cerotyl-coa	Beta-oxidation of very long chain fatty acids	lipid metabolism
	histone-arginine methyltransferase carm1		Regulation of Lipid Metabolism by Peroxisome proliferator-activated receptor alpha (PPARalpha)	miscellaneous	labelled as protein
	holo-serotransferrin		Iron uptake and transport__Transferrin endocytosis and recycling	membrane transport	labelled as protein
	hormone sensitve lipase	hsl__phosphorylated hormone sensitive lipase__phosphorylated hsl dimer	Hormone-sensitive lipase (HSL)-mediated triacylglycerol hydrolysis	lipid metabolism	labelled as protein
	htf:tfr1 complex		Transferrin endocytosis and recycling	membrane transport	labelled as protein
	imipramine		Organic cation transport	membrane transport
	lcat	lecithin-cholesterol acyltransferase	HDL-mediated lipid transport	lipid metabolism	labelled as protein
	lcat:discoidal hdl complex	lcat:small nascent hdl complex	HDL-mediated lipid transport	lipid metabolism	labelled as protein
	lcat:spherical hdl complex		HDL-mediated lipid transport	lipid metabolism	labelled as protein
	ldl	ldl:cholesterol ester complex__low-density lipoprotein complex	LDL-mediated lipid transport	lipid metabolism	labelled as protein
	ldl receptor	ldlr__low-density lipoprotein receptor	Chylomicron-mediated lipid transport__LDL-mediated lipid transport	lipid metabolism	labelled as protein
	ldl:ldlr complex		LDL-mediated lipid transport	lipid metabolism	labelled as protein
	lp(a)	apolipoprotein(a):ldl complex	LDL-mediated lipid transport	lipid metabolism	labelled as protein
	lutropin		Glycoprotein hormones	amino acid metabolism	labelled as protein
	lutropin subunit beta	lshb_human__lhb	Glycoprotein hormones	amino acid metabolism	labelled as protein
	med1		Regulation of Lipid Metabolism by Peroxisome proliferator-activated receptor alpha (PPARalpha)	miscellaneous	labelled as protein
	methimazole		FMO oxidizes nucleophiles	xenobiotics biodegradation and metabolism
	methimazole s-oxide		FMO oxidizes nucleophiles	xenobiotics biodegradation and metabolism
	mocs2a	mocs2a-co-s(1-)	Molybdenum cofactor biosynthesis	metabolism of cofactors and vitamins	labelled as protein
	mocs2-co-s(1-) tetramer	mocs2 tetramer	Molybdenum cofactor biosynthesis	metabolism of cofactors and vitamins	labelled as protein
	mocs3(zn++) (red)	mocs3(zn++)-s-s(1-)__mocs3(zn++) (ox)	Molybdenum cofactor biosynthesis	metabolism of cofactors and vitamins	labelled as protein
	n4-acetylsulfanilamide		Acetylation	xenobiotics biodegradation and metabolism
	n-acetyl-p-aminobenzoate		Acetylation	xenobiotics biodegradation and metabolism
	n-acetyl-p-aminosalicylate		Acetylation	xenobiotics biodegradation and metabolism
	nascent chylomicron		Chylomicron-mediated lipid transport	lipid metabolism	labelled as protein
	nat1	acyl-nat1 intermediate__arylamine n-acetyltransferase 1	Acetylation	xenobiotics biodegradation and metabolism	labelled as protein
	nat2	acyl-nat2 intermediate__arylamine n-acetyltransferase 2	Acetylation	xenobiotics biodegradation and metabolism	labelled as protein
	ncoa1-2		Regulation of Lipid Metabolism by Peroxisome proliferator-activated receptor alpha (PPARalpha)	miscellaneous	labelled as protein
	ncoa2		Regulation of Lipid Metabolism by Peroxisome proliferator-activated receptor alpha (PPARalpha)	miscellaneous	labelled as protein
	ncoa3-1_human		Regulation of Lipid Metabolism by Peroxisome proliferator-activated receptor alpha (PPARalpha)	miscellaneous	labelled as protein
	ncoa6_human		Regulation of Lipid Metabolism by Peroxisome proliferator-activated receptor alpha (PPARalpha)	miscellaneous	labelled as protein
	ncor1-1		Regulation of Lipid Metabolism by Peroxisome proliferator-activated receptor alpha (PPARalpha)	miscellaneous	labelled as protein
	ncor2-1		Regulation of Lipid Metabolism by Peroxisome proliferator-activated receptor alpha (PPARalpha)	miscellaneous	labelled as protein
	n-demethylated loperaminde		Xenobiotics	xenobiotics biodegradation and metabolism
	nicotine n-glucuronide		Glucuronidation	xenobiotics biodegradation and metabolism
	npc1l1	niemann-pick c1-like 1 protein	Trafficking of dietary sterols	lipid metabolism	labelled as protein
	npc1l1:ezetimibe complex		Trafficking of dietary sterols	lipid metabolism	labelled as protein
	nqo1		Regulation of ornithine decarboxylase (ODC)	miscellaneous	labelled as protein
	oaz1		Regulation of ornithine decarboxylase (ODC)	miscellaneous	labelled as protein
	oaz2		Regulation of ornithine decarboxylase (ODC)	miscellaneous	labelled as protein
	oaz3		Regulation of ornithine decarboxylase (ODC)	miscellaneous	labelled as protein
	odc	ornithine decarboxylase	Regulation of ornithine decarboxylase (ODC)	miscellaneous	labelled as protein
	odc:nqo1 complex		Regulation of ornithine decarboxylase (ODC)	miscellaneous	labelled as protein
	odc:oaz complex		Regulation of ornithine decarboxylase (ODC)	miscellaneous	labelled as protein
	oxaliplatin		Organic cation transport	membrane transport
	perilipin	phosphorylated perilipin__plin	Hormone-sensitive lipase (HSL)-mediated triacylglycerol hydrolysis	lipid metabolism	labelled as protein
	perilipin:cgi-58 complex		Hormone-sensitive lipase (HSL)-mediated triacylglycerol hydrolysis	lipid metabolism	labelled as protein
	peroxisomal proliferator-activated receptor a-interacting complex 285 kda protein		Regulation of Lipid Metabolism by Peroxisome proliferator-activated receptor alpha (PPARalpha)	miscellaneous	labelled as protein
	peroxisome proliferator receptor element (ppre)		Regulation of Lipid Metabolism by Peroxisome proliferator-activated receptor alpha (PPARalpha)	miscellaneous
	peroxisome proliferator-activated receptor alpha	ppar-alpha__ppara__proteins upregulated by ppar-alpha	Regulation of Lipid Metabolism by Peroxisome proliferator-activated receptor alpha (PPARalpha)	miscellaneous	labelled as protein
	pex10-5		ABC-family proteins mediated transport	membrane transport	labelled as protein
	pex19:abcd1abcd3		ABC-family proteins mediated transport	membrane transport	labelled as protein
	pex19-1		ABC-family proteins mediated transport	membrane transport	labelled as protein
	pex19-2		ABC-family proteins mediated transport	membrane transport	labelled as protein
	pex19-3		ABC-family proteins mediated transport	membrane transport	labelled as protein
	pex19-4		ABC-family proteins mediated transport	membrane transport	labelled as protein
	pex3	peroxisomal biogenesis factor 3	ABC-family proteins mediated transport	membrane transport	labelled as protein
	pgyb b dimer:amp		Glycogen breakdown (glycogenolysis)	carbohydrate metabolism	labelled as protein
	pgyb dimer, b form	glycogen phosphorylase, brain form, dimer b__glycogen phosphorylase, brain form, tetramer a__pgyb dimer, a form	Glycogen breakdown (glycogenolysis)	carbohydrate metabolism	labelled as protein
	pgyl dimer, b form	glycogen phosphorylase, liver form, dimer a__glycogen phosphorylase, liver form, dimer b__pgyl dimer, a form	Glycogen breakdown (glycogenolysis)	carbohydrate metabolism	labelled as protein
	pgym b dimer:amp		Glycogen breakdown (glycogenolysis)	carbohydrate metabolism	labelled as protein
	pgym dimer, b form	glycogen phosphorylase, muscle form, dimer a__glycogen phosphorylase, muscle form, dimer b__pgym dimer, a form	Glycogen breakdown (glycogenolysis)	carbohydrate metabolism	labelled as protein
	phenyl glucuronide	n-hydroxy-4-aminobiphenyl o-glucuronide__source n-hydroxy-4-aminobiphenyl glucuronide	Glucuronidation	xenobiotics biodegradation and metabolism
	phosphopfkfb1 dimer	6-phosphofructo-2-kinasefructose-2,6-biphosphatase 1 homodimer__pf2k-pase1 homodimer__pfkfb1 dimer__ppf2k-pase complex	Gluconeogenesis__Glycolysis	carbohydrate metabolism	labelled as protein
	phosphorylated hsl dimer:fabp4 complex		Hormone-sensitive lipase (HSL)-mediated triacylglycerol hydrolysis	lipid metabolism	labelled as protein
	pka tetramer		Regulation of Water Balance by Renal Aquaporins	membrane transport	labelled as protein
	ppara:rxra coactivator complex		Regulation of Lipid Metabolism by Peroxisome proliferator-activated receptor alpha (PPARalpha)	miscellaneous	labelled as protein
	ppara:rxra heterodimer		Regulation of Lipid Metabolism by Peroxisome proliferator-activated receptor alpha (PPARalpha)	miscellaneous	labelled as protein
	ppara:rxra repressor complex		Regulation of Lipid Metabolism by Peroxisome proliferator-activated receptor alpha (PPARalpha)	miscellaneous	labelled as protein
	ppat dimer	atase-(4fe-4s)__atase-(4fe-4s)-(prpp-glutamine) reactive complex__phosphoribosyl pyrophosphate amidotransferase dimer__phosphoribosyl pyrophosphate amidotransferase tetramer__ppat tetramer	Purine ribonucleoside monophosphate biosynthesis	nucleotide metabolism	labelled as protein
	ppm1l:vapab dimer		Sphingolipid metabolism	lipid metabolism	labelled as protein
	pre-beta hdl	lipid-poor apoa-i	HDL-mediated lipid transport	lipid metabolism	labelled as protein
	pregn-5-ene-3,20-dione		Mineralocorticoid biosynthesis	lipid metabolism
	pregn-5-ene-3,20-dione-17-ol		Glucocorticoid biosynthesis	lipid metabolism
	pyruvate dehydrogenase complex	phosphorylated pyruvate dehydrogenase complex	Regulation of pyruvate dehydrogenase (PDH) complex	miscellaneous	labelled as protein
	retinoid x receptor alpha	retinoic acid receptor rxr-alpha__rxra	Regulation of Lipid Metabolism by Peroxisome proliferator-activated receptor alpha (PPARalpha)	miscellaneous	labelled as protein
	serotransferrin		Iron uptake and transport__Transferrin endocytosis and recycling	membrane transport	labelled as protein
	serum albumin		HDL-mediated lipid transport__Recycling of bile acids and salts__Transport of organic anions	lipid metabolism__membrane transport	labelled as protein
	sin3a		Regulation of Lipid Metabolism by Peroxisome proliferator-activated receptor alpha (PPARalpha)	miscellaneous	labelled as protein
	sin3b		Regulation of Lipid Metabolism by Peroxisome proliferator-activated receptor alpha (PPARalpha)	miscellaneous	labelled as protein
	s-methyl-2-mercaptoethanol		Methylation	xenobiotics biodegradation and metabolism
	spherical hdl	mature high-density lipoprotein__spherical hdl:triacylglycerol complex__spherical high-density lipoprotein	Chylomicron-mediated lipid transport__HDL-mediated lipid transport	lipid metabolism	labelled as protein
	spherical hdl:apoa-i:apoa-ii:apoa-iv:apoc-ii:apoc-iii		Chylomicron-mediated lipid transport	lipid metabolism	labelled as protein
	spherical hdl:apoc-ii:apoc-iii:apoe		Chylomicron-mediated lipid transport__HDL-mediated lipid transport	lipid metabolism	labelled as protein
	spherical hdl:sr-bi complex		HDL-mediated lipid transport	lipid metabolism	labelled as protein
	sr-bi	scavenger receptor class b member 1__scarb1	HDL-mediated lipid transport	lipid metabolism	labelled as protein
	star	steroidogenic acute regulatory protein	Pregnenolone biosynthesis	lipid metabolism	labelled as protein
	starch (amylopectin)		Digestion of dietary carbohydrate	carbohydrate metabolism
	starch (amylose)		Digestion of dietary carbohydrate	carbohydrate metabolism
	stard4		Pregnenolone biosynthesis	lipid metabolism	labelled as protein
	stard5		Pregnenolone biosynthesis	lipid metabolism	labelled as protein
	stard6		Pregnenolone biosynthesis	lipid metabolism	labelled as protein
	succinate dehydrogenase complex (oxidised)		Respiratory electron transport	energy metabolism	labelled as protein
	succinate dehydrogenase complex (reduced)		Respiratory electron transport	energy metabolism	labelled as protein
	swisnf-related matrix-associated actin-dependent regulator of chromatin subfamily d member 3		Regulation of Lipid Metabolism by Peroxisome proliferator-activated receptor alpha (PPARalpha)	miscellaneous	labelled as protein
	tamoxifen n-oxide		FMO oxidizes nucleophiles	xenobiotics biodegradation and metabolism
	tbl1x	tbl1x_human	Regulation of Lipid Metabolism by Peroxisome proliferator-activated receptor alpha (PPARalpha)	miscellaneous	labelled as protein
	tbl1xr1	tbl1r_human__f-box-likewd repeat-containing protein	Regulation of Lipid Metabolism by Peroxisome proliferator-activated receptor alpha (PPARalpha)	miscellaneous	labelled as protein
	tetracosanoyl-coa	lignoceryl-coa	Beta-oxidation of very long chain fatty acids	lipid metabolism
	tetrahca	3alpha,7alpha,12alpha,24(s)-tetrahydroxy-5beta-cholestanoate	Synthesis of bile acids and bile salts via 24-hydroxycholesterol	lipid metabolism
	tf:tfr1 complex		Transferrin endocytosis and recycling	membrane transport	labelled as protein
	tfr1 dimer		Transferrin endocytosis and recycling	membrane transport	labelled as protein
	tgs1		Regulation of Lipid Metabolism by Peroxisome proliferator-activated receptor alpha (PPARalpha)	miscellaneous	labelled as protein
	thioredoxin, oxidized	adf__atl-derived factor__sasp__surface associated sulphydryl protein__thioredoxin	Synthesis and interconversion of nucleotide di- and triphosphates	nucleotide metabolism	labelled as protein
	thyrotropin		Glycoprotein hormones	amino acid metabolism	labelled as protein
	thyrotropin subunit beta	tshb_human__tshb	Glycoprotein hormones	amino acid metabolism	labelled as protein
	trans-2,3-dehydrohexacosanoyl-coa		Beta-oxidation of very long chain fatty acids	lipid metabolism
	trans-2,3-dehydropristanoyl-coa		Beta-oxidation of pristanoyl-CoA	lipid metabolism
	trichloromethyl radical		CYP2E1 reactions	xenobiotics biodegradation and metabolism
	ucp dimer		The fatty acid cycling model	energy metabolism	labelled as protein
	vasopressin receptor type 2	avpr2__recname: full=vasopressin v2 receptor altname: full=avpr v2 altname: full=renal-type arginine vasopressin receptor altname: full=antidiuretic hormone receptorbrgn name=avpr2 synonyms=adhr, dir, dir3, v2rbros homo sapiens__v2r_human	Regulation of Water Balance by Renal Aquaporins	membrane transport	labelled as protein
	vasopressin receptor type 2:avp		Regulation of Water Balance by Renal Aquaporins	membrane transport	labelled as protein
	vasopressin receptor type 2:avp: heterotrimeric g-protein:gdp complex		Regulation of Water Balance by Renal Aquaporins	membrane transport	labelled as protein
	vasopressin receptor type 2:avp: heterotrimeric g-protein:gtp complex		Regulation of Water Balance by Renal Aquaporins	membrane transport	labelled as protein
	vitamin d-binding protein (dbp)	vtdb_human__gc	Vitamin D (calciferol) metabolism	metabolism of cofactors and vitamins	labelled as protein
