# Supplementary material for: Critical assessment of human metabolic pathway databases: a stepping stone for future integration
Source: BMC Syst Biol. 2011 Oct 14;5:165. doi: 10.1186/1752-0509-5-165 (PMC3271347; doi:10.1186/1752-0509-5-165)
Supplement: Additional file 13 — Overview of all reactions and their matches. Overview of all reactions and their matches (when not taking into account e-, H+ and H2O). Rows are colored according to the number of databases that agree on a reaction. For each reaction the corresponding EC numbers, genes (Entrez Gene IDs), and pathways are also given for each database. [file 1752-0509-5-165-S13.XLS]

## Sheet: all_reactions
	Additional file 13 – Overview of all reactions and their matches
	Overview of the reactions of all five pathway databases. Matching reactions are on the same line (when not taking into account e-, H+ and H2O) and colored according to the number of databases that agree. Reactions are given in the original notation from the database. For each reaction the corresponding EC numbers, genes (Entrez Gene IDs), and pathways are also given for each database.
	Multiple EC numbers, genes, and pathways are separated by two underscores '__'.
	Genes are represented by their Entrez Gene identifier.
	Match based on reaction	Number
	all five databases agree	199	majority of the databases agrees: 1004
	four databases agree	294
	three databases agree	511
	two databases agree	1090
	none of the databases agree	4874
	REACTIONS					EC NUMBERS					GENES					PATHWAYS
	BiGG	EHMN	HumanCyc	KEGG	Reactome	BiGG	EHMN	HumanCyc	KEGG	Reactome	BiGG	EHMN	HumanCyc	KEGG	Reactome	BiGG	EHMN	HumanCyc	KEGG	Reactome
	3'-phosphoadenylyl sulfate + estrone <==> adenosine 3',5'-bisphosphate + estrone 3-sulfate + h+	3'-phosphoadenylyl sulfate + estrone <==> adenosine 3',5'-bisphosphate + estrone 3-sulfate	estrone + phosphoadenosine-5'-phosphosulfate <==> adenosine 3',5'-bisphosphate + estrone-sulfate + h+	3'-phosphoadenylyl sulfate + estrone <==> adenosine 3',5'-bisphosphate + estrone 3-sulfate	estrone + paps <==> estrone 3-sulfate + pap	2.8.2.4	2.8.2.4	2.8.2.4	2.8.2.4	2.8.2.4	6783__6817	6783	6783	6783	6783__6822	Steroid Metabolism	Androgen and estrogen biosynthesis and metabolism		Steroid hormone biosynthesis__Sulfur metabolism	Cytosolic sulfonation of small molecules	4414
	chenodeoxycholoyl coenzyme a + taurine <==> coenzyme a + taurochenodeoxycholate	chenodeoxycholoyl-coa + taurine <==> coa + h+ + taurochenodeoxycholate	chenodeoxycholoyl-coa + taurine <==> coenzyme a + h+ + taurochenodeoxycholate	chenodeoxycholoyl-coa + taurine <==> coa + taurochenodeoxycholate	chenodeoxycholoyl-coa + taurine <==> coa-sh + taurochenodeoxycholate__choloyl-coa chenodeoxycholoyl-coa + glycine taurine <==> bile salts + coa-sh	2.3.1.65	2.3.1.65	2.3.1.65	2.3.1.65		570	570	570	570	570	Bile Acid Biosynthesis	Bile acid biosynthesis	bile acid biosynthesis, neutral pathway	Primary bile acid biosynthesis	Recycling of bile acids and salts__Synthesis of bile acids and bile salts via 7alpha-hydroxycholesterol	88
	cholesterol + h+ + nicotinamide adenine dinucleotide phosphate - reduced + o2 <==> 7 alpha-hydroxycholesterol + h2o + nicotinamide adenine dinucleotide phosphate	cholesterol + h+ + nadph + oxygen <==> 7alpha-hydroxycholesterol + h2o + nadp+	cholesterol + h+ + nadph + oxygen <==> 7alpha-hydroxycholesterol + h2o + nadp+	cholesterol + h+ + nadph + oxygen <==> 7alpha-hydroxycholesterol + h2o + nadp+	cholesterol + h+ + nadph + oxygen <==> 7 alpha-hydroxycholesterol + h2o + nadp+	1.14.13.17	1.14.13.17	1.14.13.17	1.14.13.17	1.14.13.17	1581	1581	1581	1581	1581	Bile Acid Biosynthesis	Bile acid biosynthesis	bile acid biosynthesis, neutral pathway	Primary bile acid biosynthesis	Endogenous sterols__Synthesis of bile acids and bile salts via 7alpha-hydroxycholesterol	1792
	choloyl-coa + glycine <==> coenzyme a + glycocholate	choloyl-coa + glycine <==> coa + glycocholate	choloyl-coa + glycine <==> coenzyme a + glycocholate + h+	choloyl-coa + glycine <==> coa + glycocholate	choloyl-coa + glycine <==> coa-sh + glycocholate	2.3.1.65	2.3.1.65	2.3.1.65	2.3.1.65		570	570	570	570	570	Bile Acid Biosynthesis	Bile acid biosynthesis	bile acid biosynthesis, neutral pathway	Primary bile acid biosynthesis	Synthesis of bile acids and bile salts via 7alpha-hydroxycholesterol	2400
	27-hydroxycholesterol + h+ + nicotinamide adenine dinucleotide phosphate - reduced + o2 <==> 7-alpha,27-dihydroxycholesterol + h2o + nicotinamide adenine dinucleotide phosphate	27-hydroxycholesterol + h+ + nadph + oxygen <==> 7alpha,27-dihydroxycholesterol + h2o + nadp+	cholest-5-ene-3beta,27-diol + h+ + nadph + oxygen <==> 7-alpha,27-dihydroxycholesterol + h2o + nadp+	cholest-5-ene-3beta,26-diol + h+ + nadph + oxygen <==> 7alpha,27-dihydroxycholesterol + h2o + nadp+	27-hydroxycholesterol + h+ + nadph + oxygen <==> cholest-5-ene-3beta,7alpha,27-triol + h2o + nadp+			1.14.13.100	1.14.13.100__1.14.13.17		9420	9420	9420	1581__9420	9420	Bile Acid Biosynthesis	Bile acid biosynthesis		Primary bile acid biosynthesis	Synthesis of bile acids and bile salts via 27-hydroxycholesterol	2999
	3alpha,7alpha,12alpha-trihydroxy-5beta-24-oxocholestanoyl-coa + coenzyme a <==> choloyl-coa + propanoyl-coa	choloyl-coa + propanoyl-coa <==> 3alpha,7alpha,12alpha-trihydroxy-5beta-24-oxocholestanoyl-coa + coa	choloyl-coa + propanoyl-coa <==> 3alpha,7alpha,12alpha-trihydroxy-24-oxo-5-beta-cholestanoyl coa + coenzyme a	3alpha,7alpha,12alpha-trihydroxy-5beta-24-oxocholestanoyl-coa + coa <==> choloyl-coa + propanoyl-coa	3alpha,7alpha,12alpha-trihydroxy-5beta-cholest-24-one-coa + coa-sh <==> choloyl-coa + propionyl-coa		2.3.1.16	2.3.1.176	2.3.1.176	2.3.1.154	6342	30__6342	6342	6342	6342	Bile Acid Biosynthesis	Bile acid biosynthesis	bile acid biosynthesis, neutral pathway	Primary bile acid biosynthesis	Synthesis of bile acids and bile salts via 7alpha-hydroxycholesterol	3031
	chenodeoxyglycocholoyl-coa + glycine <==> chenodeoxyglycocholate + coenzyme a__chenodeoxycholoyl coenzyme a + glycine <==> coenzyme a + glycochenodeoxycholate	chenodeoxyglycocholoyl-coa + glycine <==> chenodeoxyglycocholate + coa	chenodeoxycholoyl-coa + glycine <==> coenzyme a + glycochenodeoxycholate + h+	chenodeoxycholoyl-coa + glycine <==> coa + glycochenodeoxycholate	chenodeoxycholoyl-coa + glycine <==> coa-sh + glycochenodeoxycholate	2.3.1.65	2.3.1.65	2.3.1.65	2.3.1.65		570	570	570	570	570	Bile Acid Biosynthesis	Bile acid biosynthesis	bile acid biosynthesis, neutral pathway	Primary bile acid biosynthesis	Synthesis of bile acids and bile salts via 7alpha-hydroxycholesterol	3317
	7 alpha-hydroxycholesterol + nicotinamide adenine dinucleotide <==> 7alpha-hydroxycholest-4-en-3-one + h+ + nicotinamide adenine dinucleotide - reduced	7alpha-hydroxycholesterol + nad+ <==> 7alpha-hydroxycholest-4-en-3-one + h+ + nadh	7alpha-hydroxycholesterol + nad+ <==> 7alpha-hydroxycholest-4-en-3-one + h+ + nadh	7alpha-hydroxycholesterol + nad+ <==> 7alpha-hydroxycholest-4-en-3-one + h+ + nadh	7 alpha-hydroxycholesterol + nad+ <==> 4-cholesten-7alpha-ol-3-one + h+ + nadh		1.1.1.145__5.3.3.1	1.1.1.181	1.1.1.181	1.1.1.145	80270	3283__3284	80270	80270	80270	Bile Acid Biosynthesis	Bile acid biosynthesis	bile acid biosynthesis, neutral pathway	Primary bile acid biosynthesis	Synthesis of bile acids and bile salts via 7alpha-hydroxycholesterol	3536
	7alpha,12alpha-dihydroxycholest-4-en-3-one + h+ + nicotinamide adenine dinucleotide phosphate - reduced <==> 7alpha,12alpha-dihydroxy-5beta-cholestan-3-one + nicotinamide adenine dinucleotide phosphate	7alpha,12alpha-dihydroxy-5beta-cholestan-3-one + nadp+ <==> 7alpha,12alpha-dihydroxycholest-4-en-3-one + h+ + nadph	7alpha,12alpha-dihydroxycholest-4-en-3-one + h+ + nadph <==> 7alpha,12alpha-dihydroxy-5beta-cholestan-3-one + nadp+	4-cholesten-7alpha,12alpha-diol-3-one + h+ + nadph <==> 7alpha,12alpha-dihydroxy-5beta-cholestan-3-one + nadp+	4-cholesten-7alpha, 12alpha-diol-3-one + h+ + nadph <==> 5beta-cholesten-7alpha, 12alpha-diol-3-one + nadp+		1.3.1.3__1.3.99.6	1.3.1.3	1.3.1.3		6718	6718	6718	6718	6718	Bile Acid Biosynthesis	Bile acid biosynthesis	bile acid biosynthesis, neutral pathway	Primary bile acid biosynthesis	Synthesis of bile acids and bile salts via 7alpha-hydroxycholesterol	4259
	7alpha-hydroxycholest-4-en-3-one + h+ + nicotinamide adenine dinucleotide phosphate - reduced <==> 7alpha-hydroxy-5beta-cholestan-3-one + nicotinamide adenine dinucleotide phosphate	7alpha-hydroxy-5beta-cholestan-3-one + nadp+ <==> 7alpha-hydroxycholest-4-en-3-one + h+ + nadph	7alpha-hydroxycholest-4-en-3-one + h+ + nadph <==> 7alpha-hydroxy-5beta-cholestan-3-one + nadp+	7alpha-hydroxycholest-4-en-3-one + h+ + nadph <==> 7alpha-hydroxy-5beta-cholestan-3-one + nadp+	4-cholesten-7alpha-ol-3-one + h+ + nadph <==> 5beta-cholestan-7alpha-ol-3-one + nadp+		1.3.1.3__1.3.99.6	1.3.1.3	1.3.1.3		6718	6718	6718	6718	6718	Bile Acid Biosynthesis	Bile acid biosynthesis	bile acid biosynthesis, neutral pathway	Primary bile acid biosynthesis	Synthesis of bile acids and bile salts via 7alpha-hydroxycholesterol	4299
	3alpha,7alpha-dihydroxy-5beta-cholestane + h+ + nicotinamide adenine dinucleotide phosphate - reduced + o2 <==> 3alpha,7alpha,26-trihydroxy-5beta-cholestane + h2o + nicotinamide adenine dinucleotide phosphate	3alpha,7alpha-dihydroxy-5beta-cholestane + h+ + nadph + oxygen <==> 3alpha,7alpha,26-trihydroxy-5beta-cholestane + h2o + nadp+	5beta-cholestane-3alpha,7alpha-diol + h+ + nadph + oxygen <==> (25r)-5beta-cholestane-3alpha,7alpha,26-triol + h2o + nadp+	3alpha,7alpha-dihydroxy-5beta-cholestane + nadph + oxygen <==> 3alpha,7alpha,26-trihydroxy-5beta-cholestane + h2o + nadp+	5beta-cholestan-3alpha,7alpha-diol + h+ + nadph + oxygen <==> 5beta-cholestan-3alpha,7alpha,26-triol + h2o + nadp+	1.14.13.15	1.14.13.15	1.14.13.15	1.14.13.15		1593	1593	120227__1593	1593	1593	Bile Acid Biosynthesis	Bile acid biosynthesis	bile acid biosynthesis, neutral pathway	Primary bile acid biosynthesis	Synthesis of bile acids and bile salts via 7alpha-hydroxycholesterol	4648
	choloyl-coa + taurine <==> coenzyme a + taurocholic acid	choloyl-coa + taurine <==> coa + taurocholate	choloyl-coa + taurine <==> coenzyme a + h+ + taurocholate	choloyl-coa + taurine <==> coa + taurocholate	choloyl-coa + taurine <==> coa-sh + taurocholate	2.3.1.65	2.3.1.65	2.3.1.65	2.3.1.65		570	570	570	570	570	Bile Acid Biosynthesis	Bile acid biosynthesis	bile acid biosynthesis, neutral pathway	Primary bile acid biosynthesis__Taurine and hypotaurine metabolism	Synthesis of bile acids and bile salts via 7alpha-hydroxycholesterol	5468
	7alpha-hydroxycholest-4-en-3-one + h+ + nicotinamide adenine dinucleotide phosphate - reduced + o2 <==> 7alpha,12alpha-dihydroxycholest-4-en-3-one + h2o + nicotinamide adenine dinucleotide phosphate	7alpha-hydroxycholest-4-en-3-one + h+ + nadph + oxygen <==> 7alpha,12alpha-dihydroxycholest-4-en-3-one + h2o + nadp+	7alpha-hydroxycholest-4-en-3-one + h+ + nadph + oxygen <==> 7alpha,12alpha-dihydroxycholest-4-en-3-one + h2o + nadp+	7alpha-hydroxycholest-4-en-3-one + h+ + nadph + oxygen <==> 4-cholesten-7alpha,12alpha-diol-3-one + h2o + nadp+	4-cholesten-7alpha-ol-3-one + h+ + nadph + oxygen <==> 4-cholesten-7alpha, 12alpha-diol-3-one + h2o + nadp+			1.14.13.95	1.14.13.96	1.14.13.95	1582	1582	1582	1582	1582	Bile Acid Biosynthesis	Bile acid biosynthesis	bile acid biosynthesis, neutral pathway	Primary bile acid biosynthesis	Sterols are 12-hydroxylated by CYP8B1__Synthesis of bile acids and bile salts via 7alpha-hydroxycholesterol	6243
	acetoacetyl-coa + acetyl-coa + h2o <==> coenzyme a + h+ + hydroxymethylglutaryl-coa	(s)-3-hydroxy-3-methylglutaryl-coa + coa <==> acetoacetyl-coa + acetyl-coa + h2o	acetoacetyl-coa + acetyl-coa + h2o <==> (s)-3-hydroxy-3-methylglutaryl-coa + coenzyme a + h+	acetoacetyl-coa + acetyl-coa + h2o <==> (s)-3-hydroxy-3-methylglutaryl-coa + coa	acetoacetyl-coa + acetyl-coa + h2o <==> beta-hydroxy-beta-methylglutaryl-coa + coa-sh__acetoacetyl-coa + acetyl-coa <==> beta-hydroxy-beta-methylglutaryl-coa + coa-sh	2.3.3.10	2.3.3.10	2.3.3.10	2.3.3.10	2.3.3.10	3157__3158	3157__3158	3157__3158	3157__3158	3157__3158	Cholesterol Metabolism	Butanoate metabolism	ketogenesis__mevalonate pathway I	Butanoate metabolism__Synthesis and degradation of ketone bodies__Terpenoid backbone biosynthesis__Valine, leucine and isoleucine degradation	Cholesterol biosynthesis__Formation of Acetoacetic Acid	2112
	acetoacetate + succinyl-coa <==> acetoacetyl-coa + succinate	acetoacetate + succinyl-coa <==> acetoacetyl-coa + succinate	acetoacetate + succinyl-coa <==> acetoacetyl-coa + succinate	acetoacetate + succinyl-coa <==> acetoacetyl-coa + succinate	acetoacetate + succinyl-coa <==> acetoacetyl-coa + succinate	2.8.3.5	2.8.3.5	2.8.3.5	2.8.3.5	2.8.3.5	5019__64064	5019__64064	5019	5019__64064	5019	Valine, Leucine, and Isoleucine Metabolism	Butanoate metabolism	ketolysis	Butanoate metabolism__Synthesis and degradation of ketone bodies__Valine, leucine and isoleucine degradation	Utilization of Ketone Bodies	6557
	(r)-3-hydroxybutanoate + nicotinamide adenine dinucleotide <==> acetoacetate + h+ + nicotinamide adenine dinucleotide - reduced	(r)-3-hydroxybutanoate + nad+ <==> acetoacetate + h+ + nadh	(r)-3-hydroxybutanoate + nad+ <==> acetoacetate + h+ + nadh	(r)-3-hydroxybutanoate + nad+ <==> acetoacetate + h+ + nadh	acetoacetate + h+ + nadh <==> d-beta hydroxybutyrate + nad+	1.1.1.30	1.1.1.30	1.1.1.30	1.1.1.30	1.1.1.30	622	56898__622	56898__622	56898__622	622	Butanoate Metabolism	Butanoate metabolism	ketogenesis__ketolysis	Butanoate metabolism__Synthesis and degradation of ketone bodies	Synthesis of Ketone Bodies__Utilization of Ketone Bodies	6684
	androstenedione + h+ + nicotinamide adenine dinucleotide phosphate - reduced <==> nicotinamide adenine dinucleotide phosphate + testosterone	nadp+ + testosterone <==> androst-4-ene-3,17-dione + h+ + nadph	androst-4-ene-3,17-dione + h+ + nadph <==> nadp+ + testosterone	nadp+ + testosterone <==> androstenedione + h+ + nadph	4-androstene-3, 17-dione + h+ + nadph <==> nadp+ + testosterone	1.1.1.62	1.1.1.62	1.1.1.64	1.1.1.64	1.1.1.63	3293	3292__3293__3294__50700__51144__51478__7923__8644	3293__8644	3293	3293	Steroid Metabolism	C21-steroid hormone biosynthesis and metabolism	androgen biosynthesis__estrogen biosynthesis	Steroid hormone biosynthesis	Androgen biosynthesis	4278
	acetyl-coa + atp + bicarbonate <==> adp + h+ + malonyl-coa + phosphate	acetyl-coa + atp + hco3- <==> adp + malonyl-coa + orthophosphate	acetyl-coa + atp + bicarbonate <==> adp + h+ + malonyl-coa + phosphate	acetyl-coa + atp + hco3- <==> adp + malonyl-coa + orthophosphate	acetyl-coa + atp + hco3- <==> adp + malonyl-coa + orthophosphate	6.4.1.2	6.4.1.2	6.4.1.2	6.4.1.2	6.4.1.2	31__32	31__32	31__32	31__32	31__32	Fatty Acid Metabolism	De novo fatty acid biosynthesis		Propanoate metabolism__Pyruvate metabolism	Fatty Acyl-CoA Biosynthesis__Import of palmitoyl-CoA into the mitochondrial matrix	3574
	atp + coenzyme a + hexadecanoate (n-c16:0) <==> amp + diphosphate + palmitoyl-coa (n-c16:0coa)	atp + coa + hexadecanoic acid <==> amp + palmitoyl-coa + pyrophosphate	atp + coenzyme a + palmitate <==> amp + diphosphate + palmitoyl-coa	atp + coa + hexadecanoic acid <==> amp + diphosphate + palmitoyl-coa	atp + coa-sh + palmitate <==> amp + h2o + palmitoyl-coa + pyrophosphate	6.2.1.3		6.2.1.3	6.2.1.3	6.2.1.3	2180__2181__51703		11001__2180__2181__2182__23205__51703__81616	2180__2181__2182__23305__51703__81616	2180__2181__23305__51703	Fatty acid activation	De novo fatty acid biosynthesis	stearate biosynthesis I (animals)	Fatty acid metabolism	Synthesis of very long-chain fatty acyl-CoAs	4832
	alpha-d-galactose 1-phosphate + udpglucose <==> d-glucose 1-phosphate + udpgalactose	alpha-d-galactose 1-phosphate + udpglucose <==> d-glucose 1-phosphate + udp-d-galactose	alpha-d-galactose 1-phosphate + udp-d-glucose <==> alpha-d-glucose 1-phosphate + udp-d-galactose	alpha-d-galactose 1-phosphate + udp-glucose <==> d-glucose 1-phosphate + udp-d-galactose	alpha-d-galactose 1-phosphate + udp-glucose <==> d-glucose 1-phosphate + udp-d-galactose	2.7.7.12	2.7.7.12	2.7.7.12	2.7.7.12	2.7.7.12	2592	2592	2592	2592	2592	Galactose metabolism	Galactose metabolism	colanic acid building blocks biosynthesis__galactose degradation I (Leloir pathway)	Amino sugar and nucleotide sugar metabolism__Galactose metabolism	Galactose catabolism	838
	udpglucose <==> udpgalactose	udpglucose <==> udp-d-galactose	udp-d-galactose <==> udp-d-glucose	udp-glucose <==> udp-d-galactose	udp-d-galactose <==> udp-glucose	5.1.3.2	5.1.3.2	5.1.3.2	5.1.3.2	5.1.3.2	2582	2582	2582	2582	2582	Galactose metabolism	Galactose metabolism	colanic acid building blocks biosynthesis__galactose degradation I (Leloir pathway)	Amino sugar and nucleotide sugar metabolism__Galactose metabolism	Galactose catabolism	4825
	atp + glycerol <==> adp + glycerol 3-phosphate + h+	atp + glycerol <==> adp + sn-glycerol 3-phosphate	atp + glycerol <==> adp + h+ + sn-glycerol-3-phosphate	atp + glycerol <==> adp + sn-glycerol 3-phosphate	atp + glycerol <==> adp + glycerol-3-phosphate	2.7.1.30	2.7.1.30	2.7.1.30	2.7.1.30	2.7.1.30	2710__2712__2713	2710__2712__2713	256356__2710__2712	2710__2712	2710	Glycerophospholipid Metabolism	Glycerophospholipid metabolism	glycerol degradation I__glycerol degradation IV	Glycerolipid metabolism	Triglyceride Biosynthesis	3960
	glycerol 3-phosphate + nicotinamide adenine dinucleotide <==> dihydroxyacetone phosphate + h+ + nicotinamide adenine dinucleotide - reduced	nad+ + sn-glycerol 3-phosphate <==> glycerone phosphate + h+ + nadh	nad+ + sn-glycerol-3-phosphate <==> dihydroxyacetone phosphate + h+ + nadh	nad+ + sn-glycerol 3-phosphate <==> glycerone phosphate + h+ + nadh	dihydroxyacetone phosphate + h+ + nadh <==> glycerol-3-phosphate + nad+	1.1.1.94	1.1.1.8	1.1.1.8	1.1.1.8	1.1.1.8	2819	2819__2820	2819	23171__2819	2819	Glycerophospholipid Metabolism	Glycerophospholipid metabolism	glycerol-3-phosphate shuttle	Glycerophospholipid metabolism	Triglyceride Biosynthesis	6542
	glycolate + o2 <==> glyoxylate + hydrogen peroxide	glycolate + oxygen <==> glyoxylate + h2o2	glycolate + oxygen <==> glyoxylate + hydrogen peroxide	glycolate + oxygen <==> glyoxylate + hydrogen peroxide	glycolate + oxygen <==> glyoxylate + h2o2		1.1.3.15	1.1.3.15	1.1.3.15		51179__54363	51179__54363	51179__54363	51179__54363	54363	Glyoxylate and Dicarboxylate Metabolism	Glycine, serine, alanine and threonine metabolism		Glyoxylate and dicarboxylate metabolism	Glyoxylate metabolism	285
	atp + creatine <==> adp + phosphocreatine	atp + creatine <==> adp + phosphocreatine	atp + creatine <==> adp + creatine-phosphate + h+	atp + creatine <==> adp + phosphocreatine	atp + creatine <==> adp + phosphocreatine	2.7.3.2	2.7.3.2	2.7.3.2	2.7.3.2	2.7.3.2	1152__1158__1159__1160	1152__1158__1159__1160__548596	1152__1158__1159__1160	1152__1158__1159__1160__548596	1152__1158__1159__1160__548596	Urea cycle/amino group metabolism	Glycine, serine, alanine and threonine metabolism	creatine-phosphate biosynthesis	Arginine and proline metabolism	Creatine metabolism	1737
	glyoxylate + h+ + nicotinamide adenine dinucleotide phosphate - reduced <==> glycolate + nicotinamide adenine dinucleotide phosphate	glycolate + nadp+ <==> glyoxylate + nadph	glycolate + nadp+ <==> glyoxylate + h+ + nadph	glycolate + nadp+ <==> glyoxylate + h+ + nadph	glyoxylate + h+ + nadph <==> glycolate + nadp+	1.1.1.26	1.1.1.79	1.1.1.79	1.1.1.79	1.1.1.79	9380	9380	9380	9380	9380	Glyoxylate and Dicarboxylate Metabolism	Glycine, serine, alanine and threonine metabolism		Glyoxylate and dicarboxylate metabolism	Glyoxylate metabolism	2394
	glyoxylate + l-alanine <==> glycine + pyruvate	glyoxylate + l-alanine <==> glycine + pyruvate	glyoxylate + l-alanine <==> glycine + pyruvate	glyoxylate + l-alanine <==> glycine + pyruvate	glyoxylate + l-alanine <==> glycine + pyruvate	2.6.1.44	2.6.1.44	2.6.1.44	2.6.1.44	2.6.1.44	189__64850__64902	189	189__64902	189__64902	189__64902	Alanine and Aspartate Metabolism	Glycine, serine, alanine and threonine metabolism	glycine biosynthesis III	Alanine, aspartate and glutamate metabolism	Glyoxylate metabolism	5272
	guanidinoacetate + s-adenosyl-l-methionine <==> creatine + h+ + s-adenosyl-l-homocysteine	guanidinoacetate + s-adenosyl-l-methionine <==> creatine + s-adenosyl-l-homocysteine	guanidinoacetate + s-adenosyl-l-methionine <==> creatine + h+ + s-adenosyl-l-homocysteine	guanidinoacetate + s-adenosyl-l-methionine <==> creatine + s-adenosyl-l-homocysteine	guanidinoacetate + s-adenosylmethionine <==> creatine + h+ + s-adenosylhomocysteine	2.1.1.2	2.1.1.2	2.1.1.2	2.1.1.2		2593		2593	2593	2593	Urea cycle/amino group metabolism	Glycine, serine, alanine and threonine metabolism	glycine degradation (creatine biosynthesis)	Arginine and proline metabolism__Glycine, serine and threonine metabolism	Creatine metabolism	6681
	l-lactate + nicotinamide adenine dinucleotide <==> h+ + nicotinamide adenine dinucleotide - reduced + pyruvate	(s)-lactate + nad+ <==> h+ + nadh + pyruvate	h+ + nadh + pyruvate <==> (s)-lactate + nad+	(s)-lactate + nad+ <==> h+ + nadh + pyruvate	h+ + nadh + pyruvate <==> (s)-lactate + nad+	1.1.1.27	1.1.1.27	1.1.1.27	1.1.1.27	1.1.1.27	160287__3939__3945__3948__55293__92483	160287__3939__3945__3948__92483	160287__3939__3945__3948__92483	160287__3939__3945__3948__92483	3939__3945	Glycolysis/Gluconeogenesis__Pyruvate Metabolism	Glycolysis and Gluconeogenesis	pyruvate fermentation to lactate	Glycolysis / Gluconeogenesis__Pyruvate metabolism	Pyruvate metabolism	987
	acetaldehyde + h2o + nicotinamide adenine dinucleotide <==> acetate + h+ + nicotinamide adenine dinucleotide - reduced	acetaldehyde + h2o + nad+ <==> acetate + h+ + nadh	acetaldehyde + h2o + nad+ <==> acetate + h+ + nadh	acetaldehyde + h2o + nad+ <==> acetate + h+ + nadh	acetaldehyde + h2o + nad+ <==> acetate + h+ + nadh	1.2.1.3	1.2.1.3__1.2.1.5	1.2.1.3	1.2.1.3	1.2.1.3	216__217__218__219__220__221__222__223__224__501__8854	10327__217__218__219__220__221__222__223__224__501	217__224	217__219__223__224__501	216__217	Glycolysis/Gluconeogenesis	Glycolysis and Gluconeogenesis	ethanol degradation II (cytosol)__ethanol degradation IV (peroxisomal)__oxidative ethanol degradation III (microsomal)	Glycolysis / Gluconeogenesis__Pyruvate metabolism	Ethanol oxidation	1441
	gtp + oxaloacetate <==> co2 + gdp + phosphoenolpyruvate	gtp + oxaloacetate <==> co2 + gdp + phosphoenolpyruvate	gtp + oxaloacetate <==> co2 + gdp + phosphoenolpyruvate	gtp + oxaloacetate <==> co2 + gdp + phosphoenolpyruvate	gtp + oxaloacetate <==> co2 + gdp + phosphoenolpyruvate	4.1.1.32	4.1.1.32	4.1.1.32	4.1.1.32	4.1.1.32	5105__5106	5105__5106	5105__5106	5105__5106	5105__5106	Glycolysis/Gluconeogenesis	Glycolysis and Gluconeogenesis		Citrate cycle (TCA cycle)__Glycolysis / Gluconeogenesis__Pyruvate metabolism	Gluconeogenesis	2448
	3-phospho-d-glycerate + atp <==> 3-phospho-d-glyceroyl phosphate + adp	3-phospho-d-glycerate + atp <==> 3-phospho-d-glyceroyl phosphate + adp	3-phospho-d-glycerate + atp <==> 1,3-bisphospho-d-glycerate + adp	3-phospho-d-glycerate + atp <==> 3-phospho-d-glyceroyl phosphate + adp	1,3-bisphospho-d-glycerate + adp <==> 3-phospho-d-glycerate + atp	2.7.2.3	2.7.2.3	2.7.2.3	2.7.2.3	2.7.2.3	375056__5230__5232	5230__5232	5230__5232	5230__5232	5230	Glycolysis/Gluconeogenesis	Glycolysis and Gluconeogenesis	gluconeogenesis I__glycolysis I__glycolysis II	Glycolysis / Gluconeogenesis	Gluconeogenesis__Glycolysis	2458
	adp + h+ + phosphoenolpyruvate <==> atp + pyruvate	atp + pyruvate <==> adp + phosphoenolpyruvate	adp + h+ + phosphoenolpyruvate <==> atp + pyruvate	adp + phosphoenolpyruvate <==> atp + pyruvate	adp + phosphoenolpyruvate <==> atp + pyruvate	2.7.1.40	2.7.1.40	2.7.1.40	2.7.1.40	2.7.1.40	113452__5313__5315	5313__5315	5313__5315	5313__5315	5313__5315	Glycolysis/Gluconeogenesis	Glycolysis and Gluconeogenesis	glycolysis I__glycolysis II	Glycolysis / Gluconeogenesis__Purine metabolism__Pyruvate metabolism	Glycolysis	3034
	ethanol + nicotinamide adenine dinucleotide <==> acetaldehyde + h+ + nicotinamide adenine dinucleotide - reduced	ethanol + nad+ <==> acetaldehyde + h+ + nadh	ethanol + nad+ <==> acetaldehyde + h+ + nadh	ethanol + nad+ <==> acetaldehyde + h+ + nadh	ethanol + nad+ <==> acetaldehyde + h+ + nadh	1.1.1.1	1.1.1.1__1.1.1.71	1.1.1.1	1.1.1.1		124__125__126__127__128__130__131__137872__284273	124__125__126__127__128__130__131__137872__1431	124__125__126	124__125__126__127__128__130__131	124__125__126__127__130__131	Glycolysis/Gluconeogenesis	Glycolysis and Gluconeogenesis	ethanol degradation II (cytosol)	Glycolysis / Gluconeogenesis	Ethanol oxidation	3266
	d-glucose 1-phosphate <==> d-glucose 6-phosphate	d-glucose 1-phosphate <==> alpha-d-glucose 6-phosphate	alpha-d-glucose 1-phosphate <==> alpha-d-glucose 6-phosphate	d-glucose 1-phosphate <==> alpha-d-glucose 6-phosphate	alpha-d-glucose 6-phosphate <==> d-glucose 1-phosphate	5.4.2.2	5.4.2.2__5.4.2.5	5.4.2.2	5.4.2.2	5.4.2.2	5236__55276	283209__5236__5238__55276	5236__5239__55276	5236__55276	5236__55276	Glycolysis/Gluconeogenesis	Glycolysis and Gluconeogenesis	GDP-glucose biosynthesis__glucose and glucose-1-phosphate degradation__glycogen degradation II__starch degradation	Amino sugar and nucleotide sugar metabolism__Galactose metabolism__Glycolysis / Gluconeogenesis__Starch and sucrose metabolism	Glycogen breakdown (glycogenolysis)__Glycogen synthesis	3269
	acetyl-coa + h2o <==> acetate + coenzyme a + h+	acetyl-coa + h2o <==> acetate + coa	acetyl-coa + h2o <==> acetate + coenzyme a + h+	acetyl-coa + h2o <==> acetate + coa	acetyl-coa + h2o <==> acetate + coa-sh	3.1.2.1	3.1.2.1	3.1.2.1	3.1.2.1	3.1.2.1	134526	134526	134526	134526	10005	Pyruvate Metabolism	Glycolysis and Gluconeogenesis		Pyruvate metabolism	Beta-oxidation of pristanoyl-CoA__Beta-oxidation of very long chain fatty acids	3827
	d-glycerate 2-phosphate <==> 3-phospho-d-glycerate	2-phospho-d-glycerate <==> 3-phospho-d-glycerate	3-phospho-d-glycerate <==> 2-phospho-d-glycerate	2-phospho-d-glycerate <==> 3-phospho-d-glycerate	3-phospho-d-glycerate <==> 2-phospho-d-glycerate	5.4.2.1	5.4.2.1__5.4.2.4	5.4.2.1	5.4.2.1	5.4.2.1	5223__5224__669	441531__5223__5224__669	5223__5224__669	441531__5223__5224__669	5223__5224__642969	Glycolysis/Gluconeogenesis	Glycolysis and Gluconeogenesis	gluconeogenesis I__glycolysis I__glycolysis II	Glycolysis / Gluconeogenesis	Gluconeogenesis__Glycolysis	4057
	acetate + atp + coenzyme a <==> acetyl-coa + amp + diphosphate	acetate + atp + coa <==> acetyl-coa + amp + pyrophosphate	acetate + atp + coenzyme a <==> acetyl-coa + amp + diphosphate	acetate + atp + coa <==> acetyl-coa + amp + diphosphate	acetate + atp + coa-sh <==> acetyl-coa + amp + pyrophosphate	6.2.1.1	6.2.1.1	6.2.1.1	6.2.1.1	6.2.1.1	55902__65985__84532	55902__84532	55902__79611__84532	55902__84532	55902__84532	Glycolysis/Gluconeogenesis	Glycolysis and Gluconeogenesis	acetate conversion to acetyl-CoA__ethanol degradation II (cytosol)__ethanol degradation IV (peroxisomal)__oxidative ethanol degradation III (microsomal)	Glycolysis / Gluconeogenesis	Ethanol oxidation	5782
	d-glycerate 2-phosphate <==> h2o + phosphoenolpyruvate	2-phospho-d-glycerate <==> h2o + phosphoenolpyruvate	2-phospho-d-glycerate <==> h2o + phosphoenolpyruvate	2-phospho-d-glycerate <==> h2o + phosphoenolpyruvate	2-phospho-d-glycerate <==> h2o + phosphoenolpyruvate	4.2.1.11	4.2.1.11	4.2.1.11	4.2.1.11	4.2.1.11	2023__2026__2027	2023__2026__2027	2023__2026__2027	2023__2026__2027	2023__2026__2027	Glycolysis/Gluconeogenesis	Glycolysis and Gluconeogenesis	gluconeogenesis I__glycolysis I__glycolysis II	Glycolysis / Gluconeogenesis	Gluconeogenesis__Glycolysis	6541
	atp + sphinganine <==> adp + h+ + sphinganine 1-phosphate	atp + sphinganine <==> adp + sphinganine 1-phosphate	atp + sphinganine <==> adp + h+ + sphinganine 1-phosphate	atp + sphinganine <==> adp + sphinganine 1-phosphate	atp + sphinganine <==> adp + sphinganine 1-phosphate		2.7.1.91	2.7.1.91	2.7.1.91	2.7.1.91	56848	56848__8877	56848__8877	56848__8877	56848__8877	Sphingolipid Metabolism	Glycosphingolipid metabolism		Sphingolipid metabolism	Sphingolipid metabolism	231
	3-dehydrosphinganine + h+ + nicotinamide adenine dinucleotide phosphate - reduced <==> nicotinamide adenine dinucleotide phosphate + sphinganine	nadp+ + sphinganine <==> 3-dehydrosphinganine + h+ + nadph	3-dehydrosphinganine + h+ + nadph <==> nadp+ + sphinganine	3-dehydrosphinganine + h+ + nadph <==> nadp+ + sphinganine	3-ketosphinganine + h+ + nadph <==> nadp+ + sphinganine	1.1.1.102	1.1.1.102	1.1.1.102	1.1.1.102	1.1.1.102	2531	2531	2531	2531	2531	Sphingolipid Metabolism	Glycosphingolipid metabolism	ceramide biosynthesis	Sphingolipid metabolism	Sphingolipid metabolism	895
	h+ + l-serine + palmitoyl-coa (n-c16:0coa) <==> 3-dehydrosphinganine + co2 + coenzyme a	l-serine + palmitoyl-coa <==> 3-dehydrosphinganine + co2 + coa	h+ + l-serine + palmitoyl-coa <==> 3-dehydrosphinganine + co2 + coenzyme a	l-serine + palmitoyl-coa <==> 3-dehydrosphinganine + co2 + coa	l-serine + palmitoyl-coa <==> 3-ketosphinganine + co2 + coa-sh	2.3.1.50	2.3.1.50	2.3.1.50	2.3.1.50	2.3.1.50	10558__9517	10558__9517	10558__55304__9517	10558__55304__9517	10558__55304__9517	Sphingolipid Metabolism	Glycosphingolipid metabolism	ceramide biosynthesis	Sphingolipid metabolism	Sphingolipid metabolism	1627
	h2o + sphingosine 1-phosphate <==> phosphate + sphingosine	h2o + sphingosine 1-phosphate <==> orthophosphate + sphingosine	h2o + sphingosine-1-phosphate <==> phosphate + sphingosine	h2o + sphingosine 1-phosphate <==> orthophosphate + sphingosine	h2o + sphingosine-1-phosphate <==> orthophosphate + sphingosine		3.1.3.4		3.1.3.4		81537	8611__8612__8613	130367__81537	130367__81537__8611__8612__8613	130367__81537__8611__8612__8613	Sphingolipid Metabolism	Glycosphingolipid metabolism	sphingosine and sphingosine-1-phosphate metabolism	Sphingolipid metabolism	Sphingolipid metabolism	2346
	atp + sphingosine <==> adp + h+ + sphingosine 1-phosphate	atp + sphingosine <==> adp + sphingosine 1-phosphate	atp + sphingosine <==> adp + h+ + sphingosine-1-phosphate	atp + sphingosine <==> adp + sphingosine 1-phosphate	atp + sphingosine <==> adp + sphingosine-1-phosphate		2.7.1.91		2.7.1.91		56848	56848__8877		56848__8877	56848__8877	Sphingolipid Metabolism	Glycosphingolipid metabolism	sphingosine and sphingosine-1-phosphate metabolism	Sphingolipid metabolism	Sphingolipid metabolism	2603
	sphinganine 1-phosphate <==> ethanolamine phosphate + hexadecanal	sphinganine 1-phosphate <==> ethanolamine phosphate + hexadecanal	sphinganine 1-phosphate <==> palmitaldehyde + phosphoryl-ethanolamine	sphinganine 1-phosphate <==> ethanolamine phosphate + hexadecanal	sphinganine 1-phosphate <==> hexadecanal + phosphoethanolamine	4.1.2.27	4.1.2.27	4.1.2.27	4.1.2.27	4.1.2.27	8879	8879	8879	8879	8879	Sphingolipid Metabolism	Glycosphingolipid metabolism		Sphingolipid metabolism	Sphingolipid metabolism	5982
	h2o + urocanate <==> 4-imidazolone-5-propanoate	4-imidazolone-5-propanoate <==> h2o + urocanate	h2o + urocanate <==> 4-imidazolone-5-propionate + h+	h2o + urocanate <==> 4-imidazolone-5-propanoate	h2o + urocanate <==> 4-imidazolone-5-propanoate	4.2.1.49	4.2.1.49	4.2.1.49	4.2.1.49	4.2.1.49	131669	131669	131669	131669	131669	Histidine Metabolism	Histidine metabolism	histidine degradation III	Histidine metabolism	Histidine catabolism	2464
	5,6,7,8-tetrahydrofolate + h+ + n-formimidoyl-l-glutamate <==> 5-formiminotetrahydrofolate + l-glutamate	5-formiminotetrahydrofolate + l-glutamate <==> n-formimino-l-glutamate + tetrahydrofolate	h+ + n-formimino-l-glutamate + tetrahydrofolate <==> 5-formiminotetrahydrofolate + l-glutamate	5-formiminotetrahydrofolate + l-glutamate <==> n-formimino-l-glutamate + tetrahydrofolate	n-formimino-l-glutamate + tetrahydrofolate <==> 5-formiminotetrahydrofolate + l-glutamate	2.1.2.5	2.1.2.5	2.1.2.5	2.1.2.5	4.3.1.4	10841	10841	10841	10841	10841	Histidine Metabolism	Histidine metabolism	histidine degradation III	Histidine metabolism__One carbon pool by folate	Histidine catabolism	2597
	4-imidazolone-5-propanoate + h2o <==> h+ + n-formimidoyl-l-glutamate	4-imidazolone-5-propanoate + h2o <==> n-formimino-l-glutamate	4-imidazolone-5-propionate + h+ + h2o <==> n-formimino-l-glutamate	4-imidazolone-5-propanoate + h2o <==> n-formimino-l-glutamate	4-imidazolone-5-propanoate + h2o <==> h+ + n-formimino-l-glutamate	3.5.2.7	3.5.2.7	3.5.2.7	3.5.2.7			144193	144193	144193	144193	Histidine Metabolism	Histidine metabolism	histidine degradation III	Histidine metabolism	Histidine catabolism	3860
	h2o + leukotriene a4 <==> leukotriene b4	h2o + leukotriene a4 <==> leukotriene b4	h2o + leukotriene-a4 <==> (6z,8e,10e,14z)-(5s,12r)-5,12-dihydroxyicosa-6,8,10,14-tetraenoate	h2o + leukotriene a4 <==> leukotriene b4	h2o + leukotriene a4 <==> leukotriene b4	3.3.2.6	3.3.2.6	3.3.2.6	3.3.2.6	3.3.2.6	4048	4048	4048	4048	4048	Eicosanoid Metabolism	Leukotriene metabolism	leukotriene biosynthesis	Arachidonic acid metabolism	Leukotriene synthesis	1936
	5-hydroperoxy-6-trans-8,11,14-cis-eicosatetraenoate <==> h2o + leukotriene a4	5(s)-hpete <==> h2o + leukotriene a4	(6e,8z,11z,14z)-(5s)-5-hydroperoxycosa-6,8,11,14-tetraenoate <==> h2o + leukotriene-a4	5(s)-hpete <==> h2o + leukotriene a4	5-hpete <==> h2o + leukotriene a4		1.13.11.34	1.13.11.34	1.13.11.34	1.13.11.34	240	240	240	240	240	Eicosanoid Metabolism	Leukotriene metabolism	leukotriene biosynthesis	Arachidonic acid metabolism	Leukotriene synthesis	4074
	leukotriene a4 + reduced glutathione <==> leukotriene c4	glutathione + leukotriene a4 <==> h2o + leukotriene c4	glutathione + leukotriene-a4 <==> leukotriene-c4	glutathione + leukotriene a4 <==> leukotriene c4	glutathione + leukotriene a4 <==> leukotriene c4		4.4.1.20	4.4.1.20	4.4.1.20	4.4.1.20	4056__4258__4259	4056	4056	4056	4056	Eicosanoid Metabolism	Leukotriene metabolism	leukotriene biosynthesis	Arachidonic acid metabolism	Leukotriene synthesis	6018
	arachidonic acid + o2 <==> 5-hydroperoxy-6-trans-8,11,14-cis-eicosatetraenoate	arachidonate + oxygen <==> 5(s)-hpete	arachidonate + oxygen <==> (6e,8z,11z,14z)-(5s)-5-hydroperoxycosa-6,8,11,14-tetraenoate	(5z,8z,11z,14z)-icosatetraenoic acid + oxygen <==> 5(s)-hpete	arachidonate + oxygen <==> 5-hpete	1.13.11.34	1.13.11.34	1.13.11.34	1.13.11.34	1.13.11.34	240	240	240	240	240	Eicosanoid Metabolism	Leukotriene metabolism	leukotriene biosynthesis	Arachidonic acid metabolism	Leukotriene synthesis	6077
	2-oxoglutarate + l-2-aminoadipate <==> 2-oxoadipate + l-glutamate	2-oxoglutarate + l-2-aminoadipate <==> 2-oxoadipate + l-glutamate	2-aminoadipate + 2-oxoglutarate <==> 2-oxoadipate + l-glutamate	2-oxoglutarate + l-2-aminoadipate <==> 2-oxoadipate + l-glutamate	2-oxoglutarate + l-2-aminoadipate <==> alpha-ketoadipate + l-glutamate	2.6.1.39	2.6.1.39	2.6.1.39	2.6.1.39	2.6.1.39	51166	51166	51166	51166	51166	Lysine Metabolism	Lysine metabolism	lysine degradation II__lysine degradation V	Lysine biosynthesis__Lysine degradation	Lysine catabolism	290
	4-trimethylammoniobutanal + h2o + nicotinamide adenine dinucleotide <==> 4-trimethylammoniobutanoate + h+ + nicotinamide adenine dinucleotide - reduced	4-trimethylammoniobutanal + h2o + nad+ <==> 4-trimethylammoniobutanoate + h+ + nadh	4-trimethylammoniobutanal + h2o + nad+ <==> gamma-butyrobetaine + h+ + nadh	4-trimethylammoniobutanal + h2o + nad+ <==> 4-trimethylammoniobutanoate + h+ + nadh	4-trimethylammoniobutanal + h2o + nad+ <==> 4-trimethylammoniobutanoate + h+ + nadh	1.2.1.47	1.2.1.3__1.2.1.47	1.2.1.47	1.2.1.3__1.2.1.47		223	217__218__219__220__223__224__501	223	217__219__223__224__501	223	Lysine Metabolism	Lysine metabolism	L-carnitine biosynthesis	Lysine degradation	Carnitine synthesis	489
	2-oxoadipate + coenzyme a + nicotinamide adenine dinucleotide <==> co2 + glutaryl-coa + nicotinamide adenine dinucleotide - reduced	2-oxoadipate + coa + nad+ <==> co2 + glutaryl-coa + h+ + nadh	2-oxoadipate + coenzyme a + nad+ <==> co2 + glutaryl-coa + nadh	2-oxoadipate + coa + nad+ <==> co2 + glutaryl-coa + h+ + nadh	alpha-ketoadipate + coa-sh + nad+ <==> co2 + glutaryl-coa + h+ + nadh	1.2.4.2	1.2.4.2		1.2.4.2	1.2.1.52	1738__1743__4967__8050	4967__55753		4967__55753	1738__1743__4967	Lysine Metabolism	Lysine metabolism	2-amino-3-carboxymuconate semialdehyde degradation to glutaryl-CoA__lysine degradation II	Tryptophan metabolism	Lysine catabolism	597
	2-oxoglutarate + h+ + l-lysine + nicotinamide adenine dinucleotide phosphate - reduced <==> h2o + l-saccharopine + nicotinamide adenine dinucleotide phosphate	h2o + n6-(l-1,3-dicarboxypropyl)-l-lysine + nadp+ <==> 2-oxoglutarate + h+ + l-lysine + nadph	2-oxoglutarate + h+ + l-lysine + nadph <==> h2o + l-saccharopine + nadp+	h2o + n6-(l-1,3-dicarboxypropyl)-l-lysine + nadp+ <==> 2-oxoglutarate + h+ + l-lysine + nadph	2-oxoglutarate + h+ + l-lysine + nadph <==> h2o + nadp+ + saccharopine	1.5.1.8	1.5.1.8	1.5.1.8	1.5.1.8	1.5.1.8	10157	10157	10157	10157	10157	Lysine Metabolism	Lysine metabolism	lysine degradation II	Lysine biosynthesis__Lysine degradation	Lysine catabolism	4411
	h2o + l-2-aminoadipate 6-semialdehyde + nicotinamide adenine dinucleotide <==> h+ + l-2-aminoadipate + nicotinamide adenine dinucleotide - reduced	h2o + l-2-aminoadipate 6-semialdehyde + nad+ <==> h+ + l-2-aminoadipate + nadh	(s)-2-amino-6-oxohexanoate + h2o + nad+ <==> 2-aminoadipate + h+ + nadh	h2o + l-2-aminoadipate 6-semialdehyde + nad+ <==> h+ + l-2-aminoadipate + nadh	h2o + l-2-aminoadipate 6-semialdehyde + nad+ <==> h+ + l-2-aminoadipate + nadh	1.2.1.31	1.2.1.31	1.2.1.31	1.2.1.31	1.2.1.31			501	501	501	Lysine Metabolism	Lysine metabolism		Lysine degradation	Lysine catabolism	5523
	2-oxoglutarate + n6,n6,n6-trimethyl-l-lysine + o2 <==> 3-hydroxy-n6,n6,n6-trimethyl-l-lysine + co2 + succinate	2-oxoglutarate + n6,n6,n6-trimethyl-l-lysine + oxygen <==> 3-hydroxy-n6,n6,n6-trimethyl-l-lysine + co2 + succinate	2-oxoglutarate + n6,n6,n6-trimethyl-l-lysine + oxygen <==> 3-hydroxy-n6,n6,n6-trimethyl-l-lysine + co2 + succinate	2-oxoglutarate + n6,n6,n6-trimethyl-l-lysine + oxygen <==> 3-hydroxy-n6,n6,n6-trimethyl-l-lysine + co2 + succinate	2-oxoglutarate + n6,n6,n6-trimethyl-l-lysine + oxygen <==> 3-hydroxy-n6,n6,n6-trimethyl-l-lysine + co2 + succinate	1.14.11.8	1.14.11.8	1.14.11.8	1.14.11.8	1.14.11.8	55217	55217	55217	55217	55217	Lysine Metabolism	Lysine metabolism	L-carnitine biosynthesis	Lysine degradation	Carnitine synthesis	6160
	atp + h+ + sulfate <==> adenosine 5'-phosphosulfate + diphosphate	atp + sulfate <==> adenylylsulfate + pyrophosphate	atp + h+ + sulfate <==> adenosine 5'-phosphosulfate + diphosphate	atp + sulfate <==> adenylyl sulfate + diphosphate	atp + inorganic sulfate <==> adenosine 5'-phosphosulfate + pyrophosphate	2.7.7.4	2.7.7.4	2.7.7.4	2.7.7.4	2.7.7.4	9060__9061	9060__9061	9060__9061	9060__9061	9060__9061	Nucleotides	Methionine and cysteine metabolism	sulfate activation for sulfonation	Purine metabolism__Sulfur metabolism	Formation of PAPS	1301
	atp + h2o + l-methionine <==> diphosphate + phosphate + s-adenosyl-l-methionine	orthophosphate + pyrophosphate + s-adenosyl-l-methionine <==> atp + h2o + l-methionine	atp + h2o + l-methionine <==> diphosphate + phosphate + s-adenosyl-l-methionine	atp + h2o + l-methionine <==> diphosphate + orthophosphate + s-adenosyl-l-methionine	atp + h2o + l-methionine <==> orthophosphate + pyrophosphate + s-adenosylmethionine	2.5.1.6	2.5.1.6	2.5.1.6	2.5.1.6	2.5.1.6	27430__4143__4144	27430__4143__4144	27430__4143__4144	27430__4143__4144	27430__4143__4144	Methionine Metabolism	Methionine and cysteine metabolism	S-adenosyl-L-methionine biosynthesis__methionine degradation I (to homocysteine)	Cysteine and methionine metabolism	Methylation	3125
	adenosine 5'-phosphosulfate + atp <==> 3'-phosphoadenylyl sulfate + adp + h+	adenylylsulfate + atp <==> 3'-phosphoadenylyl sulfate + adp	adenosine 5'-phosphosulfate + atp <==> adp + h+ + phosphoadenosine-5'-phosphosulfate	adenylyl sulfate + atp <==> 3'-phosphoadenylyl sulfate + adp	adenosine 5'-phosphosulfate + atp <==> adp + paps	2.7.1.25	2.7.1.25	2.7.1.25	2.7.1.25	2.7.1.25	9060__9061	9060__9061	9060__9061	9060__9061	9060__9061	Nucleotides	Methionine and cysteine metabolism	sulfate activation for sulfonation	Purine metabolism__Sulfur metabolism	Formation of PAPS	3304
	alpha-d-ribose 5-phosphate + atp <==> 5-phospho-alpha-d-ribose 1-diphosphate + amp + h+	atp + d-ribose 5-phosphate <==> 5-phospho-alpha-d-ribose 1-diphosphate + amp	atp + d-ribose-5-phosphate <==> 5-phospho-alpha-d-ribose 1-diphosphate + amp + h+	atp + d-ribose 5-phosphate <==> 5-phospho-alpha-d-ribose 1-diphosphate + amp	atp + d-ribose 5-phosphate <==> amp + prpp	2.7.6.1	2.7.6.1	2.7.6.1	2.7.6.1	2.7.6.1	221823__5631__5634	221823__5631__5634	221823__5631__5634	221823__5631__5634	221823__5631__5634	Pentose Phosphate Pathway	Pentose phosphate pathway	PRPP biosynthesis I	Pentose phosphate pathway__Purine metabolism	5-Phosphoribose 1-diphosphate biosynthesis	839
	6-phospho-d-glucono-1,5-lactone + h2o <==> 6-phospho-d-gluconate + h+	d-glucono-1,5-lactone 6-phosphate + h2o <==> 6-phospho-d-gluconate	6-phospho-d-glucono-1,5-lactone + h2o <==> 6-phospho-d-gluconate + h+	d-glucono-1,5-lactone 6-phosphate + h2o <==> 6-phospho-d-gluconate	d-glucono-1,5-lactone 6-phosphate + h2o <==> 6-phospho-d-gluconate	3.1.1.31	3.1.1.31	3.1.1.31	3.1.1.31	3.1.1.31	25796__9563	25796__9563	25796__9563	25796__9563	25796	Pentose Phosphate Pathway	Pentose phosphate pathway	pentose phosphate pathway (oxidative branch)	Pentose phosphate pathway	Pentose phosphate pathway (hexose monophosphate shunt)	1445
	alpha-d-ribose 5-phosphate <==> d-ribulose 5-phosphate	d-ribose 5-phosphate <==> d-ribulose 5-phosphate	d-ribulose-5-phosphate <==> d-ribose-5-phosphate	d-ribose 5-phosphate <==> d-ribulose 5-phosphate	d-ribulose 5-phosphate <==> d-ribose 5-phosphate	5.3.1.6	5.3.1.6	5.3.1.6	5.3.1.6	5.3.1.6	22934	22934__5226	22934	22934	22934	Pentose Phosphate Pathway	Pentose phosphate pathway	pentose phosphate pathway (non-oxidative branch)	Pentose phosphate pathway	Pentose phosphate pathway (hexose monophosphate shunt)	3335
	d-ribulose 5-phosphate <==> d-xylulose 5-phosphate	d-ribulose 5-phosphate <==> d-xylulose 5-phosphate	d-ribulose-5-phosphate <==> d-xylulose-5-phosphate	d-ribulose 5-phosphate <==> d-xylulose 5-phosphate	d-ribulose 5-phosphate <==> d-xylulose 5-phosphate	5.1.3.1	5.1.3.1	5.1.3.1	5.1.3.1	5.1.3.1	6120	6120	6120	6120__729020	6120__729020	Pentose Phosphate Pathway	Pentose phosphate pathway	pentose phosphate pathway (non-oxidative branch)	Pentose and glucuronate interconversions__Pentose phosphate pathway	Pentose phosphate pathway (hexose monophosphate shunt)	4169
	6-phospho-d-gluconate + nicotinamide adenine dinucleotide phosphate <==> co2 + d-ribulose 5-phosphate + nicotinamide adenine dinucleotide phosphate - reduced	6-phospho-d-gluconate + nadp+ <==> co2 + d-ribulose 5-phosphate + h+ + nadph	6-phospho-d-gluconate + nadp+ <==> co2 + d-ribulose-5-phosphate + nadph	6-phospho-d-gluconate + nadp+ <==> co2 + d-ribulose 5-phosphate + h+ + nadph	6-phospho-d-gluconate + nadp+ <==> co2 + d-ribulose 5-phosphate + h+ + nadph	1.1.1.44	1.1.1.44	1.1.1.44	1.1.1.44	1.1.1.44	5226	5226		5226	5226	Pentose Phosphate Pathway	Pentose phosphate pathway		Glutathione metabolism__Pentose phosphate pathway	Pentose phosphate pathway (hexose monophosphate shunt)	5758
	hydroxymethylbilane <==> h2o + uroporphyrinogen iii	hydroxymethylbilane <==> h2o + uroporphyrinogen iii	hydroxymethylbilane <==> h2o + uroporphyrinogen-iii	hydroxymethylbilane <==> h2o + uroporphyrinogen iii	hydroxymethylbilane <==> h2o + uroporphyrinogen iii	4.2.1.75	4.2.1.75	4.2.1.75	4.2.1.75	4.2.1.75	7390	7390	7390	7390	7390	Heme Biosynthesis	Porphyrin metabolism	tetrapyrrole biosynthesis II	Porphyrin and chlorophyll metabolism	Heme biosynthesis	697
	h+ + uroporphyrinogen iii <==> co2 + coproporphyrinogen iii	uroporphyrinogen iii <==> co2 + coproporphyrinogen iii	h+ + uroporphyrinogen-iii <==> co2 + coproporphyrinogen iii	uroporphyrinogen iii <==> co2 + coproporphyrinogen iii	uroporphyrinogen iii <==> co2 + coproporphyrinogen iii	4.1.1.37	4.1.1.37	4.1.1.37	4.1.1.37	4.1.1.37	7389	7389	7389	7389	7389	Heme Biosynthesis	Porphyrin metabolism	heme biosynthesis from uroporphyrinogen-III I	Porphyrin and chlorophyll metabolism	Heme biosynthesis	1240
	5-amino-4-oxopentanoate <==> h+ + h2o + porphobilinogen	5-aminolevulinate <==> h2o + porphobilinogen	5-amino-levulinate <==> h+ + h2o + porphobilinogen	5-aminolevulinate <==> h2o + porphobilinogen	5-aminolevulinate <==> h2o + porphobilinogen	4.2.1.24	4.2.1.24	4.2.1.24	4.2.1.24	4.2.1.24	210	210	210	210	210	Heme Biosynthesis	Porphyrin metabolism	tetrapyrrole biosynthesis II	Porphyrin and chlorophyll metabolism	Heme biosynthesis	1691
	fe2+ + protoporphyrin <==> h+ + protoheme	fe2+ + protoporphyrin <==> h+ + heme	fe2+ + protoporphyrin ix <==> h+ + protoheme ix	fe2+ + protoporphyrin <==> h+ + heme	iron (ferrous) + protoporphyrin ix <==> h+ + heme	4.99.1.1	4.99.1.1	4.99.1.1	4.99.1.1	4.99.1.1	2235	2235	2235	2235	2235	Heme Biosynthesis	Porphyrin metabolism	heme biosynthesis from uroporphyrinogen-III I	Porphyrin and chlorophyll metabolism	Heme biosynthesis	2909
	glycine + h+ + succinyl-coa <==> 5-amino-4-oxopentanoate + co2 + coenzyme a	glycine + succinyl-coa <==> 5-aminolevulinate + co2 + coa	glycine + h+ + succinyl-coa <==> 5-amino-levulinate + co2 + coenzyme a	glycine + succinyl-coa <==> 5-aminolevulinate + co2 + coa	glycine + succinyl-coa <==> 5-aminolevulinate + co2 + coa-sh	2.3.1.37	2.3.1.37	2.3.1.37	2.3.1.37	2.3.1.37	211__212__23464	211__212	211__212	211__212	211__212	Glycine, Serine, and Threonine Metabolism	Porphyrin metabolism	tetrapyrrole biosynthesis II	Glycine, serine and threonine metabolism__Porphyrin and chlorophyll metabolism	Heme biosynthesis	4127
	(r)-methylmalonyl-coa <==> succinyl-coa	(r)-2-methyl-3-oxopropanoyl-coa <==> succinyl-coa	(r)-methylmalonyl-coa <==> succinyl-coa	(r)-methylmalonyl-coa <==> succinyl-coa	l-methylmalonyl-coa <==> succinyl-coa	5.4.99.2	5.4.99.2	5.4.99.2	5.4.99.2	5.4.99.2	4594	4594	4594	4594	4594	Valine, Leucine, and Isoleucine Metabolism	Propanoate metabolism	methylmalonyl pathway	Glyoxylate and dicarboxylate metabolism__Propanoate metabolism__Valine, leucine and isoleucine degradation	Propionyl-CoA catabolism	3997
	(r)-methylmalonyl-coa <==> (s)-methylmalonyl-coa	(r)-2-methyl-3-oxopropanoyl-coa <==> (s)-2-methyl-3-oxopropanoyl-coa	(s)-methylmalonyl-coa <==> (r)-methylmalonyl-coa	(s)-methylmalonyl-coa <==> (r)-methylmalonyl-coa	d-methylmalonyl-coa <==> l-methylmalonyl-coa	5.1.99.1	5.1.99.1	5.1.99.1	5.1.99.1	5.1.99.1	84693	84693	84693	84693	84693	Valine, Leucine, and Isoleucine Metabolism	Propanoate metabolism	methylmalonyl pathway	Glyoxylate and dicarboxylate metabolism__Propanoate metabolism__Valine, leucine and isoleucine degradation	Propionyl-CoA catabolism	5529
	prostaglandin h2 <==> thromboxane a2	prostaglandin h2 <==> thromboxane a2	prostaglandin-h2 <==> thromboxane a2	prostaglandin h2 <==> thromboxane a2	electron + prostaglandin h2 <==> thromboxane a2	5.3.99.5	5.3.99.5	5.3.99.5	5.3.99.5	5.3.99.5	6916	6916	6916	6916	6916	Eicosanoid Metabolism	Prostaglandin formation from arachidonate	prostanoid biosynthesis	Arachidonic acid metabolism	Eicosanoids__Prostanoid metabolism	6107
	prostaglandin h2 <==> prostaglandin e2	prostaglandin h2 <==> prostaglandin e2	prostaglandin-h2 <==> prostaglandin e2	prostaglandin h2 <==> prostaglandin e2	prostaglandin h2 <==> prostaglandin e2	5.3.99.3	5.3.99.3	5.3.99.3	5.3.99.3	5.3.99.3	80142__9536	10728__80142__9536	10728__80142__9536	80142__9536	10728__284672__441050	Eicosanoid Metabolism	Prostaglandin formation from arachidonate	prostanoid biosynthesis	Arachidonic acid metabolism	Prostanoid metabolism	6577
	prostaglandin h2 <==> prostaglandin i2	prostaglandin h2 <==> prostaglandin i2	prostaglandin-h2 <==> prostaglandin i2	prostaglandin h2 <==> prostaglandin i2	electron + prostaglandin h2 <==> prostacyclin	5.3.99.4	5.3.99.4	5.3.99.4	5.3.99.4	5.3.99.4	5740	5740	5740	5740	5740	Eicosanoid Metabolism	Prostaglandin formation from arachidonate	prostanoid biosynthesis	Arachidonic acid metabolism	Eicosanoids__Prostanoid metabolism	6732
	h2o + imp <==> 5-formamido-1-(5-phospho-d-ribosyl)imidazole-4-carboxamide	h2o + imp <==> 1-(5'-phosphoribosyl)-5-formamido-4-imidazolecarboxamide	phosphoribosyl-formamido-carboxamide <==> h2o + inosine-5'-phosphate	h2o + imp <==> 1-(5'-phosphoribosyl)-5-formamido-4-imidazolecarboxamide	faicar <==> h2o + imp	3.5.4.10	3.5.4.10	3.5.4.10	2.1.2.3	3.5.4.10	471	471	471	471	471	IMP Biosynthesis	Purine metabolism	inosine-5'-phosphate biosynthesis II	Purine metabolism	Purine ribonucleoside monophosphate biosynthesis	286
	5-phospho-alpha-d-ribose 1-diphosphate + hypoxanthine <==> diphosphate + imp	imp + pyrophosphate <==> 5-phospho-alpha-d-ribose 1-diphosphate + hypoxanthine	diphosphate + inosine-5'-phosphate <==> 5-phospho-alpha-d-ribose 1-diphosphate + hypoxanthine	diphosphate + imp <==> 5-phospho-alpha-d-ribose 1-diphosphate + hypoxanthine	hypoxanthine + prpp <==> imp + pyrophosphate	2.4.2.8	2.4.2.8	2.4.2.8	2.4.2.8	2.4.2.8	3251		3251	3251	3251	Salvage Pathway	Purine metabolism		Purine metabolism	Purine salvage	560
	10-formyltetrahydrofolate + n1-(5-phospho-d-ribosyl)glycinamide <==> 5,6,7,8-tetrahydrofolate + h+ + n2-formyl-n1-(5-phospho-d-ribosyl)glycinamide	10-formyltetrahydrofolate + 5'-phosphoribosylglycinamide <==> 5'-phosphoribosyl-n-formylglycinamide + tetrahydrofolate	10-formyl-tetrahydrofolate + 5-phospho-ribosyl-glycineamide <==> 5'-phosphoribosyl-n-formylglycineamide + h+ + tetrahydrofolate	10-formyltetrahydrofolate + 5'-phosphoribosylglycinamide <==> 5'-phosphoribosyl-n-formylglycinamide + tetrahydrofolate	10-formyltetrahydrofolate + 5-phosphoribosylglycinamide <==> n-formyl-gar + tetrahydrofolate	2.1.2.2	2.1.2.2	2.1.2.2	2.1.2.2	2.1.2.2	2618	2618	2618	2618	2618	IMP Biosynthesis	Purine metabolism	5-aminoimidazole ribonucleotide biosynthesis I	One carbon pool by folate__Purine metabolism	Purine ribonucleoside monophosphate biosynthesis	786
	amp + atp <==> adp	amp + atp <==> adp	amp + atp <==> adp	amp + atp <==> adp	amp + atp <==> adp	2.7.4.3	2.7.4.3	2.7.4.3	2.7.4.3	2.7.4.3	122481__203__204__205__26289	122481__158067__203__204__205__221264__26289__6880	122481__158067__203__204__205__26289__50808	122481__203__204__205__26289	204	Nucleotides	Purine metabolism		Purine metabolism	Synthesis and interconversion of nucleotide di- and triphosphates	831
	adenosine + atp <==> adp + amp + h+	adenosine + atp <==> adp + amp	adenosine + atp <==> adp + amp + h+	adenosine + atp <==> adp + amp	adenosine + atp <==> adp + amp	2.7.1.20	2.7.1.20__2.7.1.74	2.7.1.20	2.7.1.20__2.7.1.74	2.7.1.20	132	132__1633	132	132__1633	132	Nucleotides	Purine metabolism		Purine metabolism	Purine salvage	1201
	atp + h2o + l-glutamine + xanthosine 5'-phosphate <==> amp + diphosphate + gmp + h+ + l-glutamate	atp + h2o + l-glutamine + xanthosine 5'-phosphate <==> amp + gmp + l-glutamate + pyrophosphate	atp + h2o + l-glutamine + xanthosine-5-phosphate <==> amp + diphosphate + gmp + h+ + l-glutamate	atp + h2o + l-glutamine + xanthosine 5'-phosphate <==> amp + diphosphate + gmp + l-glutamate	atp + h2o + l-glutamine + xmp <==> amp + gmp + l-glutamate + pyrophosphate	6.3.5.2	6.3.5.2	6.3.5.2	6.3.5.2	6.3.4.1	8833	8833	8833	8833	8833	Nucleotides	Purine metabolism	guanosine nucleotides de novo biosynthesis__purine nucleotides de novo biosynthesis II	Purine metabolism	Purine ribonucleoside monophosphate biosynthesis	1283
	5-amino-1-(5-phospho-d-ribosyl)imidazole + co2 <==> 5-amino-1-(5-phospho-d-ribosyl)imidazole-4-carboxylate + h+	1-(5-phospho-d-ribosyl)-5-amino-4-imidazolecarboxylate <==> aminoimidazole ribotide + co2	5-aminoimidazole ribonucleotide + co2 <==> 5-amino-1-(5-phospho-d-ribosyl)imidazole-4-carboxylate + h+	1-(5-phospho-d-ribosyl)-5-amino-4-imidazolecarboxylate <==> aminoimidazole ribotide + co2	air + co2 <==> cair	4.1.1.21	4.1.1.21	4.1.1.21	4.1.1.21	4.1.1.21	10606	10606	10606	10606	10606	IMP Biosynthesis	Purine metabolism	inosine-5'-phosphate biosynthesis II	Purine metabolism	Purine ribonucleoside monophosphate biosynthesis	1318
	5-phospho-beta-d-ribosylamine + atp + glycine <==> adp + h+ + n1-(5-phospho-d-ribosyl)glycinamide + phosphate	5-phosphoribosylamine + atp + glycine <==> 5'-phosphoribosylglycinamide + adp + orthophosphate	5-phospho-beta-d-ribosyl-amine + atp + glycine <==> 5-phospho-ribosyl-glycineamide + adp + h+ + phosphate	5-phosphoribosylamine + atp + glycine <==> 5'-phosphoribosylglycinamide + adp + orthophosphate	5-phosphoribosylamine + atp + glycine <==> 5-phosphoribosylglycinamide + adp + orthophosphate	6.3.4.13	6.3.4.13	6.3.4.13	6.3.4.13	6.3.4.13	2618	2618	2618	2618	2618	IMP Biosynthesis	Purine metabolism	5-aminoimidazole ribonucleotide biosynthesis I	Purine metabolism	Purine ribonucleoside monophosphate biosynthesis	1601
	h2o + o2 + xanthine <==> hydrogen peroxide + urate	h2o + oxygen + xanthine <==> h2o2 + urate	h2o + oxygen + xanthine <==> hydrogen peroxide + urate	h2o + oxygen + xanthine <==> hydrogen peroxide + urate	h2o + oxygen + xanthine <==> h2o2 + urate		1.17.3.2	1.17.3.2	1.17.3.2	1.17.3.2	7498	7498	7498	7498	7498	Purine Catabolism	Purine metabolism		Purine metabolism	Purine catabolism	2446
	atp + h+ + h2o <==> adp + h+ + phosphate	atp + h2o <==> adp + orthophosphate	atp + h2o <==> adp + h+ + phosphate__adp + h+ + phosphate <==> atp + h+ + h2o	atp + h2o <==> adp + orthophosphate	atp + h+ + h2o <==> adp + h+ + orthophosphate	3.6.3.14	3.6.1.3__3.6.1.5__3.6.3.1__3.6.3.10__3.6.3.14__3.6.3.8__3.6.3.9__3.6.4.3__3.6.4.4__3.6.4.6	3.6.1.3__3.6.3.14__3.6.4.12__3.6.4.13__3.6.4.3__3.6.4.4__3.6.4.6__3.6.4.7	3.6.1.15__3.6.1.3__3.6.1.5		10312__10476__10632__127124__23545__245972__245973__4905__498__506__50617__509__513__51382__514__515__516__51606__517__518__521__522__523__525__526__527__528__529__533__534__535__8992__90423__9114__9296__9550__9551	10079__10312__10396__10476__10632__11104__124583__127124__148229__155066__23120__23200__23250__23439__23545__245972__245973__267020__27032__286410__374868__377841__4508__4509__476__477__478__479__480__481__482__483__487__488__489__490__4905__491__492__493__495__496__498__506__50617__509__513__51382__514__515__516__51606__517__51761__518__5205__521__522__523__525__526__527__528__529__533__534__535…	10476__10632__11104__11325__1659__27109__29028__3831__4905__498__506__509__513__515__5190__521__523__6683__79659__83473__84056__8880__92797__9296	377841__84284__953__954__956	10312__127124__155066__23545__245972__245973__50617__51382__51606__523__525__526__527__528__529__533__534__535__8992__90423__9114__9296__9550	Oxidative Phosphorylation__Transport, Lysosomal	Purine metabolism		Purine metabolism	Transferrin endocytosis and recycling	2718
	2-(formamido)-n1-(5-phospho-d-ribosyl)acetamidine + atp <==> 5-amino-1-(5-phospho-d-ribosyl)imidazole + adp + h+ + phosphate	2-(formamido)-n1-(5'-phosphoribosyl)acetamidine + atp <==> adp + aminoimidazole ribotide + orthophosphate	5-phosphoribosyl-n-formylglycineamidine + atp <==> 5-aminoimidazole ribonucleotide + adp + h+ + phosphate	2-(formamido)-n1-(5'-phosphoribosyl)acetamidine + atp <==> adp + aminoimidazole ribotide + orthophosphate	atp + fgam <==> adp + air + orthophosphate	6.3.3.1	6.3.3.1	6.3.3.1	6.3.3.1	6.3.3.1	2618	2618	2618	2618	2618	IMP Biosynthesis	Purine metabolism	5-aminoimidazole ribonucleotide biosynthesis I	Purine metabolism	Purine ribonucleoside monophosphate biosynthesis	3590
	h2o + imp + nicotinamide adenine dinucleotide <==> h+ + nicotinamide adenine dinucleotide - reduced + xanthosine 5'-phosphate	h2o + imp + nad+ <==> h+ + nadh + xanthosine 5'-phosphate	h2o + inosine-5'-phosphate + nad+ <==> h+ + nadh + xanthosine-5-phosphate	h2o + imp + nad+ <==> h+ + nadh + xanthosine 5'-phosphate	h2o + imp + nad+ <==> h+ + nadh + xmp	1.1.1.205	1.1.1.205	1.1.1.205	1.1.1.205	1.1.1.205	3614__3615	3614__3615	3614__3615	3614__3615	3614__3615	Nucleotides	Purine metabolism	guanosine nucleotides de novo biosynthesis__purine nucleotides de novo biosynthesis II__urate biosynthesis/inosine 5'-phosphate degradation	Purine metabolism	Purine ribonucleoside monophosphate biosynthesis	3907
	(s)-2-[5-amino-1-(5-phospho-d-ribosyl)imidazole-4-carboxamido]succinate <==> 5-amino-1-(5-phospho-d-ribosyl)imidazole-4-carboxamide + fumarate	1-(5'-phosphoribosyl)-5-amino-4-(n-succinocarboxamide)-imidazole <==> 1-(5'-phosphoribosyl)-5-amino-4-imidazolecarboxamide + fumarate	5'-phosphoribosyl-4-(n-succinocarboxamide)-5-aminoimidazole <==> aminoimidazole carboxamide ribonucleotide + fumarate	1-(5'-phosphoribosyl)-5-amino-4-(n-succinocarboxamide)-imidazole <==> 1-(5'-phosphoribosyl)-5-amino-4-imidazolecarboxamide + fumarate	saicar <==> aicar + fumarate	4.3.2.2	4.3.2.2	4.3.2.2	4.3.2.2	4.3.2.2	158	158	158	158	158	IMP Biosynthesis	Purine metabolism	inosine-5'-phosphate biosynthesis II	Purine metabolism	Purine ribonucleoside monophosphate biosynthesis	4154
	atp + h2o + l-glutamine + n2-formyl-n1-(5-phospho-d-ribosyl)glycinamide <==> 2-(formamido)-n1-(5-phospho-d-ribosyl)acetamidine + adp + h+ + l-glutamate + phosphate	5'-phosphoribosyl-n-formylglycinamide + atp + h2o + l-glutamine <==> 2-(formamido)-n1-(5'-phosphoribosyl)acetamidine + adp + l-glutamate + orthophosphate	5'-phosphoribosyl-n-formylglycineamide + atp + h2o + l-glutamine <==> 5-phosphoribosyl-n-formylglycineamidine + adp + h+ + l-glutamate + phosphate	5'-phosphoribosyl-n-formylglycinamide + atp + h2o + l-glutamine <==> 2-(formamido)-n1-(5'-phosphoribosyl)acetamidine + adp + l-glutamate + orthophosphate	atp + h2o + l-glutamine + n-formyl-gar <==> adp + fgam + l-glutamate + orthophosphate	6.3.5.3	6.3.5.3	6.3.5.3	6.3.5.3	6.3.5.3	5198	5198	5198	5198	5198	IMP Biosynthesis	Purine metabolism	5-aminoimidazole ribonucleotide biosynthesis I	Purine metabolism	Purine ribonucleoside monophosphate biosynthesis	4314
	gtp + imp + l-aspartate <==> gdp + h+ + n6-(1,2-dicarboxyethyl)-amp + phosphate	gtp + imp + l-aspartate <==> gdp + n6-(1,2-dicarboxyethyl)-amp + orthophosphate	gtp + inosine-5'-phosphate + l-aspartate <==> adenylo-succinate + gdp + h+ + phosphate	gtp + imp + l-aspartate <==> gdp + n6-(1,2-dicarboxyethyl)-amp + orthophosphate	gtp + imp + l-aspartate <==> adenylosuccinate + gdp + orthophosphate	6.3.4.4	6.3.4.4	6.3.4.4	6.3.4.4	6.3.4.4	122622__159	122622__159	122622__159	122622__159	122622__159	Nucleotides	Purine metabolism	purine nucleotides de novo biosynthesis II	Alanine, aspartate and glutamate metabolism__Purine metabolism	Purine ribonucleoside monophosphate biosynthesis	4813
	amp + h2o <==> adenosine + phosphate	amp + h2o <==> adenosine + orthophosphate	amp + h2o <==> adenosine + phosphate	amp + h2o <==> adenosine + orthophosphate	amp + h2o <==> adenosine + orthophosphate	3.1.3.5	3.1.3.5	3.1.3.5	3.1.3.5	3.1.3.5	22978__4907__53__93034	22978__30833__4907__51251__84618__93034	22978__4907__51251__57665__84618__93034	22978__30833__4907__51251__56953__84618__93034	93034	Nucleic acid degradation__Nucleotides	Purine metabolism	adenosine nucleotides degradation II	Purine metabolism	Purine catabolism	4818
	n6-(1,2-dicarboxyethyl)-amp <==> amp + fumarate	n6-(1,2-dicarboxyethyl)-amp <==> amp + fumarate	adenylo-succinate <==> amp + fumarate	n6-(1,2-dicarboxyethyl)-amp <==> amp + fumarate	adenylosuccinate <==> amp + fumarate	4.3.2.2	4.3.2.2	4.3.2.2	4.3.2.2	4.3.2.2	158	158	158	158	158	Nucleotides	Purine metabolism	purine nucleotides de novo biosynthesis II	Alanine, aspartate and glutamate metabolism__Purine metabolism	Purine ribonucleoside monophosphate biosynthesis	5315
	5-phospho-alpha-d-ribose 1-diphosphate + adenine <==> amp + diphosphate	amp + pyrophosphate <==> 5-phospho-alpha-d-ribose 1-diphosphate + adenine	amp + diphosphate <==> 5-phospho-alpha-d-ribose 1-diphosphate + adenine	amp + diphosphate <==> 5-phospho-alpha-d-ribose 1-diphosphate + adenine	adenine + prpp <==> amp + pyrophosphate	2.4.2.7	2.4.2.7__2.4.2.8	2.4.2.7	2.4.2.7	2.4.2.7	353		353	353	353	Salvage Pathway	Purine metabolism		Purine metabolism	Purine salvage	5593
	5-amino-1-(5-phospho-d-ribosyl)imidazole-4-carboxylate + atp + l-aspartate <==> (s)-2-[5-amino-1-(5-phospho-d-ribosyl)imidazole-4-carboxamido]succinate + adp + h+ + phosphate	1-(5-phospho-d-ribosyl)-5-amino-4-imidazolecarboxylate + atp + l-aspartate <==> 1-(5'-phosphoribosyl)-5-amino-4-(n-succinocarboxamide)-imidazole + adp + orthophosphate	5-amino-1-(5-phospho-d-ribosyl)imidazole-4-carboxylate + atp + l-aspartate <==> 5'-phosphoribosyl-4-(n-succinocarboxamide)-5-aminoimidazole + adp + h+ + phosphate	1-(5-phospho-d-ribosyl)-5-amino-4-imidazolecarboxylate + atp + l-aspartate <==> 1-(5'-phosphoribosyl)-5-amino-4-(n-succinocarboxamide)-imidazole + adp + orthophosphate	atp + cair + l-aspartate <==> adp + orthophosphate + saicar	6.3.2.6	6.3.2.6	6.3.2.6	6.3.2.6	6.3.2.6	10606	10606	10606	10606	10606	IMP Biosynthesis	Purine metabolism	inosine-5'-phosphate biosynthesis II	Purine metabolism	Purine ribonucleoside monophosphate biosynthesis	5934
	atp <==> camp + diphosphate	atp <==> 3',5'-cyclic amp + pyrophosphate	atp <==> cyclic-amp + diphosphate	atp <==> 3',5'-cyclic amp + diphosphate	atp <==> 3',5'-cyclic amp + pyrophosphate	4.6.1.1	4.6.1.1	4.6.1.1	4.6.1.1	4.6.1.1	107__108__109__111__112__113__114__115__196883__55811	107__108__109__111__112__113__114__115__196883	107__108__109__111__112__113__114__115__196883__55811	107__108__109__111__112__113__114__115__196883__55811	107__108__109__111__112__113__114__115__196883__2778	Nucleotides	Purine metabolism		Purine metabolism	Regulation of Water Balance by Renal Aquaporins	6117
	10-formyltetrahydrofolate + 5-amino-1-(5-phospho-d-ribosyl)imidazole-4-carboxamide <==> 5,6,7,8-tetrahydrofolate + 5-formamido-1-(5-phospho-d-ribosyl)imidazole-4-carboxamide	1-(5'-phosphoribosyl)-5-amino-4-imidazolecarboxamide + 10-formyltetrahydrofolate <==> 1-(5'-phosphoribosyl)-5-formamido-4-imidazolecarboxamide + tetrahydrofolate	10-formyl-tetrahydrofolate + aminoimidazole carboxamide ribonucleotide <==> phosphoribosyl-formamido-carboxamide + tetrahydrofolate	1-(5'-phosphoribosyl)-5-amino-4-imidazolecarboxamide + 10-formyltetrahydrofolate <==> 1-(5'-phosphoribosyl)-5-formamido-4-imidazolecarboxamide + tetrahydrofolate	10-formyltetrahydrofolate + aicar <==> faicar + tetrahydrofolate	2.1.2.3	2.1.2.3	2.1.2.3	2.1.2.3	2.1.2.3	471	471	471	471	471	IMP Biosynthesis	Purine metabolism	inosine-5'-phosphate biosynthesis II	One carbon pool by folate__Purine metabolism	Purine ribonucleoside monophosphate biosynthesis	6373
	h2o + imp <==> inosine + phosphate	h2o + imp <==> inosine + orthophosphate	h2o + inosine-5'-phosphate <==> inosine + phosphate	h2o + imp <==> inosine + orthophosphate	h2o + imp <==> inosine + orthophosphate	3.1.3.5	3.1.3.5	3.1.3.5	3.1.3.5	3.1.3.5	22978__93034	22978__30833__4907__51251__56953__84618__93034		22978__30833__4907__51251__56953__84618__93034	22978__30833	Purine Catabolism	Purine metabolism		Purine metabolism	Purine catabolism	6505
	5-phospho-alpha-d-ribose 1-diphosphate + guanine <==> diphosphate + gmp	gmp + pyrophosphate <==> 5-phospho-alpha-d-ribose 1-diphosphate + guanine	diphosphate + gmp <==> 5-phospho-alpha-d-ribose 1-diphosphate + guanine	diphosphate + gmp <==> 5-phospho-alpha-d-ribose 1-diphosphate + guanine	guanine + prpp <==> gmp + pyrophosphate	2.4.2.8	2.4.2.7__2.4.2.8	2.4.2.8	2.4.2.7__2.4.2.8	2.4.2.8	3251		3251	3251__353	3251	Salvage Pathway	Purine metabolism		Purine metabolism	Purine salvage	6824
	atp + dcmp <==> adp + dcdp	atp + dcmp <==> adp + dcdp	atp + dcmp <==> adp + dcdp	atp + dcmp <==> adp + dcdp	atp + dcmp <==> 2'-deoxycytidine 5'-diphosphate + adp	2.7.4.14	2.7.4.14	2.7.4.14	2.7.4.14	2.7.4.4	51727	51727	51727	129607__51727	26289__51727	Nucleotides	Pyrimidine metabolism		Pyrimidine metabolism	Synthesis and interconversion of nucleotide di- and triphosphates	765
	atp + uridine <==> adp + h+ + ump	atp + uridine <==> adp + ump	atp + uridine <==> adp + h+ + uridine-5'-phosphate	atp + uridine <==> adp + ump	atp + uridine <==> adp + ump	2.7.1.48	2.7.1.48	2.7.1.48	2.7.1.48		7371__83549		54963__7371__83549	54963__7371__83549	7371__83549	Pyrimidine Biosynthesis	Pyrimidine metabolism		Pyrimidine metabolism	Pyrimidine salvage reactions	800
	deoxyuridine + phosphate <==> 2-deoxy-d-ribose 1-phosphate + uracil	deoxyuridine + orthophosphate <==> 2-deoxy-d-ribose 1-phosphate + uracil	deoxyuridine + phosphate <==> deoxyribose-1-phosphate + uracil__deoxyuridine + phosphate <==> 2-deoxy-alpha-d-ribose 1-phosphate + uracil	deoxyuridine + orthophosphate <==> 2-deoxy-d-ribose 1-phosphate + uracil	2-deoxy-d-ribose 1-phosphate + uracil <==> 2'-deoxyuridine + orthophosphate		2.4.2.1__2.4.2.4	2.4.2.23	2.4.2.1__2.4.2.4	2.4.2.3	151531__4860	1890__4860__7378		1890__4860	151531__1890__7378	Nucleotides	Pyrimidine metabolism	salvage pathways of pyrimidine deoxyribonucleotides	Pyrimidine metabolism	Pyrimidine catabolism__Pyrimidine salvage reactions	953
	5,6-dihydrothymine + nicotinamide adenine dinucleotide phosphate <==> h+ + nicotinamide adenine dinucleotide phosphate - reduced + thymine	5,6-dihydrothymine + nadp+ <==> h+ + nadph + thymine	h+ + nadph + thymine <==> 5,6-dihydrothymine + nadp+	5,6-dihydrothymine + nadp+ <==> h+ + nadph + thymine	h+ + nadph + thymine <==> 5,6-dihydrothymine + nadp+	1.3.1.2	1.3.1.2	1.3.1.2	1.3.1.2	1.3.1.2	1806	1806	1806	1806	1806	Pyrimidine Catabolism	Pyrimidine metabolism	thymine degradation	Pyrimidine metabolism	Pyrimidine catabolism	1227
	carbamoyl phosphate + l-aspartate <==> h+ + n-carbamoyl-l-aspartate + phosphate	carbamoyl phosphate + l-aspartate <==> n-carbamoyl-l-aspartate + orthophosphate	carbamoyl-phosphate + l-aspartate <==> h+ + n-carbamoyl-l-aspartate + phosphate	carbamoyl phosphate + l-aspartate <==> n-carbamoyl-l-aspartate + orthophosphate	carbamoyl phosphate + l-aspartate <==> n-carbamoyl-l-aspartate + orthophosphate	2.1.3.2	2.1.3.2	2.1.3.2	2.1.3.2	2.1.3.2	790	790	790	790	790	Pyrimidine Biosynthesis	Pyrimidine metabolism	uridine-5'-phosphate biosynthesis	Alanine, aspartate and glutamate metabolism__Pyrimidine metabolism	Pyrimidine biosynthesis	1457
	atp + dtmp <==> adp + dtdp	atp + dtmp <==> adp + dtdp	atp + dtmp <==> adp + dtdp	atp + dtmp <==> adp + dtdp	atp + tmp <==> adp + thymidine 5'-diphosphate	2.7.4.9	2.7.4.9	2.7.4.9	2.7.4.9	2.7.4.4	1841		129607__1841	1841	1841	Nucleotides	Pyrimidine metabolism	pyrimidine deoxyribonucleotides de novo biosynthesis	Pyrimidine metabolism	Synthesis and interconversion of nucleotide di- and triphosphates	1591
	atp + h2o + l-glutamine + utp <==> adp + ctp + h+ + l-glutamate + phosphate	atp + h2o + l-glutamine + utp <==> adp + ctp + l-glutamate + orthophosphate	atp + h2o + l-glutamine + utp <==> adp + ctp + h+ + l-glutamate + phosphate	atp + h2o + l-glutamine + utp <==> adp + ctp + l-glutamate + orthophosphate	atp + h2o + l-glutamine + utp <==> adp + ctp + l-glutamate + orthophosphate	6.3.4.2	6.3.4.2	6.3.4.2	6.3.4.2	6.3.4.2	56474	1503__56474	1503__56474	1503__56474	1503__56474	Pyrimidine Biosynthesis	Pyrimidine metabolism	pyrimidine ribonucleotides interconversion	Pyrimidine metabolism	Synthesis and interconversion of nucleotide di- and triphosphates	2044
	diphosphate + orotidine 5'-phosphate <==> 5-phospho-alpha-d-ribose 1-diphosphate + orotate	orotidine 5'-phosphate + pyrophosphate <==> 5-phospho-alpha-d-ribose 1-diphosphate + orotate	5-phospho-alpha-d-ribose 1-diphosphate + orotate <==> diphosphate + orotidine-5'-phosphate	diphosphate + orotidine 5'-phosphate <==> 5-phospho-alpha-d-ribose 1-diphosphate + orotate	orotate + prpp <==> orotidine 5'-monophosphate + pyrophosphate	2.4.2.10	2.4.2.10	2.4.2.10	2.4.2.10	2.4.2.10	7372	7372	7372	7372	7372	Pyrimidine Biosynthesis	Pyrimidine metabolism	uridine-5'-phosphate biosynthesis	Pyrimidine metabolism	Pyrimidine biosynthesis	2428
	atp + thymidine <==> adp + dtmp + h+	atp + thymidine <==> adp + dtmp	atp + thymidine <==> adp + dtmp + h+	atp + thymidine <==> adp + dtmp	atp + thymidine <==> adp + tmp	2.7.1.21	2.7.1.21	2.7.1.21	2.7.1.21		7083__7084	7084	7083__7084	7083__7084	7083__7084	Nucleotides	Pyrimidine metabolism	salvage pathways of pyrimidine deoxyribonucleotides	Pyrimidine metabolism	Pyrimidine salvage reactions	2852
	atp + deoxyuridine <==> adp + dump + h+	atp + deoxyuridine <==> adp + dump	atp + deoxyuridine <==> adp + dump + h+	atp + deoxyuridine <==> adp + dump	2'-deoxyuridine + atp <==> adp + dump		2.7.1.21	2.7.1.21	2.7.1.21		7083__7084	7083__7084	7083__7084	7083__7084	7084	Nucleotides	Pyrimidine metabolism	salvage pathways of pyrimidine deoxyribonucleotides	Pyrimidine metabolism	Pyrimidine salvage reactions	2985
	5,6-dihydrouracil + h2o <==> h+ + n-carbamoyl-beta-alanine	5,6-dihydrouracil + h2o <==> 3-ureidopropionate	5,6-dihydrouracil + h2o <==> 3-ureidopropionate + h+	5,6-dihydrouracil + h2o <==> 3-ureidopropionate	5,6-dihydrouracil + h2o <==> 3-ureidopropionate	3.5.2.2	3.5.2.2	3.5.2.2	3.5.2.2	3.5.2.2	1807__1808__1809	1807	1807	1807	1807	Pyrimidine Catabolism	Pyrimidine metabolism	uracil degradation	Pantothenate and CoA biosynthesis__Pyrimidine metabolism__beta-Alanine metabolism	Pyrimidine catabolism	3392
	atp + cmp <==> adp + cdp	atp + cmp <==> adp + cdp	atp + cmp <==> adp + cdp	atp + cmp <==> adp + cdp	atp + cytidine 5'-monophosphate <==> adp + cytidine 5'-diphosphate	2.7.4.14	2.7.4.14	2.7.4.14__2.7.4.25	2.7.4.14	2.7.4.4	51727	51727	51727	129607__51727	26289__51727	Nucleotides	Pyrimidine metabolism	salvage pathways of pyrimidine ribonucleotides	Pyrimidine metabolism	Synthesis and interconversion of nucleotide di- and triphosphates	4366
	5,6-dihydrouracil + nicotinamide adenine dinucleotide phosphate <==> h+ + nicotinamide adenine dinucleotide phosphate - reduced + uracil	5,6-dihydrouracil + nadp+ <==> h+ + nadph + uracil	h+ + nadph + uracil <==> 5,6-dihydrouracil + nadp+	5,6-dihydrouracil + nadp+ <==> h+ + nadph + uracil	h+ + nadph + uracil <==> 5,6-dihydrouracil + nadp+	1.3.1.2	1.3.1.2	1.3.1.2	1.3.1.2	1.3.1.2	1806	1806	1806	1806	1806	Pyrimidine Catabolism	Pyrimidine metabolism	uracil degradation	Pantothenate and CoA biosynthesis__Pyrimidine metabolism__beta-Alanine metabolism	Pyrimidine catabolism	4975
	phosphate + uridine <==> alpha-d-ribose 1-phosphate + uracil	orthophosphate + uridine <==> alpha-d-ribose 1-phosphate + uracil	phosphate + uridine <==> alpha-d-ribose-1-phosphate + uracil	orthophosphate + uridine <==> alpha-d-ribose 1-phosphate + uracil	d-ribose 1-phosphate + uracil <==> orthophosphate + uridine	2.4.2.2	2.4.2.3	2.4.2.3	2.4.2.3	2.4.2.3	151531__7378	151531__7378	151531__7378	151531__7378	151531__7378	Pyrimidine Catabolism	Pyrimidine metabolism	salvage pathways of pyrimidine ribonucleotides	Pyrimidine metabolism	Pyrimidine catabolism__Pyrimidine salvage reactions	5167
	dutp + h2o <==> diphosphate + dump + h+	dutp + h2o <==> dump + pyrophosphate	dutp + h2o <==> diphosphate + dump + h+	dutp + h2o <==> diphosphate + dump	dutp + h2o <==> dump + pyrophosphate	3.6.1.23	3.6.1.19__3.6.1.23	3.6.1.23	3.6.1.19__3.6.1.23	3.6.1.23	1854	1854__3704	1854	1854__3704	1854	Nucleotides	Pyrimidine metabolism	pyrimidine deoxyribonucleotides de novo biosynthesis	Pyrimidine metabolism	Pyrimidine biosynthesis	5381
	phosphate + thymidine <==> 2-deoxy-d-ribose 1-phosphate + thymine	orthophosphate + thymidine <==> 2-deoxy-d-ribose 1-phosphate + thymine	deoxyribose-1-phosphate + thymine <==> phosphate + thymidine	orthophosphate + thymidine <==> 2-deoxy-d-ribose 1-phosphate + thymine	2-deoxy-d-ribose 1-phosphate + thymine <==> orthophosphate + thymidine	2.4.2.4	2.4.2.4	2.4.2.4	2.4.2.4		1890	1890	1890	1890	1890	Pyrimidine Catabolism	Pyrimidine metabolism	salvage pathways of pyrimidine deoxyribonucleotides	Pyrimidine metabolism	Pyrimidine catabolism__Pyrimidine salvage reactions	5610
	(s)-dihydroorotate + h2o <==> h+ + n-carbamoyl-l-aspartate	(s)-dihydroorotate + h2o <==> n-carbamoyl-l-aspartate	h+ + n-carbamoyl-l-aspartate <==> (s)-dihydroorotate + h2o	(s)-dihydroorotate + h2o <==> n-carbamoyl-l-aspartate	h+ + n-carbamoyl-l-aspartate <==> (s)-dihydroorotate + h2o	3.5.2.3	3.5.2.3	3.5.2.3	3.5.2.3	3.5.2.3	790	790	790	790	790	Pyrimidine Biosynthesis	Pyrimidine metabolism	uridine-5'-phosphate biosynthesis	Pyrimidine metabolism	Pyrimidine biosynthesis	5797
	atp + bicarbonate + h2o + l-glutamine <==> adp + carbamoyl phosphate + h+ + l-glutamate + phosphate	atp + h2o + hco3- + l-glutamine <==> adp + carbamoyl phosphate + l-glutamate + orthophosphate	atp + bicarbonate + h2o + l-glutamine <==> adp + carbamoyl-phosphate + h+ + l-glutamate + phosphate	atp + h2o + hco3- + l-glutamine <==> adp + carbamoyl phosphate + l-glutamate + orthophosphate	atp + h2o + hco3- + l-glutamine <==> adp + carbamoyl phosphate + l-glutamate + orthophosphate	6.3.5.5	6.3.5.5	6.3.5.5	6.3.5.5	6.3.5.5	790	790	790	790	790	Pyrimidine Biosynthesis	Pyrimidine metabolism	uridine-5'-phosphate biosynthesis	Alanine, aspartate and glutamate metabolism__Pyrimidine metabolism	Pyrimidine biosynthesis	6007
	h+ + orotidine 5'-phosphate <==> co2 + ump	orotidine 5'-phosphate <==> co2 + ump	h+ + orotidine-5'-phosphate <==> co2 + uridine-5'-phosphate	orotidine 5'-phosphate <==> co2 + ump	orotidine 5'-monophosphate <==> co2 + ump	4.1.1.23	4.1.1.23	4.1.1.23	4.1.1.23	4.1.1.23	7372	7372	7372	7372	7372	Pyrimidine Biosynthesis	Pyrimidine metabolism	uridine-5'-phosphate biosynthesis	Pyrimidine metabolism	Pyrimidine biosynthesis	6122
	5,6-dihydrothymine + h2o <==> 3-ureidoisobutyrate + h+	5,6-dihydrothymine + h2o <==> 3-ureidoisobutyrate	5,6-dihydrothymine + h2o <==> 3-ureido-isobutyrate + h+	5,6-dihydrothymine + h2o <==> 3-ureidoisobutyrate	5,6-dihydrothymine + h2o <==> 3-ureidoisobutyric acid	3.5.2.2	3.5.2.2	3.5.2.2	3.5.2.2	3.5.2.2		1807	1807	1807	1807	Pyrimidine Catabolism	Pyrimidine metabolism	thymine degradation	Pyrimidine metabolism	Pyrimidine catabolism	6497
	atp + ump <==> adp + udp	atp + ump <==> adp + udp	atp + uridine-5'-phosphate <==> adp + udp__atp + uridine-5'-phosphate <==> adp + h+ + udp	atp + ump <==> adp + udp	atp + ump <==> adp + uridine 5'-diphosphate	2.7.4.14	2.7.4.14__2.7.4.4	2.7.4.14__2.7.4.22	2.7.4.14	2.7.4.4	51727	51727	51727	129607__51727	51727	Nucleotides	Pyrimidine metabolism	pyrimidine ribonucleotides interconversion	Pyrimidine metabolism	Synthesis and interconversion of nucleotide di- and triphosphates	6799
	acetyl-coa <==> acetoacetyl-coa + coenzyme a	acetyl-coa <==> acetoacetyl-coa + coa	acetyl-coa <==> acetoacetyl-coa + coenzyme a	acetyl-coa <==> acetoacetyl-coa + coa	acetoacetyl-coa + coa-sh <==> acetyl-coa	2.3.1.9	2.3.1.16__2.3.1.9	2.3.1.9	2.3.1.9	2.3.1.9	3030__3032__38__39	10449__3030__3032__38	38__39	38__39	38	Cholesterol Metabolism__Tryptophan metabolism	Saturated fatty acids beta-oxidation	glutaryl-CoA degradation__ketogenesis__ketolysis__mevalonate pathway I	Butanoate metabolism__Fatty acid metabolism__Glyoxylate and dicarboxylate metabolism__Lysine degradation__Propanoate metabolism__Pyruvate metabolism__Synthesis and degradation of ketone bodies__Terpenoid backbone biosynthesis__Tryptophan metabolism__Valine, leucine and isoleucine degradation	Formation of Acetoacetic Acid__Utilization of Ketone Bodies	2441
	(s)-3-hydroxybutanoyl-coa <==> crotonoyl-coa + h2o	(s)-3-hydroxybutanoyl-coa <==> crotonoyl-coa + h2o	crotonyl-coa + h2o <==> (s)-3-hydroxybutanoyl-coa	(s)-3-hydroxybutanoyl-coa <==> crotonoyl-coa + h2o	crotonyl-coa + h2o <==> (s)-3-hydroxybutanoyl-coa	4.2.1.17	4.2.1.17		4.2.1.17	4.2.1.17	1891__1892__1962__3030__3032__549	1892__1962__3030__3032		1892__1962__3030	1892	Tryptophan metabolism	Saturated fatty acids beta-oxidation	glutaryl-CoA degradation	Butanoate metabolism__Fatty acid metabolism__Lysine degradation__Tryptophan metabolism	Beta oxidation of butanoyl-CoA to acetyl-CoA	5133
	acetoacetyl-coa + h+ + nicotinamide adenine dinucleotide - reduced <==> (s)-3-hydroxybutanoyl-coa + nicotinamide adenine dinucleotide	(s)-3-hydroxybutanoyl-coa + nad+ <==> acetoacetyl-coa + nadh	(s)-3-hydroxybutanoyl-coa + nad+ <==> acetoacetyl-coa + h+ + nadh	(s)-3-hydroxybutanoyl-coa + nad+ <==> acetoacetyl-coa + h+ + nadh	(s)-3-hydroxybutanoyl-coa + nad+ <==> acetoacetyl-coa + h+ + nadh	1.1.1.35	1.1.1.211__1.1.1.35	1.1.1.35	1.1.1.35	1.1.1.35	1962__3028__3030__3032__3033__3295	1962__3028__3030__3032__3033__3295		1962__3033	3033	Tryptophan metabolism	Saturated fatty acids beta-oxidation	glutaryl-CoA degradation	Butanoate metabolism__Fatty acid metabolism__Lysine degradation__Tryptophan metabolism	Beta oxidation of butanoyl-CoA to acetyl-CoA	6303
	h+ + nicotinamide adenine dinucleotide phosphate - reduced + o2 + squalene <==> (s)-squalene-2,3-epoxide + h2o + nicotinamide adenine dinucleotide phosphate	h+ + nadph + oxygen + squalene <==> (s)-2,3-epoxysqualene + h2o + nadp+	h+ + nadph + oxygen + squalene <==> (s)-2,3-epoxysqualene + h2o + nadp+	h+ + nadph + oxygen + squalene <==> (s)-2,3-epoxysqualene + h2o + nadp+	h+ + nadph + oxygen + squalene <==> h2o + nadp+ + squalene 2,3 epoxide	1.14.99.7	1.14.99.7	1.14.99.7	1.14.99.7	1.14.99.7	6713	6713	6713	6713	6713	Cholesterol Metabolism	Squalene and cholesterol biosynthesis	epoxysqualene biosynthesis	Steroid biosynthesis	Cholesterol biosynthesis	163
	zymosterol <==> cholesta-7,24-dien-3beta-ol	zymosterol <==> 5alpha-cholesta-7,24-dien-3beta-ol	zymosterol <==> 5alpha-cholesta-7,24-dien-3beta-ol	zymosterol <==> 5alpha-cholesta-7,24-dien-3beta-ol	zymosterol <==> cholesta-7,24-dien-3beta-ol	5.3.3.5	5.3.3.5	5.3.3.5	5.3.3.5	5.3.3.1	10682	10682	10682	10682	10682	Cholesterol Metabolism	Squalene and cholesterol biosynthesis	cholesterol biosynthesis I__cholesterol biosynthesis III (via desmosterol)	Steroid biosynthesis	Cholesterol biosynthesis	843
	isopentenyl diphosphate <==> dimethylallyl diphosphate	isopentenyl diphosphate <==> dimethylallyl diphosphate	isopentenyl diphosphate <==> dimethylallyl diphosphate	isopentenyl diphosphate <==> dimethylallyl diphosphate	delta3-isopentenyl pyrophosphate <==> dimethylallyl pyrophosphate	5.3.3.2	5.3.3.2	5.3.3.2	5.3.3.2	5.3.3.2	3422__91734	3422__91734	3422__91734	3422__91734	3422__91734	Cholesterol Metabolism	Squalene and cholesterol biosynthesis	mevalonate pathway I__trans,trans-farnesyl diphosphate biosynthesis	Terpenoid backbone biosynthesis	Cholesterol biosynthesis	1607
	(r)-mevalonate + atp <==> (r)-5-phosphomevalonate + adp + h+	(r)-mevalonate + atp <==> (r)-5-phosphomevalonate + adp	(r)-mevalonate + atp <==> adp + h+ + mevalonate-5-phosphate	(r)-mevalonate + atp <==> (r)-5-phosphomevalonate + adp	atp + mevalonate <==> adp + mevalonate-5-phosphate	2.7.1.36	2.7.1.36	2.7.1.36	2.7.1.36	2.7.1.36	4598	4598	4598	4598	4598	Cholesterol Metabolism	Squalene and cholesterol biosynthesis	mevalonate pathway I	Terpenoid backbone biosynthesis	Cholesterol biosynthesis	2198
	(r)-5-phosphomevalonate + atp <==> (r)-5-diphosphomevalonate + adp	(r)-5-phosphomevalonate + atp <==> (r)-5-diphosphomevalonate + adp	atp + mevalonate-5-phosphate <==> adp + mevalonate-diphosphate	(r)-5-phosphomevalonate + atp <==> (r)-5-diphosphomevalonate + adp	atp + mevalonate-5-phosphate <==> adp + mevalonate-5-pyrophosphate	2.7.4.2	2.7.4.2	2.7.4.2	2.7.4.2	2.7.4.2	10654	10654	10654	10654	10654	Cholesterol Metabolism	Squalene and cholesterol biosynthesis	mevalonate pathway I	Terpenoid backbone biosynthesis	Cholesterol biosynthesis	2319
	dimethylallyl diphosphate + isopentenyl diphosphate <==> diphosphate + geranyl diphosphate	dimethylallyl diphosphate + isopentenyl diphosphate <==> geranyl diphosphate + pyrophosphate	dimethylallyl diphosphate + isopentenyl diphosphate <==> diphosphate + geranyl diphosphate	dimethylallyl diphosphate + isopentenyl diphosphate <==> diphosphate + geranyl diphosphate	delta3-isopentenyl pyrophosphate + dimethylallyl pyrophosphate <==> geranyl pyrophosphate + pyrophosphate	2.5.1.1	2.5.1.1__2.5.1.10__2.5.1.29	2.5.1.1	2.5.1.1	2.5.1.1	2224__9453	2224__9453	2224__9453	2224__9453	2224__9453	Cholesterol Metabolism	Squalene and cholesterol biosynthesis	trans,trans-farnesyl diphosphate biosynthesis	Terpenoid backbone biosynthesis	Cholesterol biosynthesis	2722
	(s)-squalene-2,3-epoxide <==> lanosterol	(s)-2,3-epoxysqualene <==> lanosterol	(s)-2,3-epoxysqualene <==> lanosterol	(s)-2,3-epoxysqualene <==> lanosterol	squalene 2,3 epoxide <==> lanosterol	5.4.99.7	5.4.99.7	5.4.99.7	5.4.99.7	5.4.99.7	4047		4047	4047	4047	Cholesterol Metabolism	Squalene and cholesterol biosynthesis	lanosterol biosynthesis	Steroid biosynthesis	Cholesterol biosynthesis	3078
	(r)-5-diphosphomevalonate + atp <==> adp + co2 + isopentenyl diphosphate + phosphate	(r)-5-diphosphomevalonate + atp <==> adp + co2 + isopentenyl diphosphate + orthophosphate	atp + mevalonate-diphosphate <==> adp + co2 + isopentenyl diphosphate + phosphate	(r)-5-diphosphomevalonate + atp <==> adp + co2 + isopentenyl diphosphate + orthophosphate	atp + mevalonate-5-pyrophosphate <==> adp + co2 + delta3-isopentenyl pyrophosphate + orthophosphate	4.1.1.33	4.1.1.33	4.1.1.33	4.1.1.33	4.1.1.33	4597		4597	4597	4597	Cholesterol Metabolism	Squalene and cholesterol biosynthesis	mevalonate pathway I	Terpenoid backbone biosynthesis	Cholesterol biosynthesis	4370
	geranyl diphosphate + isopentenyl diphosphate <==> diphosphate + farnesyl diphosphate	geranyl diphosphate + isopentenyl diphosphate <==> pyrophosphate + trans,trans-farnesyl diphosphate	geranyl diphosphate + isopentenyl diphosphate <==> (2e,6e)-farnesyl diphosphate + diphosphate	geranyl diphosphate + isopentenyl diphosphate <==> diphosphate + trans,trans-farnesyl diphosphate	delta3-isopentenyl pyrophosphate + geranyl pyrophosphate <==> farnesyl pyrophosphate + pyrophosphate	2.5.1.10	2.5.1.1__2.5.1.10__2.5.1.29	2.5.1.10	2.5.1.10	2.5.1.10	2224__9453	2224__9453	2224__9453	2224__9453	2224__9453	Cholesterol Metabolism	Squalene and cholesterol biosynthesis	trans,trans-farnesyl diphosphate biosynthesis	Terpenoid backbone biosynthesis	Cholesterol biosynthesis	6076
	h+ + hydroxymethylglutaryl-coa + nicotinamide adenine dinucleotide phosphate - reduced <==> (r)-mevalonate + coenzyme a + nicotinamide adenine dinucleotide phosphate	(r)-mevalonate + coa + nadp+ <==> (s)-3-hydroxy-3-methylglutaryl-coa + nadph	(s)-3-hydroxy-3-methylglutaryl-coa + h+ + nadph <==> (r)-mevalonate + coenzyme a + nadp+	(s)-3-hydroxy-3-methylglutaryl-coa + h+ + nadph <==> (r)-mevalonate + coa + nadp+	beta-hydroxy-beta-methylglutaryl-coa + h+ + nadph <==> coa-sh + mevalonate + nadp+	1.1.1.34	1.1.1.34	1.1.1.34	1.1.1.34	1.1.1.34	3156	3156	3156	3156	3156	Cholesterol Metabolism	Squalene and cholesterol biosynthesis	mevalonate pathway I	Terpenoid backbone biosynthesis	Cholesterol biosynthesis	6154
	coenzyme a + gtp + succinate <==> gdp + phosphate + succinyl-coa	coa + gtp + succinate <==> gdp + orthophosphate + succinyl-coa	coenzyme a + gtp + succinate <==> gdp + phosphate + succinyl-coa	coa + gtp + succinate <==> gdp + orthophosphate + succinyl-coa	gdp + orthophosphate + succinyl-coa <==> coa-sh + gtp + succinate	6.2.1.4	6.2.1.4	6.2.1.4	6.2.1.4	6.2.1.4	8801__8802	8801__8802	8801__8802	8801__8802__8803	283398__8801__8802	Citric Acid Cycle	TCA cycle		Citrate cycle (TCA cycle)__Propanoate metabolism	Citric acid cycle (TCA cycle)	218
	isocitrate + nicotinamide adenine dinucleotide <==> 2-oxoglutarate + co2 + nicotinamide adenine dinucleotide - reduced	isocitrate + nad+ <==> 2-oxoglutarate + co2 + h+ + nadh	d-threo-isocitrate + nad+ <==> 2-oxoglutarate + co2 + nadh	isocitrate + nad+ <==> 2-oxoglutarate + co2 + h+ + nadh	isocitrate + nad+ <==> 2-oxoglutarate + co2 + h+ + nadh	1.1.1.41	1.1.1.41	1.1.1.41	1.1.1.41	1.1.1.41	3419__3420__3421	3419__3420__3421	3419__3420__3421	3419__3420__3421	3419__3420__3421	Citric Acid Cycle	TCA cycle	TCA cycle	Citrate cycle (TCA cycle)	Citric acid cycle (TCA cycle)	2083
	fumarate + h2o <==> l-malate	(s)-malate <==> fumarate + h2o	(s)-malate <==> fumarate + h2o	(s)-malate <==> fumarate + h2o	fumarate + h2o <==> (s)-malate	4.2.1.2	4.2.1.2	4.2.1.2	4.2.1.2	4.2.1.2	2271	2271	2271	2271	2271	Citric Acid Cycle	TCA cycle	TCA cycle	Citrate cycle (TCA cycle)	Citric acid cycle (TCA cycle)	2715
	l-malate + nicotinamide adenine dinucleotide <==> h+ + nicotinamide adenine dinucleotide - reduced + oxaloacetate	(s)-malate + nad+ <==> h+ + nadh + oxaloacetate	(s)-malate + nad+ <==> h+ + nadh + oxaloacetate	(s)-malate + nad+ <==> h+ + nadh + oxaloacetate	(s)-malate + nad+ <==> h+ + nadh + oxaloacetate	1.1.1.37	1.1.1.37	1.1.1.37	1.1.1.37	1.1.1.37	130752__4190__4191	4190__4191	4190__4191	4190__4191	4190__4191	Citric Acid Cycle	TCA cycle	TCA cycle__aspartate degradation II__gluconeogenesis I	Citrate cycle (TCA cycle)__Glyoxylate and dicarboxylate metabolism__Pyruvate metabolism	Citric acid cycle (TCA cycle)__Gluconeogenesis	4477
	atp + citrate + coenzyme a <==> acetyl-coa + adp + oxaloacetate + phosphate	atp + citrate + coa <==> acetyl-coa + adp + orthophosphate + oxaloacetate	atp + citrate + coenzyme a <==> acetyl-coa + adp + oxaloacetate + phosphate	atp + citrate + coa <==> acetyl-coa + adp + orthophosphate + oxaloacetate	atp + citrate + coa-sh <==> acetyl-coa + adp + orthophosphate + oxaloacetate		2.3.3.8	2.3.3.8	2.3.3.8	4.1.3.6	47	47	47	47	47	Citric Acid Cycle	TCA cycle	acetyl-CoA biosynthesis (from citrate)	Citrate cycle (TCA cycle)	Fatty Acyl-CoA Biosynthesis	4806
	acetyl-coa + h2o + oxaloacetate <==> citrate + coenzyme a + h+	citrate + coa <==> acetyl-coa + h2o + oxaloacetate	acetyl-coa + h2o + oxaloacetate <==> citrate + coenzyme a + h+	citrate + coa <==> acetyl-coa + h2o + oxaloacetate	acetyl-coa + h2o + oxaloacetate <==> citrate + coa-sh		2.3.3.1	2.3.3.1	2.3.3.1	2.3.3.1	1431	1431	1431__146861	1431	1431	Citric Acid Cycle	TCA cycle	TCA cycle	Citrate cycle (TCA cycle)__Glyoxylate and dicarboxylate metabolism	Citric acid cycle (TCA cycle)	5848
	atp + coenzyme a + succinate <==> adp + phosphate + succinyl-coa	atp + coa + succinate <==> adp + orthophosphate + succinyl-coa	atp + coenzyme a + succinate <==> adp + phosphate + succinyl-coa	atp + coa + succinate <==> adp + orthophosphate + succinyl-coa	adp + orthophosphate + succinyl-coa <==> atp + coa-sh + succinate	6.2.1.5	6.2.1.5	6.2.1.5	6.2.1.5	6.2.1.5	8802__8803	8803	8802__8803	8801__8802__8803	646520__8802__8803	Citric Acid Cycle	TCA cycle	TCA cycle	Citrate cycle (TCA cycle)__Propanoate metabolism	Citric acid cycle (TCA cycle)	6521
	acetyl-coa + serotonin <==> coenzyme a + h+ + n-acetylserotonin	3-(2-aminoethyl)-1h-indol-5-ol + acetyl-coa <==> coa + n-acetylserotonin	acetyl-coa + serotonin <==> coenzyme a + h+ + n-acetyl-serotonin	acetyl-coa + serotonin <==> coa + n-acetylserotonin	5-hydroxytryptamine + acetyl-coa <==> coa-sh + n-acetyl-5-hydroxytryptamine	2.3.1.87	2.3.1.87	2.3.1.87	2.3.1.87	2.3.1.87	15	15	15	15	15	Tryptophan metabolism	Tryptophan metabolism	serotonin and melatonin biosynthesis	Tryptophan metabolism	Serotonin and melatonin biosynthesis	552
	n-acetylserotonin + s-adenosyl-l-methionine <==> h+ + melatonin + s-adenosyl-l-homocysteine	n-acetylserotonin + s-adenosyl-l-methionine <==> melatonin + s-adenosyl-l-homocysteine	n-acetyl-serotonin + s-adenosyl-l-methionine <==> h+ + melatonin + s-adenosyl-l-homocysteine	n-acetylserotonin + s-adenosyl-l-methionine <==> melatonin + s-adenosyl-l-homocysteine	n-acetyl-5-hydroxytryptamine + s-adenosylmethionine <==> h+ + melatonin + s-adenosylhomocysteine	2.1.1.4	2.1.1.4	2.1.1.4	2.1.1.4		438	438	438	438	438	Tryptophan metabolism	Tryptophan metabolism	serotonin and melatonin biosynthesis	Tryptophan metabolism	Serotonin and melatonin biosynthesis	1797
	2-amino-3-carboxymuconate semialdehyde + h+ <==> 2-aminomuconate 6-semialdehyde + co2	2-amino-3-carboxymuconate semialdehyde <==> 2-aminomuconate semialdehyde + co2	aminocarboxymuconate semialdehyde + h+ <==> 2-aminomuconate semialdehyde + co2	2-amino-3-carboxymuconate semialdehyde <==> 2-aminomuconate semialdehyde + co2	2-amino-3-carboxymuconate semialdehyde <==> 2-aminomuconate semialdehyde + co2	4.1.1.45	4.1.1.45	4.1.1.45	4.1.1.45		130013	130013	130013	130013	130013	Tryptophan metabolism	Tryptophan metabolism	2-amino-3-carboxymuconate semialdehyde degradation to glutaryl-CoA	Tryptophan metabolism	Tryptophan catabolism	2840
	l-tryptophan + o2 <==> l-formylkynurenine	l-tryptophan + oxygen <==> formylkynurenine	h+ + l-tryptophan + oxygen <==> n-formylkynurenine	l-tryptophan + oxygen <==> l-formylkynurenine	l-tryptophan + oxygen <==> formylkynurenine	1.13.11.11	1.13.11.11	1.13.11.11__1.13.11.52	1.13.11.11__1.13.11.52	1.13.11.11	6999	6999	3620__6999	169355__3620__6999	169355__3620__6999	Tryptophan metabolism	Tryptophan metabolism	tryptophan degradation to 2-amino-3-carboxymuconate semialdehyde	Tryptophan metabolism	Tryptophan catabolism	6029
	3-hydroxyanthranilate + o2 <==> 2-amino-3-carboxymuconate semialdehyde + h+	3-hydroxyanthranilate + oxygen <==> 2-amino-3-carboxymuconate semialdehyde	3-hydroxyanthranilate + oxygen <==> aminocarboxymuconate semialdehyde + h+	3-hydroxyanthranilate + oxygen <==> 2-amino-3-carboxymuconate semialdehyde	3-hydroxyanthranilate + oxygen <==> 2-amino-3-carboxymuconate semialdehyde	1.13.11.6	1.13.11.6	1.13.11.6	1.13.11.6	1.13.11.6	23498	23498	23498	23498	23498	Tryptophan metabolism	Tryptophan metabolism	tryptophan degradation to 2-amino-3-carboxymuconate semialdehyde	Tryptophan metabolism	Tryptophan catabolism	6615
	dopamine + l-ascorbate + o2 <==> dehydroascorbate + h2o + norepinephrine	4-(2-aminoethyl)-1,2-benzenediol + ascorbate + oxygen <==> dehydroascorbate + h2o + l-noradrenaline	dopamine + h+ + l-ascorbate + oxygen <==> h2o + l-dehydro-ascorbate + noradrenaline	ascorbate + dopamine + oxygen <==> dehydroascorbate + h2o + l-noradrenaline	ascorbate + dopamine + oxygen <==> dehydroascorbate + h2o + noradrenaline	1.14.17.1	1.14.17.1	1.14.17.1	1.14.17.1	1.14.17.1	1621__26002	26002	1621	1621	1621	Tyrosine metabolism	Tyrosine metabolism	catecholamine biosynthesis	Tyrosine metabolism	Catecholamine biosynthesis	270
	3,4-dihydroxy-l-phenylalanine + h+ <==> co2 + dopamine	3,4-dihydroxy-l-phenylalanine <==> 4-(2-aminoethyl)-1,2-benzenediol + co2	h+ + l-dopa <==> co2 + dopamine	3,4-dihydroxy-l-phenylalanine <==> co2 + dopamine	dopa <==> co2 + dopamine	4.1.1.28	4.1.1.28	4.1.1.28	4.1.1.28	4.1.1.28	1644	1644	1644	1644	1644	Tyrosine metabolism	Tyrosine metabolism	catecholamine biosynthesis	Tyrosine metabolism	Catecholamine biosynthesis	297
	homogentisate + o2 <==> 4-maleylacetoacetate + h+	homogentisate + oxygen <==> 4-maleylacetoacetate	homogentisate + oxygen <==> 4-maleyl-acetoacetate + h+	homogentisate + oxygen <==> 4-maleylacetoacetate	homogentisate + oxygen <==> 4-maleylacetoacetate	1.13.11.5	1.13.11.5	1.13.11.5	1.13.11.5	1.13.11.5	3081	1735__3081	3081	3081	3081	Tyrosine metabolism	Tyrosine metabolism	tyrosine degradation I	Tyrosine metabolism	Phenylalanine and tyrosine catabolism	1641
	4-fumarylacetoacetate + h2o <==> acetoacetate + fumarate + h+	acetoacetate + fumarate <==> 4-fumarylacetoacetate + h2o	4-fumaryl-acetoacetate + h2o <==> acetoacetate + fumarate + h+	4-fumarylacetoacetate + h2o <==> acetoacetate + fumarate	4-fumarylacetoacetate + h2o <==> acetoacetate + fumarate	3.7.1.2	3.7.1.2	3.7.1.2	3.7.1.2	3.7.1.2	2184	2184	2184	2184	2184	Tyrosine metabolism	Tyrosine metabolism	tyrosine degradation I	Tyrosine metabolism	Phenylalanine and tyrosine catabolism	3065
	4-maleylacetoacetate <==> 4-fumarylacetoacetate	4-maleylacetoacetate <==> 4-fumarylacetoacetate	4-maleyl-acetoacetate <==> 4-fumaryl-acetoacetate	4-maleylacetoacetate <==> 4-fumarylacetoacetate	4-maleylacetoacetate <==> 4-fumarylacetoacetate	5.2.1.2	5.2.1.2	5.2.1.2	5.2.1.2	5.2.1.2	2954	2954	2954	2954	2954	Tyrosine metabolism	Tyrosine metabolism	tyrosine degradation I	Tyrosine metabolism	Phenylalanine and tyrosine catabolism	5154
	2-oxoglutarate + l-tyrosine <==> 3-(4-hydroxyphenyl)pyruvate + l-glutamate	2-oxoglutarate + l-tyrosine <==> 3-(4-hydroxyphenyl)pyruvate + l-glutamate	2-oxoglutarate + l-tyrosine <==> 4-hydroxyphenylpyruvate + l-glutamate	2-oxoglutarate + l-tyrosine <==> 3-(4-hydroxyphenyl)pyruvate + l-glutamate	2-oxoglutarate + l-tyrosine <==> 3-(4-hydroxyphenyl)pyruvate + l-glutamate	2.6.1.5	2.6.1.1__2.6.1.5	2.6.1.5	2.6.1.1__2.6.1.5	2.6.1.5	2805__2806__6898	2805__2806__6898	6898	2805__2806__6898	6898	Tyrosine metabolism	Tyrosine metabolism	4-hydroxybenzoate biosynthesis__tyrosine degradation I	Phenylalanine, tyrosine and tryptophan biosynthesis__Tyrosine metabolism__Ubiquinone and other terpenoid-quinone biosynthesis	Phenylalanine and tyrosine catabolism	5469
	norepinephrine + s-adenosyl-l-methionine <==> adrenaline + h+ + s-adenosyl-l-homocysteine	l-noradrenaline + s-adenosyl-l-methionine <==> l-adrenaline + s-adenosyl-l-homocysteine	noradrenaline + s-adenosyl-l-methionine <==> adrenaline + h+ + s-adenosyl-l-homocysteine	l-noradrenaline + s-adenosyl-l-methionine <==> l-adrenaline + s-adenosyl-l-homocysteine	noradrenaline + s-adenosylmethionine <==> adrenaline + h+ + s-adenosylhomocysteine	2.1.1.28	2.1.1.28	2.1.1.28	2.1.1.28	2.1.1.28	5409	5409	5409	5409	5409	Tyrosine metabolism	Tyrosine metabolism	catecholamine biosynthesis__noradrenaline and adrenaline degradation	Tyrosine metabolism	Catecholamine biosynthesis	5521
	3-(4-hydroxyphenyl)pyruvate + o2 <==> co2 + homogentisate	3-(4-hydroxyphenyl)pyruvate + oxygen <==> co2 + homogentisate	4-hydroxyphenylpyruvate + oxygen <==> co2 + homogentisate	3-(4-hydroxyphenyl)pyruvate + oxygen <==> co2 + homogentisate	3-(4-hydroxyphenyl)pyruvate + oxygen <==> co2 + homogentisate	1.13.11.27	1.13.11.27	1.13.11.27	1.13.11.27	1.13.11.27	3242	3242	3242	3242	3242	Tyrosine metabolism	Tyrosine metabolism	tyrosine degradation I	Tyrosine metabolism__Ubiquinone and other terpenoid-quinone biosynthesis	Phenylalanine and tyrosine catabolism	6105
	atp + l-cysteine + l-glutamate <==> adp + gamma-l-glutamyl-l-cysteine + h+ + phosphate	atp + l-cysteine + l-glutamate <==> adp + gamma-l-glutamyl-l-cysteine + orthophosphate	atp + l-cysteine + l-glutamate <==> adp + h+ + l-gamma-glutamylcysteine + phosphate	atp + l-cysteine + l-glutamate <==> adp + gamma-l-glutamyl-l-cysteine + orthophosphate	atp + l-cysteine + l-glutamate <==> adp + gamma-glutamyl-l-cysteine + orthophosphate	6.3.2.2	6.3.2.2	6.3.2.2	6.3.2.2	6.3.2.2	2729__2730	2729__2730	2729__2730	2729__2730	2729__2730	Glutathione Metabolism	Urea cycle and metabolism of arginine, proline, glutamate, aspartate and asparagine	glutathione biosynthesis	Glutathione metabolism	Glutathione synthesis	179
	2-oxoglutarate + l-alanine <==> l-glutamate + pyruvate	2-oxoglutarate + l-alanine <==> l-glutamate + pyruvate	2-oxoglutarate + l-alanine <==> l-glutamate + pyruvate	2-oxoglutarate + l-alanine <==> l-glutamate + pyruvate	2-oxoglutarate + l-alanine <==> l-glutamate + pyruvate	2.6.1.2	2.6.1.2	2.6.1.2	2.6.1.2	2.6.1.2	2875__84706	2875__84706	2875__84706	2875__84706	2875__84706	Glutamate metabolism	Urea cycle and metabolism of arginine, proline, glutamate, aspartate and asparagine	alanine biosynthesis II__alanine degradation III	Alanine, aspartate and glutamate metabolism	Amino acid synthesis and interconversion (transamination)	829
	n(omega)-(l-arginino)succinate <==> fumarate + l-arginine	n-(l-arginino)succinate <==> fumarate + l-arginine	l-arginino-succinate <==> fumarate + l-arginine	n-(l-arginino)succinate <==> fumarate + l-arginine	n-(l-arginino)succinate <==> fumarate + l-arginine	4.3.2.1	4.3.2.1	4.3.2.1	4.3.2.1	4.3.2.1	435	435	435	435	435	Alanine and Aspartate Metabolism	Urea cycle and metabolism of arginine, proline, glutamate, aspartate and asparagine	arginine biosynthesis IV__citrulline-nitric oxide cycle__urea cycle	Alanine, aspartate and glutamate metabolism__Arginine and proline metabolism	Urea cycle	906
	atp + h2o + l-aspartate + l-glutamine <==> amp + diphosphate + h+ + l-asparagine + l-glutamate	atp + h2o + l-aspartate + l-glutamine <==> amp + l-asparagine + l-glutamate + pyrophosphate	atp + h2o + l-aspartate + l-glutamine <==> amp + diphosphate + h+ + l-asparagine + l-glutamate	atp + h2o + l-aspartate + l-glutamine <==> amp + diphosphate + l-asparagine + l-glutamate	atp + h2o + l-aspartate + l-glutamine <==> amp + l-asparagine + l-glutamate + pyrophosphate	6.3.5.4	6.3.5.4	6.3.5.4	6.3.5.4	6.3.5.4	440		440	440	440	Alanine and Aspartate Metabolism	Urea cycle and metabolism of arginine, proline, glutamate, aspartate and asparagine	asparagine biosynthesis I	Alanine, aspartate and glutamate metabolism__Nitrogen metabolism	Amino acid synthesis and interconversion (transamination)	1193
	acetyl-coa + l-glutamate <==> coenzyme a + h+ + n-acetyl-l-glutamate	acetyl-coa + l-glutamate <==> coa + n-acetyl-l-glutamate	acetyl-coa + l-glutamate <==> coenzyme a + h+ + n-acetyl-l-glutamate	acetyl-coa + l-glutamate <==> coa + n-acetyl-l-glutamate	acetyl-coa + l-glutamate <==> coa-sh + n-acetyl-l-glutamate	2.3.1.1	2.3.1.1	2.3.1.1	2.3.1.1	2.3.1.1	162417	162417	162417	162417	162417	Urea cycle/amino group metabolism	Urea cycle and metabolism of arginine, proline, glutamate, aspartate and asparagine		Arginine and proline metabolism	Urea cycle	1444
	atp + l-aspartate + l-citrulline <==> amp + diphosphate + h+ + n(omega)-(l-arginino)succinate	atp + l-aspartate + l-citrulline <==> amp + n-(l-arginino)succinate + pyrophosphate	atp + l-aspartate + l-citrulline <==> amp + diphosphate + h+ + l-arginino-succinate	atp + l-aspartate + l-citrulline <==> amp + diphosphate + n-(l-arginino)succinate	atp + l-aspartate + l-citrulline <==> amp + n-(l-arginino)succinate + pyrophosphate	6.3.4.5	6.3.4.5	6.3.4.5	6.3.4.5	6.3.4.5	445	445	445	445	445	Alanine and Aspartate Metabolism	Urea cycle and metabolism of arginine, proline, glutamate, aspartate and asparagine	arginine biosynthesis IV__citrulline-nitric oxide cycle__urea cycle	Alanine, aspartate and glutamate metabolism__Arginine and proline metabolism	Urea cycle	1483
	2-oxoglutarate + l-aspartate <==> l-glutamate + oxaloacetate	2-oxoglutarate + l-aspartate <==> l-glutamate + oxaloacetate	2-oxoglutarate + l-aspartate <==> l-glutamate + oxaloacetate	2-oxoglutarate + l-aspartate <==> l-glutamate + oxaloacetate	2-oxoglutarate + l-aspartate <==> l-glutamate + oxaloacetate	2.6.1.1	2.6.1.1	2.6.1.1	2.6.1.1	2.6.1.1	2805__2806	2805__2806	137362__2805__2806	2805__2806	2805__2806	Alanine and Aspartate Metabolism	Urea cycle and metabolism of arginine, proline, glutamate, aspartate and asparagine	aspartate degradation II__glutamate degradation II	Alanine, aspartate and glutamate metabolism	Amino acid synthesis and interconversion (transamination)__Gluconeogenesis	2027
	atp + gamma-l-glutamyl-l-cysteine + glycine <==> adp + h+ + phosphate + reduced glutathione	atp + gamma-l-glutamyl-l-cysteine + glycine <==> adp + glutathione + orthophosphate	atp + glycine + l-gamma-glutamylcysteine <==> adp + glutathione + h+ + phosphate	atp + gamma-l-glutamyl-l-cysteine + glycine <==> adp + glutathione + orthophosphate	atp + gamma-glutamyl-l-cysteine + glycine <==> adp + glutathione + orthophosphate	6.3.2.3	6.3.2.3	6.3.2.3	6.3.2.3	6.3.2.3	2937	2937	2937	2937	2937	Glutathione Metabolism	Urea cycle and metabolism of arginine, proline, glutamate, aspartate and asparagine	glutathione biosynthesis	Glutathione metabolism	Glutathione synthesis	2543
	h+ + s-adenosyl-l-methionine <==> co2 + s-adenosylmethioninamine	s-adenosyl-l-methionine <==> co2 + s-adenosylmethioninamine	h+ + s-adenosyl-l-methionine <==> co2 + s-adenosyl-l-methioninamine	h+ + s-adenosyl-l-methionine <==> co2 + s-adenosylmethioninamine	s-adenosylmethionine <==> co2 + s-adenosylmethioninamine	4.1.1.50	4.1.1.50	4.1.1.50	4.1.1.50	4.1.1.50	262	262	262	262	262	Arginine and Proline Metabolism	Urea cycle and metabolism of arginine, proline, glutamate, aspartate and asparagine	spermidine biosynthesis__spermine biosynthesis	Arginine and proline metabolism__Cysteine and methionine metabolism	Metabolism of polyamines	3974
	hydrogen peroxide + reduced glutathione <==> h2o + oxidized glutathione	glutathione + h2o2 <==> h2o + oxidized glutathione	glutathione + hydrogen peroxide <==> glutathione disulfide + h2o	glutathione + hydrogen peroxide <==> glutathione disulfide + h2o	glutathione + h2o2 <==> h2o + oxidized glutathione	1.11.1.9	1.11.1.9	1.11.1.9	1.11.1.9	1.11.1.9	10935__257202__2876__2877__2878__2879__5052__7001	2876__2877__2878__2879	257202__2876__2877__2878__2880__2882__493869	257202__2876__2877__2878__2880__2882	2876	Glutathione Metabolism	Urea cycle and metabolism of arginine, proline, glutamate, aspartate and asparagine	glutathione redox reactions I	Glutathione metabolism	Purine catabolism	4315
	putrescine + s-adenosylmethioninamine <==> 5-methylthioadenosine + h+ + spermidine	putrescine + s-adenosylmethioninamine <==> 5'-methylthioadenosine + spermidine	putrescine + s-adenosyl-l-methioninamine <==> h+ + s-methyl-5'-thioadenosine + spermidine	putrescine + s-adenosylmethioninamine <==> 5'-methylthioadenosine + spermidine	putrescine + s-adenosylmethioninamine <==> s-methylthio adenosine + spermidine	2.5.1.16	2.5.1.16	2.5.1.16	2.5.1.16	2.5.1.16	6723	6723	6723	6723	6723	Urea cycle/amino group metabolism	Urea cycle and metabolism of arginine, proline, glutamate, aspartate and asparagine	spermidine biosynthesis	Arginine and proline metabolism__Cysteine and methionine metabolism__Glutathione metabolism	Metabolism of polyamines	4971
	agmatine + h2o <==> putrescine + urea	agmatine + h2o <==> putrescine + urea	agmatine + h2o <==> putrescine + urea	agmatine + h2o <==> putrescine + urea	agmatine + h2o <==> putrescine + urea	3.5.3.11	3.5.3.11	3.5.3.11	3.5.3.11	3.5.3.11	79814	79814	79814	79814	79814	Arginine and Proline Metabolism	Urea cycle and metabolism of arginine, proline, glutamate, aspartate and asparagine		Arginine and proline metabolism	Agmatine biosynthesis	6246
	s-adenosylmethioninamine + spermidine <==> 5-methylthioadenosine + h+ + spermine	s-adenosylmethioninamine + spermidine <==> 5'-methylthioadenosine + spermine	s-adenosyl-l-methioninamine + spermidine <==> h+ + s-methyl-5'-thioadenosine + spermine	s-adenosylmethioninamine + spermidine <==> 5'-methylthioadenosine + spermine	s-adenosylmethioninamine + spermidine <==> s-methylthio adenosine + spermine	2.5.1.22	2.5.1.16__2.5.1.22	2.5.1.22	2.5.1.16__2.5.1.22	2.5.1.22	6611	6611__6723	6611	6611__6723	6611	Urea cycle/amino group metabolism	Urea cycle and metabolism of arginine, proline, glutamate, aspartate and asparagine	spermine biosynthesis	Arginine and proline metabolism__Cysteine and methionine metabolism__Glutathione metabolism__beta-Alanine metabolism	Metabolism of polyamines	6441
	h+ + nicotinamide adenine dinucleotide phosphate - reduced + oxidized glutathione <==> nicotinamide adenine dinucleotide phosphate + reduced glutathione	glutathione + nadp+ <==> h+ + nadph + oxidized glutathione	glutathione disulfide + h+ + nadph <==> glutathione + nadp+	glutathione disulfide + h+ + nadph <==> glutathione + nadp+	h+ + nadph + oxidized glutathione <==> glutathione + nadp+	1.8.1.7	1.8.1.7	1.8.1.7	1.8.1.7	1.8.1.7	2936	2936	2936	2936	2936	Glutamate metabolism	Urea cycle and metabolism of arginine, proline, glutamate, aspartate and asparagine	glutathione redox reactions I__glutathione redox reactions II	Glutathione metabolism	Synthesis and interconversion of nucleotide di- and triphosphates	6516
	3-methylbut-2-enoyl-coa + atp + bicarbonate <==> 3-methylglutaconyl-coa + adp + h+ + phosphate	3-methylcrotonyl-coa + atp + hco3- <==> 3-methylglutaconyl-coa + adp + orthophosphate	3-methylcrotonyl-coa + atp + bicarbonate <==> 3-methylglutaconyl-coa + adp + h+ + phosphate	3-methylcrotonyl-coa + atp + hco3- <==> 3-methylglutaconyl-coa + adp + orthophosphate	adp + beta-methylglutaconyl-coa + h2o + orthophosphate <==> atp + beta-methylcrotonyl-coa + hco3-__atp + beta-methylcrotonyl-coa + hco3- <==> adp + beta-methylglutaconyl-coa + orthophosphate	6.4.1.4	6.4.1.4	6.4.1.4	6.4.1.4	6.4.1.4	56922__64087	56922__64087	56922__64087	56922__64087	56922__64087	Valine, Leucine, and Isoleucine Metabolism	Valine, leucine and isoleucine degradation	leucine degradation I	Valine, leucine and isoleucine degradation	Branched-chain amino acid catabolism	412
	2-oxoglutarate + l-valine <==> 3-methyl-2-oxobutanoate + l-glutamate	2-oxoglutarate + l-valine <==> 3-methyl-2-oxobutanoic acid + l-glutamate	2-oxoglutarate + l-valine <==> 2-oxoisovalerate + l-glutamate	2-oxoglutarate + l-valine <==> 3-methyl-2-oxobutanoic acid + l-glutamate	2-oxoglutarate + l-valine <==> alpha-ketoisovalerate + l-glutamate	2.6.1.42	2.6.1.42	2.6.1.42	2.6.1.42	2.6.1.42	586__587	586__587	586__587	586__587	586__587	Valine, Leucine, and Isoleucine Metabolism	Valine, leucine and isoleucine degradation	valine degradation I	Pantothenate and CoA biosynthesis__Valine, leucine and isoleucine biosynthesis__Valine, leucine and isoleucine degradation	Branched-chain amino acid catabolism	602
	2-oxoglutarate + l-leucine <==> 4-methyl-2-oxopentanoate + l-glutamate	2-oxoglutarate + l-leucine <==> 4-methyl-2-oxopentanoate + l-glutamate	2-oxoglutarate + l-leucine <==> 4-methyl-2-oxopentanoate + l-glutamate	2-oxoglutarate + l-leucine <==> 4-methyl-2-oxopentanoate + l-glutamate	2-oxoglutarate + l-leucine <==> alpha-ketoisocaproate + l-glutamate	2.6.1.6	2.6.1.42__2.6.1.6	2.6.1.42	2.6.1.42	2.6.1.42	586__587	586__587	586__587	586__587	586__587	Valine, Leucine, and Isoleucine Metabolism	Valine, leucine and isoleucine degradation	leucine degradation I	Valine, leucine and isoleucine biosynthesis__Valine, leucine and isoleucine degradation	Branched-chain amino acid catabolism	776
	(s)-3-hydroxy-2-methylbutyryl-coa + nicotinamide adenine dinucleotide <==> 2-methyl-3-acetoacetyl-coa + h+ + nicotinamide adenine dinucleotide - reduced	(2s,3s)-3-hydroxy-2-methylbutanoyl-coa + nad+ <==> 2-methylacetoacetyl-coa + nadh	2-methyl-3-hydroxybutyryl-coa + nad+ <==> 2-methylacetoacetyl-coa + h+ + nadh	(2s,3s)-3-hydroxy-2-methylbutanoyl-coa + nad+ <==> 2-methylacetoacetyl-coa + h+ + nadh	alpha-methyl-beta-hydroxybutyryl-coa + nad+ <==> alpha-methylacetoacetyl-coa + h+ + nadh	1.1.1.35	1.1.1.178__1.1.1.35	1.1.1.178	1.1.1.178__1.1.1.35	1.1.1.35	3028	1962__3028__3033__3295	3028	1962__3028__3033	3028	Valine, Leucine, and Isoleucine Metabolism	Valine, leucine and isoleucine degradation	isoleucine degradation I	Valine, leucine and isoleucine degradation	Branched-chain amino acid catabolism	956
	2-methyl-3-acetoacetyl-coa + coenzyme a <==> acetyl-coa + propanoyl-coa	acetyl-coa + propanoyl-coa <==> 2-methylacetoacetyl-coa + coa	2-methylacetoacetyl-coa + coenzyme a <==> acetyl-coa + propanoyl-coa	2-methylacetoacetyl-coa + coa <==> acetyl-coa + propanoyl-coa	alpha-methylacetoacetyl-coa + coa-sh <==> acetyl-coa + propionyl-coa	2.3.1.9	2.3.1.16	2.3.1.9	2.3.1.16	2.3.1.9	38	10449__3030__3032	30__3032__38	10449__30__3032	38	Valine, Leucine, and Isoleucine Metabolism	Valine, leucine and isoleucine degradation	isoleucine degradation I	Valine, leucine and isoleucine degradation	Branched-chain amino acid catabolism	1913
	hydroxymethylglutaryl-coa <==> acetoacetate + acetyl-coa	(s)-3-hydroxy-3-methylglutaryl-coa <==> acetoacetate + acetyl-coa	(s)-3-hydroxy-3-methylglutaryl-coa <==> acetoacetate + acetyl-coa	(s)-3-hydroxy-3-methylglutaryl-coa <==> acetoacetate + acetyl-coa	beta-hydroxy-beta-methylglutaryl-coa <==> acetoacetate + acetyl-coa	4.1.3.4	4.1.3.4	4.1.3.4	4.1.3.4	4.1.3.4	3155__54511	3155	3155__54511	3155	3155	Cholesterol Metabolism	Valine, leucine and isoleucine degradation	ketogenesis__leucine degradation I__mevalonate degradation	Butanoate metabolism__Synthesis and degradation of ketone bodies__Valine, leucine and isoleucine degradation	Formation of Acetoacetic Acid	2802
	3-methylglutaconyl-coa + h2o <==> hydroxymethylglutaryl-coa	(s)-3-hydroxy-3-methylglutaryl-coa <==> 3-methylglutaconyl-coa + h2o	3-methylglutaconyl-coa + h2o <==> (s)-3-hydroxy-3-methylglutaryl-coa	(s)-3-hydroxy-3-methylglutaryl-coa <==> 3-methylglutaconyl-coa + h2o	beta-methylglutaconyl-coa + h2o <==> beta-hydroxy-beta-methylglutaryl-coa	4.2.1.18	4.2.1.18	4.2.1.18	4.2.1.18	4.2.1.18	549	549	549	549	549	Valine, Leucine, and Isoleucine Metabolism	Valine, leucine and isoleucine degradation	leucine degradation I	Valine, leucine and isoleucine degradation	Branched-chain amino acid catabolism	3101
	flavin adenine dinucleotide oxidized + isovaleryl-coa <==> 3-methylbut-2-enoyl-coa + flavin adenine dinucleotide reduced	3-methylbutanoyl-coa + fad <==> 3-methylcrotonyl-coa + fadh2	fad + h+ + isovaleryl-coa <==> 3-methylcrotonyl-coa + fadh2	3-methylbutanoyl-coa + fad <==> 3-methylcrotonyl-coa + fadh2	fad + isovaleryl-coa <==> beta-methylcrotonyl-coa + fadh2	1.3.99.10	1.3.99.10__1.3.99.3	1.3.99.10	1.3.99.10__1.3.99.3	1.3.99.10	3712	33__34__36__3712	3712	34__3712	3712	Valine, Leucine, and Isoleucine Metabolism	Valine, leucine and isoleucine degradation	leucine degradation I	Valine, leucine and isoleucine degradation	Branched-chain amino acid catabolism	6084
	h2o + trans-2-methylbut-2-enoyl-coa <==> (s)-3-hydroxy-2-methylbutyryl-coa	(2s,3s)-3-hydroxy-2-methylbutanoyl-coa <==> 2-methylbut-2-enoyl-coa + h2o	2-methyl-crotonyl-coa + h2o <==> 2-methyl-3-hydroxybutyryl-coa	2-methylbut-2-enoyl-coa + h2o <==> (2s,3s)-3-hydroxy-2-methylbutanoyl-coa	h2o + tiglyl-coa <==> alpha-methyl-beta-hydroxybutyryl-coa	4.2.1.17	4.2.1.17	4.2.1.17	4.2.1.17	4.2.1.17	1892__3030__3032	1892__1962__3030__3032	1892__1962__3030	1892__1962__3030		Valine, Leucine, and Isoleucine Metabolism	Valine, leucine and isoleucine degradation	isoleucine degradation I	Valine, leucine and isoleucine degradation	Branched-chain amino acid catabolism	6221
	2-methylprop-2-enoyl-coa + h2o <==> (s)-3-hydroxyisobutyryl-coa	2-methylprop-2-enoyl-coa + h2o <==> (s)-3-hydroxyisobutyryl-coa	h2o + methylacrylyl-coa <==> (s)-3-hydroxy-isobutyryl-coa	2-methylprop-2-enoyl-coa + h2o <==> (s)-3-hydroxyisobutyryl-coa	h2o + methacrylyl-coa <==> beta-hydroxyisobutyryl-coa	4.2.1.17	4.2.1.17	4.2.1.17	4.2.1.17	4.2.1.17	1892__3030__3032	1892__1962__3030__3032	1892__1962__3030	1892__1962__3030		Valine, Leucine, and Isoleucine Metabolism	Valine, leucine and isoleucine degradation	valine degradation I	Valine, leucine and isoleucine degradation	Branched-chain amino acid catabolism	6575
	h2o + thiamin triphosphate <==> h+ + phosphate + thiamine diphosphate	h2o + thiamin triphosphate <==> orthophosphate + thiamin diphosphate	h2o + thiamin triphosphate <==> h+ + phosphate + thiamine diphosphate	h2o + thiamin triphosphate <==> orthophosphate + thiamin diphosphate	h2o + thiamin triphosphate <==> orthophosphate + thiamin diphosphate	3.6.1.28	3.6.1.28	3.6.1.28	3.6.1.28	3.6.1.28	79178	79178	79178	79178	79178	Thiamine Metabolism	Vitamin B1 (thiamin) metabolism		Thiamine metabolism	Vitamin B1 (thiamin) metabolism	2541
	atp + thiamin <==> amp + h+ + thiamine diphosphate	atp + thiamin <==> amp + thiamin diphosphate	atp + thiamin <==> amp + h+ + thiamine diphosphate	atp + thiamine <==> amp + thiamin diphosphate	atp + thiamin <==> amp + thiamin diphosphate	2.7.6.2	2.7.6.2	2.7.6.2	2.7.6.2	2.7.6.2	27010	27010	27010	27010	27010	Thiamine Metabolism	Vitamin B1 (thiamin) metabolism		Thiamine metabolism	Vitamin B1 (thiamin) metabolism	4871
	atp + fmn + h+ <==> diphosphate + flavin adenine dinucleotide oxidized	atp + fmn <==> fad + pyrophosphate	atp + fmn + h+ <==> diphosphate + fad	atp + fmn <==> diphosphate + fad	atp + flavin mononucleotide <==> fad + pyrophosphate	2.7.7.2	2.7.7.2	2.7.7.2	2.7.7.2	2.7.7.2	80308	80308	80308	80308	80308	Riboflavin Metabolism	Vitamin B2 (riboflavin) metabolism	flavin biosynthesis IV (mammalian)	Riboflavin metabolism	Vitamin B2 (riboflavin) metabolism	1331
	atp + riboflavin <==> adp + fmn + h+	atp + riboflavin <==> adp + fmn	atp + riboflavin <==> adp + fmn + h+	atp + riboflavin <==> adp + fmn	atp + riboflavin <==> adp + flavin mononucleotide	2.7.1.26	2.7.1.26	2.7.1.26	2.7.1.26	2.7.1.26	55312	55312	55312	55312	55312	Riboflavin Metabolism	Vitamin B2 (riboflavin) metabolism	flavin biosynthesis IV (mammalian)	Riboflavin metabolism	Vitamin B2 (riboflavin) metabolism	1370
	5-phospho-alpha-d-ribose 1-diphosphate + h+ + quinolinate <==> co2 + diphosphate + nicotinate d-ribonucleotide	co2 + nicotinate d-ribonucleotide + pyrophosphate <==> 5-phospho-alpha-d-ribose 1-diphosphate + pyridine-2,3-dicarboxylate	5-phospho-alpha-d-ribose 1-diphosphate + h+ + quinolinate <==> co2 + diphosphate + nicotinate mononucleotide	5-phospho-alpha-d-ribose 1-diphosphate + quinolinate <==> co2 + diphosphate + nicotinate d-ribonucleotide	h+ + prpp + quinolinate <==> co2 + nicotinate d-ribonucleotide + pyrophosphate	2.4.2.19	2.4.2.19	2.4.2.19	2.4.2.19	2.4.2.19	23475	23475	23475	23475	23475	NAD Metabolism	Vitamin B3 (nicotinate and nicotinamide) metabolism	NAD biosynthesis I (from aspartate)__NAD biosynthesis from 2-amino-3-carboxymuconate semialdehyde	Nicotinate and nicotinamide metabolism	Nicotinate metabolism	1076
	atp + h+ + nicotinate d-ribonucleotide <==> deamino-nad+ + diphosphate	atp + nicotinate d-ribonucleotide <==> deamino-nad+ + pyrophosphate	atp + h+ + nicotinate mononucleotide <==> diphosphate + nicotinate adenine dinucleotide	atp + nicotinate d-ribonucleotide <==> deamino-nad+ + diphosphate	atp + nicotinate d-ribonucleotide <==> deamino-nad+ + pyrophosphate	2.7.7.18	2.7.7.1__2.7.7.18	2.7.7.18	2.7.7.1__2.7.7.18	2.7.7.1	23057__349565__5167__5168__5169__64802	23057__349565__64802	23057__349565__64802	23057__349565__64802	23057__349565__64802	NAD Metabolism	Vitamin B3 (nicotinate and nicotinamide) metabolism	NAD biosynthesis I (from aspartate)__NAD biosynthesis from 2-amino-3-carboxymuconate semialdehyde	Nicotinate and nicotinamide metabolism	Nicotinate metabolism	4164
	atp + nicotinamide adenine dinucleotide <==> adp + h+ + nicotinamide adenine dinucleotide phosphate	atp + nad+ <==> adp + nadp+	atp + nad+ <==> adp + h+ + nadp+	atp + nad+ <==> adp + nadp+	atp + nad+ <==> adp + nadp+	2.7.1.23	2.7.1.23	2.7.1.23	2.7.1.23	2.7.1.23	65220	65220	65220	65220	65220	NAD Metabolism	Vitamin B3 (nicotinate and nicotinamide) metabolism	NAD phosphorylation and dephosphorylation	Nicotinate and nicotinamide metabolism	Nicotinate metabolism	5401
	atp + deamino-nad+ + h2o + l-glutamine <==> amp + diphosphate + h+ + l-glutamate + nicotinamide adenine dinucleotide	atp + deamino-nad+ + h2o + l-glutamine <==> amp + l-glutamate + nad+ + pyrophosphate	atp + h2o + l-glutamine + nicotinate adenine dinucleotide <==> amp + diphosphate + h+ + l-glutamate + nad+	atp + deamino-nad+ + h2o + l-glutamine <==> amp + diphosphate + l-glutamate + nad+	atp + deamino-nad+ + h2o + l-glutamine <==> amp + l-glutamate + nad+ + pyrophosphate	6.3.5.1	6.3.5.1	6.3.5.1	6.3.5.1	6.3.5.1	55191	55191	55191	55191	55191	NAD Metabolism	Vitamin B3 (nicotinate and nicotinamide) metabolism	NAD biosynthesis I (from aspartate)__NAD biosynthesis from 2-amino-3-carboxymuconate semialdehyde	Nicotinate and nicotinamide metabolism	Nicotinate metabolism	5630
	h+ + nicotinamide adenine dinucleotide - reduced + nicotinamide adenine dinucleotide phosphate <==> h+ + nicotinamide adenine dinucleotide + nicotinamide adenine dinucleotide phosphate - reduced	nad+ + nadph <==> nadh + nadp+	h+ + nad+ + nadph <==> h+ + nadh + nadp+__nad+ + nadph <==> nadh + nadp+	nad+ + nadph <==> nadh + nadp+	h+ + nad+ + nadph <==> h+ + nadh + nadp+	1.6.1.1	1.6.1.1__1.6.1.2	1.6.1.2	1.6.1.2		23530	23530	23530	23530	23530	NAD Metabolism	Vitamin B3 (nicotinate and nicotinamide) metabolism	NAD phosphorylation and dephosphorylation	Nicotinate and nicotinamide metabolism	Citric acid cycle (TCA cycle)	6408
	(r)-pantothenate + atp <==> adp + d-4'-phosphopantothenate + h+	atp + pantothenate <==> adp + d-4'-phosphopantothenate	(r)-pantothenate + atp <==> adp + d-4'-phosphopantothenate + h+	atp + pantothenate <==> adp + d-4'-phosphopantothenate	atp + pantothenate <==> adp + phospho-pantothenate	2.7.1.33	2.7.1.33	2.7.1.33	2.7.1.33	2.7.1.33	53354__55229__79646__80025	53354__55229__79646__80025	53354__55229__79646__80025	53354__55229__79646__80025	53354__55229__79646__80025	CoA Biosynthesis	Vitamin B5 - CoA biosynthesis from pantothenate	coenzyme A biosynthesis	Pantothenate and CoA biosynthesis	Coenzyme A biosynthesis	1503
	h+ + n-((r)-4-phosphopantothenoyl)-l-cysteine <==> co2 + pantetheine 4'-phosphate	(r)-4'-phosphopantothenoyl-l-cysteine <==> co2 + pantetheine 4'-phosphate	h+ + r-4'-phosphopantothenoyl-l-cysteine <==> 4'-phosphopantetheine + co2	(r)-4'-phosphopantothenoyl-l-cysteine <==> co2 + pantetheine 4'-phosphate	phosphopantothenoylcysteine <==> 4' phosphopantetheine + co2	4.1.1.36	4.1.1.36	4.1.1.36	4.1.1.36	4.1.1.36	60490		60490	60490	60490	CoA Biosynthesis	Vitamin B5 - CoA biosynthesis from pantothenate	coenzyme A biosynthesis	Pantothenate and CoA biosynthesis	Coenzyme A biosynthesis	1986
	atp + dephospho-coa <==> adp + coenzyme a + h+	atp + dephospho-coa <==> adp + coa	atp + dephospho-coa <==> adp + coenzyme a + h+	atp + dephospho-coa <==> adp + coa	atp + dephospho-coa <==> adp + coa-sh	2.7.1.24	2.7.1.24	2.7.1.24	2.7.1.24	2.7.1.24	80347	80347	80347	80347	80347	CoA Biosynthesis	Vitamin B5 - CoA biosynthesis from pantothenate	coenzyme A biosynthesis	Pantothenate and CoA biosynthesis	Coenzyme A biosynthesis	2553
	atp + h+ + pantetheine 4'-phosphate <==> dephospho-coa + diphosphate	atp + pantetheine 4'-phosphate <==> dephospho-coa + pyrophosphate	4'-phosphopantetheine + atp + h+ <==> dephospho-coa + diphosphate	atp + pantetheine 4'-phosphate <==> dephospho-coa + diphosphate	4' phosphopantetheine + atp <==> dephospho-coa + pyrophosphate	2.7.7.3	2.7.7.3	2.7.7.3	2.7.7.3	2.7.7.3	80347	80347	80347	80347	80347	CoA Biosynthesis	Vitamin B5 - CoA biosynthesis from pantothenate	coenzyme A biosynthesis	Pantothenate and CoA biosynthesis	Coenzyme A biosynthesis	3035
	o2 + pyridoxine 5'-phosphate <==> hydrogen peroxide + pyridoxal 5'-phosphate	oxygen + pyridoxine phosphate <==> h2o2 + pyridoxal phosphate	oxygen + pyridoxine-5'-phosphate <==> hydrogen peroxide + pyridoxal 5'-phosphate	oxygen + pyridoxine phosphate <==> hydrogen peroxide + pyridoxal phosphate	oxygen + pyridoxine phosphate <==> h2o2 + pyridoxal phosphate	1.4.3.5	1.4.3.5	1.4.3.5	1.4.3.5	1.4.3.5	55163	55163	55163	55163	55163	Vitamin B6 Metabolism	Vitamin B6 (pyridoxine) metabolism	pyridoxal 5'-phosphate salvage pathway	Vitamin B6 metabolism	Vitamins B6 activation to pyridoxal phosphate	4162
	atp + pyridoxine <==> adp + h+ + pyridoxine 5'-phosphate	atp + pyridoxine <==> adp + pyridoxine phosphate	atp + pyridoxine <==> adp + h+ + pyridoxine-5'-phosphate	atp + pyridoxine <==> adp + pyridoxine phosphate	atp + pyridoxine <==> adp + pyridoxine phosphate	2.7.1.35	2.7.1.35		2.7.1.35	2.7.1.35	8566	8566	8566	8566	8566	Vitamin B6 Metabolism	Vitamin B6 (pyridoxine) metabolism	pyridoxal 5'-phosphate salvage pathway	Vitamin B6 metabolism	Vitamins B6 activation to pyridoxal phosphate	4821
	atp + pyridoxal <==> adp + h+ + pyridoxal 5'-phosphate	atp + pyridoxal <==> adp + pyridoxal phosphate	atp + pyridoxal <==> adp + h+ + pyridoxal 5'-phosphate	atp + pyridoxal <==> adp + pyridoxal phosphate	atp + pyridoxal <==> adp + pyridoxal phosphate	2.7.1.35	2.7.1.35	2.7.1.35	2.7.1.35	2.7.1.35	8566	8566	8566	8566	8566	Vitamin B6 Metabolism	Vitamin B6 (pyridoxine) metabolism	pyridoxal 5'-phosphate salvage pathway	Vitamin B6 metabolism	Vitamins B6 activation to pyridoxal phosphate	6512
	atp + pyridoxamine <==> adp + h+ + pyridoxamine 5'-phosphate	atp + pyridoxamine <==> adp + pyridoxamine phosphate	atp + pyridoxamine <==> adp + h+ + pyridoxamine 5'-phosphate	atp + pyridoxamine <==> adp + pyridoxamine phosphate	atp + pyridoxamine <==> adp + pyridoxamine phosphate	2.7.1.35	2.7.1.35	2.7.1.35	2.7.1.35	2.7.1.35	8566	8566		8566	8566	Vitamin B6 Metabolism	Vitamin B6 (pyridoxine) metabolism	pyridoxal 5'-phosphate salvage pathway	Vitamin B6 metabolism	Vitamins B6 activation to pyridoxal phosphate	6864
	7,8-dihydrofolate + h+ + nicotinamide adenine dinucleotide phosphate - reduced <==> 5,6,7,8-tetrahydrofolate + nicotinamide adenine dinucleotide phosphate	nadp+ + tetrahydrofolate <==> dihydrofolate + h+ + nadph	7,8-dihydrofolate monoglutamate + h+ + nadph <==> nadp+ + tetrahydrofolate	nadp+ + tetrahydrofolate <==> dihydrofolate + h+ + nadph	dihydrofolate + h+ + nadph <==> nadp+ + tetrahydrofolate	1.5.1.3	1.5.1.3	1.5.1.3	1.5.1.3		1719	1719	1719	1719	1719__573971	Folate Metabolism	Vitamin B9 (folate) metabolism		Folate biosynthesis__One carbon pool by folate	Metabolism of folate and pterines	4766
	25-hydroxyvitamin d3 + h+ + nicotinamide adenine dinucleotide phosphate - reduced + o2 <==> 1-alpha,25-dihydroxyvitamin d3 + h2o + nicotinamide adenine dinucleotide phosphate	calcidiol + nadph + oxygen <==> calcitriol + h2o + nadp+	calcidiol + h+ + nadph + oxygen <==> calcitriol + h2o + nadp+	calcidiol + h+ + nadph + oxygen <==> calcitriol + h2o + nadp+	calcidiol + h+ + nadph + oxygen <==> calcitriol + h2o + nadp+		1.14.13.13	1.14.13.13	1.14.13.13	1.14.13.13	1594	1594	1594	1594	1594	Vitamin D	Vitamin D3 (cholecalciferol) metabolism	1,25-dihydroxyvitamin D3 biosynthesis	Steroid biosynthesis	Vitamin D (calciferol) metabolism__Vitamins	1204
	h+ + nicotinamide adenine dinucleotide phosphate - reduced + o2 + vitamin d3 <==> 25-hydroxyvitamin d3 + h2o + nicotinamide adenine dinucleotide phosphate	h+ + nadph + oxygen + vitamin d3 <==> calcidiol + h2o + nadp+	h+ + nadph + oxygen + vitamin d3 <==> calcidiol + h2o + nadp+	h+ + nadph + oxygen + vitamin d3 <==> calcidiol + h2o + nadp+	h+ + nadph + oxygen + vitamin d3 <==> calcidiol + h2o + nadp+						1593	1593		120227	120227	Vitamin D	Vitamin D3 (cholecalciferol) metabolism	1,25-dihydroxyvitamin D3 biosynthesis	Steroid biosynthesis	Vitamin D (calciferol) metabolism__Vitamins	1912
	d-glucose 1-phosphate + h+ + utp <==> diphosphate + udpglucose	d-glucose 1-phosphate + utp <==> pyrophosphate + udpglucose	alpha-d-glucose 1-phosphate + h+ + utp <==> diphosphate + udp-d-glucose	d-glucose 1-phosphate + utp <==> diphosphate + udp-glucose	d-glucose 1-phosphate + utp <==> pyrophosphate + udp-glucose	2.7.7.9	2.7.7.9	2.7.7.9	2.7.7.9	2.7.7.9	7359__7360	7360	7360	7360	7360	Galactose metabolism		colanic acid building blocks biosynthesis__glycogen biosynthesis II (from UDP-D-Glucose)	Amino sugar and nucleotide sugar metabolism__Galactose metabolism__Pentose and glucuronate interconversions__Starch and sucrose metabolism	Formation of the active cofactor, UDP-glucuronate__Glycogen synthesis	2451
	h2o + nicotinamide adenine dinucleotide + udpglucose <==> h+ + nicotinamide adenine dinucleotide - reduced + udp-d-glucuronate	h2o + nad+ + udpglucose <==> h+ + nadh + udpglucuronate	h2o + nad+ + udp-d-glucose <==> h+ + nadh + udp-d-glucuronate	h2o + nad+ + udp-glucose <==> h+ + nadh + udp-glucuronate	h2o + nad+ + udp-glucose <==> h+ + nadh + udp-glucuronic acid	1.1.1.22	1.1.1.22	1.1.1.22	1.1.1.22	1.1.1.22	7358	7358	7358	7358	7358	Starch and Sucrose Metabolism		UDP-D-xylose and UDP-D-glucuronate biosynthesis__colanic acid building blocks biosynthesis	Amino sugar and nucleotide sugar metabolism__Ascorbate and aldarate metabolism__Pentose and glucuronate interconversions__Starch and sucrose metabolism	Formation of the active cofactor, UDP-glucuronate	4780
	acetyl-coa <==> acetyl-coa	acetyl-coa <==> acetyl-coa	acetyl-coa <==> acetyl-coa		acetyl-coa <==> acetyl-coa						9197	9197	9197		9197	Transport, Endoplasmic Reticular__Transport, Extracellular__Transport, Nuclear	3-oxo-10R-octadecatrienoate beta-oxidation__De novo fatty acid biosynthesis			Transport of vitamins, nucleosides, and related molecules	6793
	ctp + n-acetylneuraminate <==> cmp-n-acetylneuraminate + diphosphate	ctp + n-acetylneuraminate <==> cmp-n-acetylneuraminate + pyrophosphate	ctp + n-acetylneuraminate <==> cmp-n-acetylneuraminate + diphosphate	ctp + n-acetylneuraminate <==> cmp-n-acetylneuraminate + diphosphate		2.7.7.43	2.7.7.43	2.7.7.43	2.7.7.43		55907	55907	55907	55907		Aminosugar Metabolism	Aminosugars metabolism	CMP-N-acetylneuraminate biosynthesis I (eukaryotes)	Amino sugar and nucleotide sugar metabolism		598
	acetyl-coa + d-glucosamine 6-phosphate <==> coenzyme a + h+ + n-acetyl-d-glucosamine 6-phosphate	acetyl-coa + d-glucosamine 6-phosphate <==> coa + n-acetyl-d-glucosamine 6-phosphate	acetyl-coa + d-glucosamine-6-phosphate <==> coenzyme a + h+ + n-acetyl-d-glucosamine-6-phosphate	acetyl-coa + d-glucosamine 6-phosphate <==> coa + n-acetyl-d-glucosamine 6-phosphate		2.3.1.4	2.3.1.4	2.3.1.4	2.3.1.4		64841	64841	64841	64841		Aminosugar Metabolism	Aminosugars metabolism	UDP-N-acetyl-D-glucosamine biosynthesis II	Amino sugar and nucleotide sugar metabolism		905
	h2o + n-acetyl-d-mannosamine 6-phosphate + phosphoenolpyruvate <==> n-acetylneuraminate 9-phosphate + phosphate	n-acetylneuraminate 9-phosphate + orthophosphate <==> h2o + n-acetyl-d-mannosamine 6-phosphate + phosphoenolpyruvate	h2o + n-acetyl-d-mannosamine-6-phosphate + phosphoenolpyruvate <==> n-acetylneuraminate-9-phosphate + phosphate	n-acetylneuraminate 9-phosphate + orthophosphate <==> h2o + n-acetyl-d-mannosamine 6-phosphate + phosphoenolpyruvate			2.5.1.56__2.5.1.57	2.5.1.57	2.5.1.57		54187	54187	54187	54187		Aminosugar Metabolism	Aminosugars metabolism	CMP-N-acetylneuraminate biosynthesis I (eukaryotes)	Amino sugar and nucleotide sugar metabolism		2143
	atp + n-acetyl-d-mannosamine <==> adp + h+ + n-acetyl-d-mannosamine 6-phosphate	atp + n-acetyl-d-mannosamine <==> adp + n-acetyl-d-mannosamine 6-phosphate	atp + n-acetyl-d-mannosamine <==> adp + h+ + n-acetyl-d-mannosamine-6-phosphate	atp + n-acetyl-d-mannosamine <==> adp + n-acetyl-d-mannosamine 6-phosphate		2.7.1.60	2.7.1.60	2.7.1.60	2.7.1.60		10020__55577	10020__55907	10020	10020		Aminosugar Metabolism	Aminosugars metabolism	CMP-N-acetylneuraminate biosynthesis I (eukaryotes)__N-acetylneuraminate and N-acetylmannosamine degradation	Amino sugar and nucleotide sugar metabolism		2565
	n-acetylneuraminate <==> n-acetyl-d-mannosamine + pyruvate	n-acetylneuraminate <==> n-acetyl-d-mannosamine + pyruvate	n-acetylneuraminate <==> n-acetyl-d-mannosamine + pyruvate	n-acetylneuraminate <==> n-acetyl-d-mannosamine + pyruvate		4.1.3.3	4.1.3.3	4.1.3.3	4.1.3.3				80896	80896		Aminosugar Metabolism	Aminosugars metabolism	N-acetylneuraminate and N-acetylmannosamine degradation	Amino sugar and nucleotide sugar metabolism		2573
	d-fructose 6-phosphate + l-glutamine <==> d-glucosamine 6-phosphate + l-glutamate	d-fructose 6-phosphate + l-glutamine <==> d-glucosamine 6-phosphate + l-glutamate	d-fructose-6-phosphate + l-glutamine <==> d-glucosamine-6-phosphate + l-glutamate	d-fructose 6-phosphate + l-glutamine <==> d-glucosamine 6-phosphate + l-glutamate		2.6.1.16	2.6.1.16	2.6.1.16	2.6.1.16		2673__9945	2328__2673__9945	2673__9945	2673__9945		Aminosugar Metabolism	Aminosugars metabolism	UDP-N-acetyl-D-glucosamine biosynthesis II	Alanine, aspartate and glutamate metabolism__Amino sugar and nucleotide sugar metabolism		3264
	h2o + n-acetyl-d-glucosamine 6-phosphate <==> acetate + d-glucosamine 6-phosphate	h2o + n-acetyl-d-glucosamine 6-phosphate <==> acetate + d-glucosamine 6-phosphate	h2o + n-acetyl-d-glucosamine-6-phosphate <==> acetate + d-glucosamine-6-phosphate	h2o + n-acetyl-d-glucosamine 6-phosphate <==> acetate + d-glucosamine 6-phosphate		3.5.1.25	3.5.1.25	3.5.1.25	3.5.1.25		51005	51005	51005	51005		Aminosugar Metabolism	Aminosugars metabolism	N-acetylglucosamine degradation I__N-acetylglucosamine degradation II	Amino sugar and nucleotide sugar metabolism		4875
	h+ + l-glutamine + sodium <==> h+ + l-glutamine + sodium__l-glutamine + sodium <==> l-glutamine + sodium	Na+ + h+ + l-glutamine <==> Na+ + h+ + l-glutamine__Na+ + l-glutamine <==> Na+ + l-glutamine	h+ + l-glutamine + na+ <==> h+ + l-glutamine + na+__l-glutamine + na+ <==> l-glutamine + na+		h+ + l-glutamine + sodium ion <==> h+ + l-glutamine + sodium ion__l-glutamine + sodium ion <==> l-glutamine + sodium ion						10991__11254__54407__55089__81539__92745	10991__11254__54407__55089__81539__92745	81539__92745		10991__340024__54407__55117__81539__92745	Transport, Extracellular	Aminosugars metabolism			Amino acid transport across the plasma membrane__Na+/Cl- dependent neurotransmitter transporters	6839
	dehydroepiandrosterone + nicotinamide adenine dinucleotide <==> androstenedione + h+ + nicotinamide adenine dinucleotide - reduced	3beta-hydroxyandrost-5-en-17-one + nad+ <==> androst-4-ene-3,17-dione + h+ + nadh		dehydroepiandrosterone + nad+ <==> androstenedione + h+ + nadh	dehydroepiandrosterone + nad+ <==> 4-androstene-3, 17-dione + h+ + nadh		1.1.1.145__5.3.3.1		1.1.1.145__5.3.3.1	5.3.3.1	3284	3283__3284		3283__3284	3283__3284	Steroid Metabolism	Androgen and estrogen biosynthesis and metabolism		Steroid hormone biosynthesis	Androgen biosynthesis	846
	3'-phosphoadenylyl sulfate + dehydroepiandrosterone <==> adenosine 3',5'-bisphosphate + dehydroepiandrosterone sulfate + h+	3'-phosphoadenylyl sulfate + 3beta-hydroxyandrost-5-en-17-one <==> 3beta-hydroxyandrost-5-en-17-one 3-sulfate + adenosine 3',5'-bisphosphate + h+		3'-phosphoadenylyl sulfate + dehydroepiandrosterone <==> adenosine 3',5'-bisphosphate + dehydroepiandrosterone sulfate	dehydroepiandrosterone + paps <==> dehydroepiandrosterone sulfate + pap	2.8.2.2	2.8.2.4		2.8.2.2	2.8.2.15	6783__6822	6783		6820	6783__6820__6822	Steroid Metabolism	Androgen and estrogen biosynthesis and metabolism		Steroid hormone biosynthesis	Cytosolic sulfonation of small molecules	4972
	estrone + h+ + nicotinamide adenine dinucleotide phosphate - reduced <==> estradiol + nicotinamide adenine dinucleotide phosphate	estradiol-17beta + nadp+ <==> estrone + h+ + nadph		estradiol + nadp+ <==> estrone + h+ + nadph	estrone + h+ + nadph <==> beta-estradiol + nadp+	1.1.1.62	1.1.1.62		1.1.1.62	1.1.1.62	3292__51478__7923	3292__3293__3294__50700__51144__51478__7923__8644		3292__3294__51144__51478__7923__8630	3292	Steroid Metabolism	Androgen and estrogen biosynthesis and metabolism		Steroid hormone biosynthesis	Estrogen biosynthesis	6063
	dehydroepiandrosterone sulfate + h2o <==> dehydroepiandrosterone + h+ + sulfate	3beta-hydroxyandrost-5-en-17-one 3-sulfate + h2o <==> 3beta-hydroxyandrost-5-en-17-one + sulfate	3-beta-hydroxyandrost-5-en-17-one 3-sulfate + h2o <==> 3-beta-hydroxyandrost-5-en-17-one + h+ + sulfate	dehydroepiandrosterone sulfate + h2o <==> dehydroepiandrosterone + sulfate		3.1.6.2	3.1.6.2	3.1.6.2	3.1.6.2		412	412	412	412		Steroid Metabolism	Androgen and estrogen biosynthesis and metabolism		Steroid hormone biosynthesis		6945
	arachidonic acid + o2 <==> 12r-hydroperoxyeicosatetraenoate__arachidonic acid + o2 <==> 12-hydroperoxyeicosa-5,8,10,14-tetraenoate	arachidonate + oxygen <==> 12(s)-hpete	arachidonate + oxygen <==> (5z,8z,10e,14z)-(12s)-12-hydroperoxyicosa-5,8,10,14-tetraenoate	(5z,8z,11z,14z)-icosatetraenoic acid + oxygen <==> 12(s)-hpete		1.13.11.31	1.13.11.31	1.13.11.31	1.13.11.31		239__242	239	239	239		Eicosanoid Metabolism	Arachidonic acid metabolism		Arachidonic acid metabolism		1264
	arachidonic acid + o2 <==> 15-hydroperoxyeicosatetraenoic acid	arachidonate + oxygen <==> 15(s)-hpete	arachidonate + oxygen <==> (5z,8z,11z,13e)-(15s)-15-hydroperoxyicosa-5,8,11,13-tetraenoate	(5z,8z,11z,14z)-icosatetraenoic acid + oxygen <==> 15(s)-hpete		1.13.11.33	1.13.11.33	1.13.11.33	1.13.11.33		246__247	246__247	246__247	246__247		Eicosanoid Metabolism	Arachidonic acid metabolism		Arachidonic acid metabolism		4067
		3alpha,7alpha,12alpha-trihydroxy-5beta-cholestane + h+ + nadph + oxygen <==> 3alpha,7alpha,12alpha,26-tetrahydroxy-5beta-cholestane + h2o + nadp+	5beta-cholestane-3alpha,7alpha,12alpha-triol + h+ + nadph + oxygen <==> (25r)-5beta-cholestane-3alpha,7alpha,12alpha,26-tetraol + h2o + nadp+	3alpha,7alpha,12alpha-trihydroxy-5beta-cholestane + nadph + oxygen <==> 3alpha,7alpha,12alpha,26-tetrahydroxy-5beta-cholestane + h2o + nadp+	5beta-cholestan-3alpha, 7alpha, 12alpha-triol + h+ + nadph + oxygen <==> 5beta-cholestan-3alpha,7alpha,12alpha,27-tetrol + h2o + nadp+		1.14.13.15	1.14.13.15	1.14.13.15			1593	120227__1593	1593	1593		Bile acid biosynthesis	bile acid biosynthesis, neutral pathway	Primary bile acid biosynthesis	Synthesis of bile acids and bile salts via 7alpha-hydroxycholesterol	107
		chenodeoxyglycocholoyl-coa + propanoyl-coa <==> 3alpha,7alpha-dihydroxy-5beta-24-oxocholestanoyl-coa + coa	3alpha,7alpha-dihydroxy-24-oxo-5beta-cholestanoyl coa + coenzyme a <==> chenodeoxycholoyl-coa + propanoyl-coa	3alpha,7alpha-dihydroxy-5beta-24-oxocholestanoyl-coa + coa <==> chenodeoxycholoyl-coa + propanoyl-coa	3alpha,7alpha-dihydroxy-5beta-cholest-24-one-coa + coa-sh <==> chenodeoxycholoyl-coa + propionyl-coa		2.3.1.16	2.3.1.176	2.3.1.176	2.3.1.154		30	6342	6342	6342		Bile acid biosynthesis	bile acid biosynthesis, neutral pathway	Primary bile acid biosynthesis	Synthesis of bile acids and bile salts via 7alpha-hydroxycholesterol	3149
	glycine + sodium <==> glycine + sodium	Na+ + glycine <==> Na+ + glycine	glycine + na+ <==> glycine + na+__glycine + h+ + na+ <==> glycine + h+ + na+		glycine + h+ + sodium ion <==> glycine + h+ + sodium ion__glycine + sodium ion <==> glycine + sodium ion						11254__54407__55089__81539	11254__54407__55089__81539	348932__6536__9152__92745		340024__54407__92745	Transport, Extracellular	Bile acid biosynthesis			Amino acid transport across the plasma membrane__Na+/Cl- dependent neurotransmitter transporters	4886
	glycine <==> glycine__glycine + h+ <==> glycine + h+	glycine <==> glycine__glycine + h+ <==> glycine + h+	glycine + h+ <==> glycine + h+__glycine <==> glycine		glycine <==> glycine__glycine + h+ <==> glycine + h+						206358	140679__206358__55089__6509__6510__92745	140679__206358		121260__140679__153201__206358__23428__348932__51296__56301__6520__6564__6565	Transport, Extracellular__Transport, Lysosomal__Transport, Mitochondrial__Transport, Peroxisomal	Bile acid biosynthesis__Histidine metabolism__Porphyrin metabolism			Amino acid transport across the plasma membrane__Na+/Cl- dependent neurotransmitter transporters__Proton-coupled neutral amino acid transporters__Proton/oligonucleotide cotransporters__Transport of inorganic cations/anions and amino acids/oligopeptides	5239
	2-amino-4-hydroxy-6-(erythro-1,2,3-trihydroxypropyl)dihydropteridine triphosphate <==> 6-pyruvoyl-5,6,7,8-tetrahydropterin + inorganic triphosphate	2-amino-4-hydroxy-6-(erythro-1,2,3-trihydroxypropyl)dihydropteridine + h2o <==> 6-pyruvoyltetrahydropterin + triphosphate	7,8-dihydroneopterin triphosphate + h+ <==> 6-pyruvoyl tetrahydropterin + pppi	2-amino-4-hydroxy-6-(erythro-1,2,3-trihydroxypropyl)dihydropteridine triphosphate <==> 6-pyruvoyltetrahydropterin + triphosphate		4.2.3.12	4.2.3.12	4.2.3.12	4.2.3.12		5805	5805	5805	5805		Tetrahydrobiopterin	Biopterin metabolism	tetrahydrobiopterin biosynthesis I__tetrahydrobiopterin biosynthesis II	Folate biosynthesis		2341
	6,7-dihydrobiopterin + h+ + nicotinamide adenine dinucleotide - reduced <==> nicotinamide adenine dinucleotide + tetrahydrobiopterin	dihydrobiopterin + h+ + nadh <==> nad+ + tetrahydrobiopterin		dihydrobiopterin + h+ + nadh <==> nad+ + tetrahydrobiopterin	h+ + nadh + q-dihydrobiopterin <==> nad+ + tetrahydrobiopterin		1.5.1.34		1.5.1.34	1.5.1.34	5860	5860		5860	5860	Tetrahydrobiopterin	Biopterin metabolism		Folate biosynthesis	Phenylalanine and tyrosine catabolism	2410
	l-tyrosine <==> l-tyrosine	h+ + l-tyrosine <==> h+ + l-tyrosine__l-tyrosine <==> l-tyrosine	l-tyrosine <==> l-tyrosine		l-tyrosine <==> l-tyrosine__h+ + l-tyrosine <==> h+ + l-tyrosine						117247	117247__4948	23428__6520__8140		117247__121260__23428__51296__6520__6564__6565__8140	Transport, Extracellular	Biopterin metabolism__Tyrosine metabolism			Amino acid transport across the plasma membrane__Proton/oligonucleotide cotransporters	700
	l-phenylalanine <==> l-phenylalanine	h+ + l-phenylalanine <==> h+ + l-phenylalanine__l-phenylalanine <==> l-phenylalanine	l-phenylalanine <==> l-phenylalanine		h+ + l-phenylalanine <==> h+ + l-phenylalanine__l-phenylalanine <==> l-phenylalanine						117247__124935	117247__124935	23428__6520__8140		117247__121260__124935__23428__51296__6520__6564__6565__8140__8501	Transport, Extracellular	Biopterin metabolism__Tyrosine metabolism			Amino acid transport across the plasma membrane__Proton/oligonucleotide cotransporters	4261
	acetoacetate + atp + coenzyme a <==> acetoacetyl-coa + amp + diphosphate	acetoacetate + atp + coa <==> acetoacetyl-coa + amp + pyrophosphate	acetoacetate + atp + coenzyme a <==> acetoacetyl-coa + amp + diphosphate	acetoacetate + atp + coa <==> acetoacetyl-coa + amp + diphosphate		6.2.1.16	6.2.1.16	6.2.1.16	6.2.1.16		65985		65985	65985		Propanoate Metabolism	Butanoate metabolism		Butanoate metabolism		5623
	cortisone + h+ + nicotinamide adenine dinucleotide phosphate - reduced <==> cortisol + nicotinamide adenine dinucleotide phosphate	cortisol + nadp+ <==> cortisone + h+ + nadph		cortisol + nadp+ <==> cortisone + h+ + nadph	cortisol + nadp+ <==> cortisone + h+ + nadph		1.1.1.146		1.1.1.146		3290	3290__3291		3290__3291	3290	Steroid Metabolism	C21-steroid hormone biosynthesis and metabolism		Steroid hormone biosynthesis	Glucocorticoid biosynthesis	1801
		h+ + malonyl-coa + palmitoyl-coa <==> 3-oxooctadecanoyl-coa + co2 + coa	h+ + malonyl-coa + palmitoyl-coa <==> 3-oxo-stearoyl-coa + co2 + coenzyme a	malonyl-coa + palmitoyl-coa <==> 3-oxostearoyl-coa + co2 + coa	malonyl-coa + palmitoyl-coa <==> 3-oxooctadecanoyl-coa + co2 + coa-sh							5476	64834__79071	79071	54898__64834__79071__83401		De novo fatty acid biosynthesis	stearate biosynthesis I (animals)	Biosynthesis of unsaturated fatty acids	Synthesis of very long-chain fatty acyl-CoAs	466
		h+ + nadph + trans-octadec-2-enoyl-coa <==> nadp+ + stearoyl-coa	h+ + nadph + trans-2,3-stearoyl-coa <==> nadp+ + stearoyl-coa	(2e)-octadecenoyl-coa + h+ + nadph <==> nadp+ + stearoyl-coa	h+ + nadph + trans-octadec-2-enoyl-coa <==> nadp+ + stearoyl-coa				1.3.1.38			51529		55825__9524	9524		De novo fatty acid biosynthesis	stearate biosynthesis I (animals)	Biosynthesis of unsaturated fatty acids	Synthesis of very long-chain fatty acyl-CoAs	6786
	gdp-d-mannose <==> gdp-4-dehydro-6-deoxy-d-mannose + h2o	gdpmannose <==> gdp-4-dehydro-6-deoxy-d-mannose + h2o	gdp-alpha-d-mannose <==> gdp-4-dehydro-6-deoxy-d-mannose + h2o	gdp-mannose <==> gdp-4-dehydro-6-deoxy-d-mannose + h2o		4.2.1.47	4.2.1.47	4.2.1.47	4.2.1.47		2762	2762	2762	2762		Fructose and Mannose Metabolism	Fructose and mannose metabolism	GDP-L-fucose biosynthesis I (from GDP-D-mannose)	Amino sugar and nucleotide sugar metabolism__Fructose and mannose metabolism		1035
	d-sorbitol + nicotinamide adenine dinucleotide <==> d-fructose + h+ + nicotinamide adenine dinucleotide - reduced	d-sorbitol + nad+ <==> d-fructose + h+ + nadh	d-sorbitol + nad+ <==> d-fructose + h+ + nadh	d-sorbitol + nad+ <==> d-fructose + h+ + nadh		1.1.1.14	1.1.1.14	1.1.1.14	1.1.1.14		6652	6652	6652	6652		Fructose and Mannose Metabolism	Fructose and mannose metabolism	sorbitol degradation I	Fructose and mannose metabolism		1449
	atp + l-fucose <==> adp + h+ + l-fucose 1-phosphate	6-deoxy-l-galactose + atp <==> adp + l-fucose 1-phosphate	atp + l-fucose <==> adp + beta-l-fucose 1-phosphate	6-deoxy-l-galactose + atp <==> adp + l-fucose 1-phosphate		2.7.1.52	2.7.1.52	2.7.1.52	2.7.1.52		197258	197258	197258	197258		Fructose and Mannose Metabolism	Fructose and mannose metabolism	GDP-L-fucose biosynthesis II (from L-fucose)	Amino sugar and nucleotide sugar metabolism__Fructose and mannose metabolism		3319
	d-mannose 1-phosphate <==> d-mannose 6-phosphate	d-mannose 6-phosphate <==> d-mannose 1-phosphate	d-mannose 6-phosphate <==> alpha-d-mannose 1-phosphate	d-mannose 6-phosphate <==> d-mannose 1-phosphate		5.4.2.8	5.4.2.8	5.4.2.8	5.4.2.8		5372__5373__55276	5372__5373__55276	5372__5373	5372__5373		Fructose and Mannose Metabolism	Fructose and mannose metabolism	GDP-mannose biosynthesis	Amino sugar and nucleotide sugar metabolism__Fructose and mannose metabolism		4180
	atp + d-mannose <==> adp + d-mannose 6-phosphate + h+	atp + d-mannose <==> adp + d-mannose 6-phosphate	atp + d-mannose <==> adp + d-mannose 6-phosphate + h+	atp + d-mannose <==> adp + d-mannose 6-phosphate		2.7.1.7	2.7.1.1	2.7.1.7	2.7.1.1		2645__3098__3099__3101__80201	3098__3099__3101	80201	3098__3099__3101__80201		Fructose and Mannose Metabolism	Fructose and mannose metabolism		Amino sugar and nucleotide sugar metabolism__Fructose and mannose metabolism		5989
	d-fructose 1,6-bisphosphate + h2o <==> d-fructose 6-phosphate + phosphate	d-fructose 1,6-bisphosphate + h2o <==> d-fructose 6-phosphate + orthophosphate	fructose-1,6-bisphosphate + h2o <==> d-fructose-6-phosphate + phosphate		d-fructose 1,6-bisphosphate + h2o <==> d-fructose 6-phosphate + orthophosphate	3.1.3.11	3.1.3.11	3.1.3.11		3.1.3.11	2203__8789	2203__8789	2203__8789		2203__8789	Glycolysis/Gluconeogenesis	Fructose and mannose metabolism	gluconeogenesis I__glycolysis I__glycolysis II		Gluconeogenesis	6533
	gtp + h+ + l-fucose 1-phosphate <==> diphosphate + gdp-l-fucose	gtp + l-fucose 1-phosphate <==> gdp-l-fucose + pyrophosphate	beta-l-fucose 1-phosphate + gtp + h+ <==> diphosphate + gdp-l-fucose	gtp + l-fucose 1-phosphate <==> diphosphate + gdp-l-fucose		2.7.7.30	2.7.7.30	2.7.7.30	2.7.7.30		8790	8790	8790	8790		Fructose and Mannose Metabolism	Fructose and mannose metabolism	GDP-L-fucose biosynthesis II (from L-fucose)	Amino sugar and nucleotide sugar metabolism__Fructose and mannose metabolism		6690
	d-glucose + h+ <==> d-glucose + h+__d-glucose <==> d-glucose	alpha-d-glucose <==> beta-d-glucose__beta-d-glucose <==> beta-d-glucose__d-glucose + h+ <==> d-glucose + h+__d-glucose <==> d-glucose	alpha-d-glucose <==> beta-d-glucose__beta-d-glucose <==> beta-d-glucose__d-glucose + h+ <==> d-glucose + h+	alpha-d-glucose <==> beta-d-glucose			5.1.3.3	5.1.3.3	5.1.3.3		11182__144195__154091__155184__29988__56606__6513__6514__6515__6517__6523__6524__66035__81031	11182__130589__144195__154091__155184__29988__56606__6513__6514__6515__6517__6523__66035__81031	11182__130589__144195__154091__155184__29988__56606__6513__6514__6515__6517	130589		Transport, Endoplasmic Reticular__Transport, Extracellular__Transport, Golgi Apparatus__Transport, Lysosomal	Fructose and mannose metabolism__Galactose metabolism__Glycolysis and Gluconeogenesis	sucrose degradation	Glycolysis / Gluconeogenesis		6488
	atp + d-galactose <==> adp + alpha-d-galactose 1-phosphate + h+	atp + d-galactose <==> adp + alpha-d-galactose 1-phosphate		atp + d-galactose <==> adp + alpha-d-galactose 1-phosphate	atp + d-galactose <==> adp + alpha-d-galactose 1-phosphate	2.7.1.6	2.7.1.6		2.7.1.6	2.7.1.6	2584__2585	2584__2585		2584__2585	2584	Galactose metabolism	Galactose metabolism		Amino sugar and nucleotide sugar metabolism__Galactose metabolism	Galactose catabolism	3549
	ctp + ethanolamine phosphate + h+ <==> cdpethanolamine + diphosphate	ctp + ethanolamine phosphate <==> cdpethanolamine + pyrophosphate	ctp + h+ + phosphoryl-ethanolamine <==> cdp-ethanolamine + diphosphate	ctp + ethanolamine phosphate <==> cdp-ethanolamine + diphosphate		2.7.7.14	2.7.7.14	2.7.7.14	2.7.7.14		5833	5130__5833	5833	5833		Glycerophospholipid Metabolism	Glycerophospholipid metabolism	phosphatidylethanolamine biosynthesis II	Glycerophospholipid metabolism		98
	choline phosphate + ctp + h+ <==> cdpcholine + diphosphate	choline phosphate + ctp <==> cdpcholine + pyrophosphate	ctp + h+ + phosphoryl-choline <==> cdp-choline + diphosphate	choline phosphate + ctp <==> cdp-choline + diphosphate		2.7.7.15	2.7.7.15	2.7.7.15	2.7.7.15		5130__9468	5130__9468	5130__9468	5130__9468		Glycerophospholipid Metabolism	Glycerophospholipid metabolism	choline biosynthesis III__phosphatidylcholine biosynthesis I	Glycerophospholipid metabolism		1119
	h+ + l-serine + sodium <==> h+ + l-serine + sodium__l-serine + sodium <==> l-serine + sodium	Na+ + l-serine <==> Na+ + l-serine__Na+ + h+ + l-serine <==> Na+ + h+ + l-serine	h+ + l-serine + na+ <==> h+ + l-serine + na+__l-serine + na+ <==> l-serine + na+		l-serine + sodium ion <==> l-serine + sodium ion__h+ + l-serine + sodium ion <==> h+ + l-serine + sodium ion						11254__54407__55089__81539__92745	11254__54407__55089__81539__92745	348932__6509__92745		340024__54407__55117__81539__92745	Transport, Extracellular	Glycerophospholipid metabolism			Amino acid transport across the plasma membrane__Na+/Cl- dependent neurotransmitter transporters	1467
	choline phosphate + h2o <==> choline + phosphate	choline phosphate + h2o <==> choline + orthophosphate	h2o + phosphoryl-choline <==> choline + phosphate	choline phosphate + h2o <==> choline + orthophosphate		2.7.7.15	3.1.3.75	3.1.3.75	3.1.3.75		162466		162466	162466		Glycerophospholipid Metabolism	Glycerophospholipid metabolism		Glycerophospholipid metabolism		1970
	1-alkyl 2-lysoglycerol 3-phosphocholine + acetyl-coa <==> 1-alkyl 2-acteylglycerol 3-phosphocholine + coenzyme a	1-organyl-2-lyso-sn-glycero-3-phosphocholine + acetyl-coa <==> 1-alkyl-2-acetyl-sn-glycero-3-phosphocholine + coa	1-alkyl-sn-glycero-3-phosphocholine + acetyl-coa <==> 1-alkyl-2-acetyl-sn-glycero-3-phosphocholine + coenzyme a	1-organyl-2-lyso-sn-glycero-3-phosphocholine + acetyl-coa <==> 2-acetyl-1-alkyl-sn-glycero-3-phosphocholine + coa			2.3.1.67	2.3.1.67	2.3.1.67				54947__79888	254531__54947__79888		Glycerophospholipid Metabolism	Glycerophospholipid metabolism		Ether lipid metabolism		2898
	atp + choline <==> adp + choline phosphate + h+	atp + choline <==> adp + choline phosphate	atp + choline <==> adp + h+ + phosphoryl-choline	atp + choline <==> adp + choline phosphate		2.7.1.32	2.7.1.32	2.7.1.32	2.7.1.32		1119__1120		1119__1120__1375	1119__1120		Glycerophospholipid Metabolism	Glycerophospholipid metabolism	phosphatidylcholine biosynthesis I	Glycerophospholipid metabolism		2949
	ethanolamine phosphate + h2o <==> ethanolamine + phosphate	ethanolamine phosphate + h2o <==> ethanolamine + orthophosphate	h2o + phosphoryl-ethanolamine <==> ethanolamine + phosphate	ethanolamine phosphate + h2o <==> ethanolamine + orthophosphate			3.1.3.75	3.1.3.75	3.1.3.75		162466	162466	162466	162466		Glycerophospholipid Metabolism	Glycerophospholipid metabolism		Glycerophospholipid metabolism		3145
	atp + ethanolamine <==> adp + ethanolamine phosphate + h+	atp + ethanolamine <==> adp + ethanolamine phosphate	atp + ethanolamine <==> adp + h+ + phosphoryl-ethanolamine	atp + ethanolamine <==> adp + ethanolamine phosphate		2.7.1.82	2.7.1.82	2.7.1.82	2.7.1.82		1119__55224__55500	1120__55224__55500	1120__1375__55224__55500	1119__1120__55224__55500		Glycerophospholipid Metabolism	Glycerophospholipid metabolism	phosphatidylethanolamine biosynthesis II	Glycerophospholipid metabolism		3637
	acetylcholine + h2o <==> acetate + choline + h+	acetylcholine + h2o <==> acetate + choline	acetylcholine + h2o <==> acetate + choline + h+	acetylcholine + h2o <==> acetate + choline		3.1.1.7	3.1.1.7	3.1.1.7	3.1.1.7		43	43	43	43		Glycerophospholipid Metabolism	Glycerophospholipid metabolism		Glycerophospholipid metabolism		4812
	1-alkyl 2-acteylglycerol 3-phosphocholine + h2o <==> 1-alkyl 2-lysoglycerol 3-phosphocholine + acetate + h+	1-alkyl-2-acetyl-sn-glycero-3-phosphocholine + h2o <==> 1-organyl-2-lyso-sn-glycero-3-phosphocholine + acetate	1-alkyl-2-acetyl-sn-glycero-3-phosphocholine + h2o <==> 1-alkyl-sn-glycero-3-phosphocholine + acetate	2-acetyl-1-alkyl-sn-glycero-3-phosphocholine + h2o <==> 1-organyl-2-lyso-sn-glycero-3-phosphocholine + acetate		3.1.1.47	3.1.1.47	3.1.1.47	3.1.1.47		5048__5049__5050__5051__7941	5048__5049__5050__5051__7941	374569__5048__5049__5050__5051__7941	5048__5049__5050__5051__7941		Glycerophospholipid Metabolism	Glycerophospholipid metabolism		Ether lipid metabolism		5432
	acetyl-coa + choline <==> acetylcholine + coenzyme a	acetyl-coa + choline <==> acetylcholine + coa	acetyl-coa + choline <==> acetylcholine + coenzyme a	acetyl-coa + choline <==> acetylcholine + coa			2.3.1.6	2.3.1.6	2.3.1.6		1103	1103	1103	1103		Glycerophospholipid Metabolism	Glycerophospholipid metabolism		Glycerophospholipid metabolism		5597
	flavin adenine dinucleotide oxidized + glycerol 3-phosphate <==> dihydroxyacetone phosphate + flavin adenine dinucleotide reduced	fad + sn-glycerol 3-phosphate <==> fadh2 + glycerone phosphate		fad + sn-glycerol 3-phosphate <==> fadh2 + glycerone phosphate	fad + glycerol-3-phosphate <==> dihydroxyacetone phosphate + fadh2	1.1.5.3	1.1.5.3		1.1.5.3	1.1.5.3	2820	2820		2820	2820	Glycolysis/Gluconeogenesis	Glycerophospholipid metabolism		Glycerophospholipid metabolism	Fatty acid, triacylglycerol, and ketone body metabolism	6108
		glycine + l-arginine <==> guanidinoacetate + l-ornithine	glycine + l-arginine <==> guanidinoacetate + l-ornithine	glycine + l-arginine <==> guanidinoacetate + l-ornithine	glycine + l-arginine <==> guanidinoacetate + l-ornithine		2.1.4.1	2.1.4.1	2.1.4.1	2.1.4.1		2628	2628	2628	2628		Glycine, serine, alanine and threonine metabolism	glycine degradation (creatine biosynthesis)	Arginine and proline metabolism__Glycine, serine and threonine metabolism	Creatine metabolism	247
	methylglyoxal + reduced glutathione <==> (r)-s-lactoylglutathione	(r)-s-lactoylglutathione <==> glutathione + methylglyoxal	glutathione + methylglyoxal <==> s-lactoyl-glutathione	(r)-s-lactoylglutathione <==> glutathione + methylglyoxal		4.4.1.5	4.4.1.5	4.4.1.5	4.4.1.5		2739	2739__51031	2739	2739		Pyruvate Metabolism	Glycine, serine, alanine and threonine metabolism	methylglyoxal degradation I	Pyruvate metabolism		1453
	l-methionine + sodium <==> l-methionine + sodium	Na+ + l-methionine <==> Na+ + l-methionine	l-methionine + na+ <==> l-methionine + na+		l-methionine + sodium ion <==> l-methionine + sodium ion						11254__54407__6584__81539	11254__54407__6584__81539	348932		340024__54407__55117__81539	Transport, Extracellular	Glycine, serine, alanine and threonine metabolism			Amino acid transport across the plasma membrane__Na+/Cl- dependent neurotransmitter transporters	1518
	2-phosphoglycolate + h2o <==> glycolate + phosphate	2-phosphoglycolate + h2o <==> glycolate + orthophosphate	2-phosphoglycolate + h2o <==> glycolate + phosphate	2-phosphoglycolate + h2o <==> glycolate + orthophosphate		3.1.3.18	3.1.3.18	3.1.3.18	3.1.3.18		283871		283871	283871		Glyoxylate and Dicarboxylate Metabolism	Glycine, serine, alanine and threonine metabolism		Glyoxylate and dicarboxylate metabolism		1527
	acetyl-coa + glycine <==> coenzyme a + l-2-amino-3-oxobutanoate	acetyl-coa + glycine <==> coa + l-2-amino-3-oxobutanoic acid	2-amino-3-oxobutanoate + coenzyme a + h+ <==> acetyl-coa + glycine	acetyl-coa + glycine <==> coa + l-2-amino-3-oxobutanoic acid		2.3.1.29	2.3.1.29__2.3.1.37	2.3.1.29	2.3.1.29		23464	211__212__23464	23464	23464		Glycine, Serine, and Threonine Metabolism	Glycine, serine, alanine and threonine metabolism	threonine degradation II	Glycine, serine and threonine metabolism		2022
	creatine + sodium <==> creatine + sodium	Na+ + creatine <==> Na+ + creatine	creatine + na+ <==> creatine + na+		creatine + sodium ion <==> creatine + sodium ion						386757__6535	386757__6535	6535		6535	Transport, Extracellular	Glycine, serine, alanine and threonine metabolism			Creatine metabolism	2130
	h+ + hydroxypyruvate + nicotinamide adenine dinucleotide phosphate - reduced <==> (r)-glycerate + nicotinamide adenine dinucleotide phosphate	d-glycerate + nadp+ <==> h+ + hydroxypyruvate + nadph	d-glycerate + nadp+ <==> h+ + hydroxypyruvate + nadph	d-glycerate + nadp+ <==> h+ + hydroxypyruvate + nadph			1.1.1.79__1.1.1.81	1.1.1.81	1.1.1.79		9380	9380	9380	9380		Glyoxylate and Dicarboxylate Metabolism	Glycine, serine, alanine and threonine metabolism		Glyoxylate and dicarboxylate metabolism		2268
	l-threonine + sodium <==> l-threonine + sodium	Na+ + l-threonine <==> Na+ + l-threonine	l-threonine + na+ <==> l-threonine + na+		l-threonine + sodium ion <==> l-threonine + sodium ion						11254__54407__81539	11254__54407__81539	6509		54407__55117	Transport, Extracellular	Glycine, serine, alanine and threonine metabolism			Amino acid transport across the plasma membrane__Na+/Cl- dependent neurotransmitter transporters	2713
	l-serine + pyruvate <==> hydroxypyruvate + l-alanine	l-serine + pyruvate <==> hydroxypyruvate + l-alanine	l-serine + pyruvate <==> hydroxypyruvate + l-alanine	l-serine + pyruvate <==> hydroxypyruvate + l-alanine			2.6.1.51	2.6.1.51	2.6.1.51		189	189	189	189		Glycine, Serine, and Threonine Metabolism	Glycine, serine, alanine and threonine metabolism		Glycine, serine and threonine metabolism		3173
	h2o + o-phospho-l-serine <==> l-serine + phosphate	h2o + o-phospho-l-serine <==> l-serine + orthophosphate	3-phospho-l-serine + h2o <==> l-serine + phosphate	h2o + o-phospho-l-serine <==> l-serine + orthophosphate		3.1.3.3	3.1.3.3	3.1.3.3	3.1.3.3		5723__8781	5723		5723		Glycine, Serine, and Threonine Metabolism	Glycine, serine, alanine and threonine metabolism	serine biosynthesis	Glycine, serine and threonine metabolism		3489
	l-alanine + sodium <==> l-alanine + sodium__h+ + l-alanine + sodium <==> h+ + l-alanine + sodium	Na+ + h+ + l-alanine <==> Na+ + h+ + l-alanine__Na+ + l-alanine <==> Na+ + l-alanine	h+ + l-alanine + na+ <==> h+ + l-alanine + na+__l-alanine + na+ <==> l-alanine + na+		h+ + l-alanine + sodium ion <==> h+ + l-alanine + sodium ion__l-alanine + sodium ion <==> l-alanine + sodium ion						10991__11254__54407__55089__6541__6542__81539__84889__92745	10991__11254__54407__55089__6541__6542__81539__84889__92745	348932__6509__92745		10991__340024__54407__55117__81539__92745	Transport, Extracellular	Glycine, serine, alanine and threonine metabolism			Amino acid transport across the plasma membrane__Na+/Cl- dependent neurotransmitter transporters	3763
	(r)-s-lactoylglutathione + h2o <==> d-lactate + h+ + reduced glutathione	(r)-s-lactoylglutathione + h2o <==> (r)-lactate + glutathione	h2o + s-lactoyl-glutathione <==> (r)-lactate + glutathione + h+	(r)-s-lactoylglutathione + h2o <==> (r)-lactate + glutathione		3.1.2.6	3.1.2.6	3.1.2.6	3.1.2.6		3029__84264		3029	3029__84264		Pyruvate Metabolism	Glycine, serine, alanine and threonine metabolism	methylglyoxal degradation I	Pyruvate metabolism		3954
	3-phospho-d-glycerate + nicotinamide adenine dinucleotide <==> 3-phosphohydroxypyruvate + h+ + nicotinamide adenine dinucleotide - reduced	3-phospho-d-glycerate + nad+ <==> 3-phosphonooxypyruvate + h+ + nadh	3-phospho-d-glycerate + nad+ <==> 3-phospho-hydroxypyruvate + h+ + nadh	3-phospho-d-glycerate + nad+ <==> 3-phosphonooxypyruvate + h+ + nadh		1.1.1.95	1.1.1.95	1.1.1.95	1.1.1.95		26227		26227__337867	26227		Glycine, Serine, and Threonine Metabolism	Glycine, serine, alanine and threonine metabolism	serine biosynthesis	Glycine, serine and threonine metabolism		4692
	h+ + pyruvate <==> h+ + pyruvate	h+ + pyruvate <==> h+ + pyruvate	h+ + pyruvate <==> h+ + pyruvate		h+ + pyruvate <==> h+ + pyruvate						6566__9123__9194	6566__9123__9194	23539__6566__9194		23539__6566__9123__9194	D-alanine metabolism__Transport, Extracellular__Transport, Mitochondrial	Glycine, serine, alanine and threonine metabolism			Proton-coupled monocarboxylate transport__Pyruvate metabolism	4704
	glycine betaine + l-homocysteine <==> l-methionine + n,n-dimethylglycine	betaine + l-homocysteine <==> l-methionine + n,n-dimethylglycine	glycine betaine + l-homocysteine <==> dimethylglycine + l-methionine	betaine + l-homocysteine <==> l-methionine + n,n-dimethylglycine		2.1.1.5	2.1.1.5	2.1.1.5	2.1.1.5		23743__635	23743__635	23743__635	635		Glycine, Serine, and Threonine Metabolism	Glycine, serine, alanine and threonine metabolism	glycine betaine degradation__methionine salvage II (mammalia)	Cysteine and methionine metabolism__Glycine, serine and threonine metabolism		5571
	3-phosphohydroxypyruvate + l-glutamate <==> 2-oxoglutarate + o-phospho-l-serine	2-oxoglutarate + o-phospho-l-serine <==> 3-phosphonooxypyruvate + l-glutamate	3-phospho-hydroxypyruvate + l-glutamate <==> 2-oxoglutarate + 3-phospho-l-serine	2-oxoglutarate + o-phospho-l-serine <==> 3-phosphonooxypyruvate + l-glutamate		2.6.1.52	2.6.1.52	2.6.1.52	2.6.1.52		29968	29968	29968	29968		Glycine, Serine, and Threonine Metabolism	Glycine, serine, alanine and threonine metabolism	serine biosynthesis	Glycine, serine and threonine metabolism		6129
	h2o + o2 + sarcosine <==> formaldehyde + glycine + hydrogen peroxide	h2o + oxygen + sarcosine <==> formaldehyde + glycine + h2o2	h2o + oxygen + sarcosine <==> formaldehyde + glycine + hydrogen peroxide	h2o + oxygen + sarcosine <==> formaldehyde + glycine + hydrogen peroxide		1.5.3.1	1.5.3.1	1.5.3.1	1.5.3.1		51268	51268	51268	51268		Glycine, Serine, and Threonine Metabolism	Glycine, serine, alanine and threonine metabolism	glycine betaine degradation	Glycine, serine and threonine metabolism		6562
	h+ + l-alanine <==> h+ + l-alanine	h+ + l-alanine <==> h+ + l-alanine__l-alanine <==> l-alanine	h+ + l-alanine <==> h+ + l-alanine		h+ + l-alanine <==> h+ + l-alanine__l-alanine <==> l-alanine						206358	206358__8041	206358		121260__206358__23428__51296__56301__6520__6564__6565	Transport, Extracellular__Transport, Lysosomal	Glycine, serine, alanine and threonine metabolism__Urea cycle and metabolism of arginine, proline, glutamate, aspartate and asparagine			Amino acid transport across the plasma membrane__Proton-coupled neutral amino acid transporters__Proton/oligonucleotide cotransporters	2957
	l-arginine <==> l-arginine__h+ + l-arginine <==> h+ + l-arginine	l-arginine <==> l-arginine__h+ + l-arginine <==> h+ + l-arginine	l-arginine <==> l-arginine		h+ + l-arginine <==> h+ + l-arginine__l-arginine <==> l-arginine						10166__55089__6541__6542__83884__84889	10166__10762__11097__129401__23165__23225__23279__23511__23636__348995__4927__4928__53371__54830__55089__55746__57122__5903__6541__6542__79023__79902__8021__83884__84889__91181__94059__9631__9688__9818__9972	23428__6520__8140__9057		121260__51296__55089__6541__6542__6564__6565__84889	Transport, Extracellular__Transport, Mitochondrial	Glycine, serine, alanine and threonine metabolism__Urea cycle and metabolism of arginine, proline, glutamate, aspartate and asparagine__Vitamin B3 (nicotinate and nicotinamide) metabolism			Amino acid transport across the plasma membrane__Proton/oligonucleotide cotransporters	1645
	glyceraldehyde 3-phosphate + nicotinamide adenine dinucleotide + phosphate <==> 3-phospho-d-glyceroyl phosphate + h+ + nicotinamide adenine dinucleotide - reduced	(2r)-2-hydroxy-3-(phosphonooxy)-propanal + nad+ + orthophosphate <==> 3-phospho-d-glyceroyl phosphate + h+ + nadh		d-glyceraldehyde 3-phosphate + nad+ + orthophosphate <==> 3-phospho-d-glyceroyl phosphate + h+ + nadh	d-glyceraldehyde 3-phosphate + nad+ + orthophosphate <==> 1,3-bisphospho-d-glycerate + h+ + nadh	1.2.1.12	1.2.1.12		1.2.1.12	1.2.1.12	2597__26330	2597__26330		2597__26330	2597__26330	Glycolysis/Gluconeogenesis	Glycolysis and Gluconeogenesis		Glycolysis / Gluconeogenesis	Gluconeogenesis__Glycolysis	5
	dihydroxyacetone phosphate <==> glyceraldehyde 3-phosphate	(2r)-2-hydroxy-3-(phosphonooxy)-propanal <==> glycerone phosphate		d-glyceraldehyde 3-phosphate <==> glycerone phosphate	dihydroxyacetone phosphate <==> d-glyceraldehyde 3-phosphate	5.3.1.1	5.3.1.1		5.3.1.1	5.3.1.1	286016__7167	7167		7167	7167__729708	Glycolysis/Gluconeogenesis	Glycolysis and Gluconeogenesis		Fructose and mannose metabolism__Glycolysis / Gluconeogenesis__Inositol phosphate metabolism	Gluconeogenesis__Glycolysis	157
	l-malate + nicotinamide adenine dinucleotide phosphate <==> co2 + nicotinamide adenine dinucleotide phosphate - reduced + pyruvate	(s)-malate + nadp+ <==> co2 + nadph + pyruvate	(s)-malate + nadp+ <==> co2 + nadph + pyruvate	(s)-malate + nadp+ <==> co2 + h+ + nadph + pyruvate		1.1.1.40	1.1.1.38__1.1.1.40	1.1.1.40	1.1.1.40		10873__4199__4200	10873__4199__4200	10873__4199	10873__4199		Pyruvate Metabolism	Glycolysis and Gluconeogenesis	gluconeogenesis I	Pyruvate metabolism		835
	coenzyme a + nicotinamide adenine dinucleotide + pyruvate <==> acetyl-coa + co2 + nicotinamide adenine dinucleotide - reduced	coa + nad+ + pyruvate <==> acetyl-coa + co2 + nadh	coenzyme a + nad+ + pyruvate <==> acetyl-coa + co2 + nadh		coa-sh + nad+ + pyruvate <==> acetyl-coa + co2 + h+ + nadh	1.2.4.1	1.2.1.51__1.2.4.1__1.8.1.4__2.3.1.12				1737__1738__5160__5161__5162__8050	1737__1738__5160__5161__5162__8050	1737		1737__1738__5160__5162__8050	Glycolysis/Gluconeogenesis	Glycolysis and Gluconeogenesis			Pyruvate metabolism	1643
	2,3-disphospho-d-glycerate + h2o <==> 3-phospho-d-glycerate + phosphate	2,3-bisphospho-d-glycerate + h2o <==> 3-phospho-d-glycerate + orthophosphate	2,3-diphosphoglycerate + h2o <==> 3-phospho-d-glycerate + phosphate	2,3-bisphospho-d-glycerate + h2o <==> 3-phospho-d-glycerate + orthophosphate		3.1.3.13	3.1.3.13__5.4.2.4	3.1.3.13	3.1.3.13		5223__5224__669	441531__5223__5224__669	5223__5224__669	669		Glycolysis/Gluconeogenesis	Glycolysis and Gluconeogenesis	Rapoport-Luebering glycolytic shunt	Glycolysis / Gluconeogenesis		3334
	l-malate + nicotinamide adenine dinucleotide <==> co2 + nicotinamide adenine dinucleotide - reduced + pyruvate	(s)-malate + nad+ <==> co2 + nadh + pyruvate	(s)-malate + nad+ <==> co2 + nadh + pyruvate	(s)-malate + nad+ <==> co2 + h+ + nadh + pyruvate		1.1.1.38	1.1.1.38__1.1.1.40	1.1.1.38	1.1.1.38		4200	10873__4199__4200	4200	4200		Pyruvate Metabolism	Glycolysis and Gluconeogenesis	gluconeogenesis I	Pyruvate metabolism		3942
	3-phospho-d-glyceroyl phosphate <==> 2,3-disphospho-d-glycerate + h+	3-phospho-d-glyceroyl phosphate <==> 2,3-bisphospho-d-glycerate	1,3-bisphospho-d-glycerate <==> 2,3-diphosphoglycerate + h+	3-phospho-d-glyceroyl phosphate <==> 2,3-bisphospho-d-glycerate			5.4.2.1__5.4.2.4	5.4.2.4	5.4.2.4		5223__5224__669	441531__5223__5224__669	5223__5224__669	669		Glycolysis/Gluconeogenesis	Glycolysis and Gluconeogenesis	Rapoport-Luebering glycolytic shunt	Glycolysis / Gluconeogenesis		5268
		alpha-d-glucose + atp <==> adp + alpha-d-glucose 6-phosphate	alpha-d-glucose + atp <==> adp + alpha-d-glucose 6-phosphate + h+	alpha-d-glucose + atp <==> adp + alpha-d-glucose 6-phosphate	alpha-d-glucose + atp <==> adp + alpha-d-glucose 6-phosphate		2.7.1.1__2.7.1.2	2.7.1.1	2.7.1.1__2.7.1.2	2.7.1.2		2645__3098__3099__3101	3098__3099__3101__80201	2645__3098__3099__3101__80201	2645__3098__3099__3101		Glycolysis and Gluconeogenesis	starch degradation	Amino sugar and nucleotide sugar metabolism__Galactose metabolism__Glycolysis / Gluconeogenesis__Starch and sucrose metabolism	Glucose transport	5300
	atp + bicarbonate + pyruvate <==> adp + h+ + oxaloacetate + phosphate	atp + hco3- + pyruvate <==> adp + orthophosphate + oxaloacetate	atp + bicarbonate + pyruvate <==> adp + h+ + oxaloacetate + phosphate	atp + hco3- + pyruvate <==> adp + orthophosphate + oxaloacetate		6.4.1.1	6.4.1.1	6.4.1.1	6.4.1.1		5091	5091	5091	5091		Pyruvate Metabolism	Glycolysis and Gluconeogenesis		Citrate cycle (TCA cycle)__Pyruvate metabolism		6450
	d-glucose 6-phosphate <==> d-glucose 6-phosphate	d-glucose 6-phosphate <==> d-glucose 6-phosphate__alpha-d-glucose 6-phosphate <==> beta-d-glucose 6-phosphate	alpha-d-glucose 6-phosphate <==> beta-d-glucose-6-phosphate	alpha-d-glucose 6-phosphate <==> beta-d-glucose 6-phosphate			5.3.1.9	5.1.3.15	5.3.1.9		2542	2542__2821		2821		Transport, Endoplasmic Reticular	Glycolysis and Gluconeogenesis__Phosphatidylinositol phosphate metabolism	GDP-glucose biosynthesis__glucose and glucose-1-phosphate degradation__starch degradation	Glycolysis / Gluconeogenesis__Pentose phosphate pathway		2772
	h2o + sphinganine 1-phosphate <==> phosphate + sphinganine	h2o + sphinganine 1-phosphate <==> orthophosphate + sphinganine		h2o + sphinganine 1-phosphate <==> orthophosphate + sphinganine	h2o + sphinganine 1-phosphate <==> orthophosphate + sphinganine		3.1.3.4		3.1.3.4		81537	8611__8612__8613		130367__81537__8611__8612__8613	130367__81537	Sphingolipid Metabolism	Glycosphingolipid metabolism		Sphingolipid metabolism	Sphingolipid metabolism	6071
	atp + ceramide <==> adp + ceramide 1-phosphate + h+	atp + n-acylsphingosine <==> adp + ceramide 1-phosphate	atp + sphingosine-containing ceramide <==> adp + ceramide 1-phosphate	atp + n-acylsphingosine <==> adp + ceramide 1-phosphate		2.7.1.138	2.7.1.138	2.7.1.138	2.7.1.138		64781	64781	64781	64781		Sphingolipid Metabolism	Glycosphingolipid metabolism		Sphingolipid metabolism		6474
	2-oxoglutarate + beta-alanine <==> l-glutamate + malonate semialdehyde	2-oxoglutarate + beta-alanine <==> 3-oxopropanoate + l-glutamate	2-oxoglutarate + beta-alanine <==> l-glutamate + malonate semialdehyde	2-oxoglutarate + beta-alanine <==> 3-oxopropanoate + l-glutamate		2.6.1.19	2.6.1.19	2.6.1.19	2.6.1.19		18	18	18	18		beta-Alanine metabolism	Histidine metabolism	beta-alanine degradation I	Propanoate metabolism__beta-Alanine metabolism		452
	h+ + l-histidine + sodium <==> h+ + l-histidine + sodium__l-histidine + sodium <==> l-histidine + sodium	Na+ + h+ + l-histidine <==> Na+ + h+ + l-histidine__Na+ + l-histidine <==> Na+ + l-histidine	h+ + l-histidine + na+ <==> h+ + l-histidine + na+		h+ + l-histidine + sodium ion <==> h+ + l-histidine + sodium ion						10991__11254__54407	10991__11254__54407	92745		10991__92745	Transport, Extracellular	Histidine metabolism			Amino acid transport across the plasma membrane	599
	histamine + s-adenosyl-l-methionine <==> h+ + n-methylhistamine + s-adenosyl-l-homocysteine	histamine + s-adenosyl-l-methionine <==> n-methylhistamine + s-adenosyl-l-homocysteine	histamine + s-adenosyl-l-methionine <==> h+ + ntau-methylhistamine + s-adenosyl-l-homocysteine	1h-imidazole-4-ethanamine + s-adenosyl-l-methionine <==> n-methylhistamine + s-adenosyl-l-homocysteine		2.1.1.8	2.1.1.8	2.1.1.8	2.1.1.8		3176	3176	3176	3176		Histidine Metabolism	Histidine metabolism	histamine degradation	Histidine metabolism		5396
	h+ + l-histidine <==> co2 + histamine	l-histidine <==> co2 + histamine	h+ + l-histidine <==> co2 + histamine	l-histidine <==> 1h-imidazole-4-ethanamine + co2		4.1.1.22	4.1.1.22__4.1.1.28	4.1.1.22	4.1.1.22__4.1.1.28		1644__3067	1644__3067	3067	1644__3067		Histidine Metabolism	Histidine metabolism	histamine biosynthesis	Histidine metabolism		5541
	h2o + imidazole-4-acetaldehyde + nicotinamide adenine dinucleotide <==> h+ + imidazole-4-acetate + nicotinamide adenine dinucleotide - reduced	h2o + imidazole-4-acetaldehyde + nad+ <==> h+ + imidazole-4-acetate + nadh	h2o + imidazole acetaldehyde + nad+ <==> 4-imidazoleacetate + h+ + nadh	h2o + imidazole-4-acetaldehyde + nad+ <==> h+ + imidazole-4-acetate + nadh		1.2.1.3	1.2.1.3	1.2.1.3	1.2.1.3		216__217__219__223__224__501__8659__8854	217__218__219__220__223__224__501		217__219__223__224__501		Histidine Metabolism	Histidine metabolism	histamine degradation	Histidine metabolism		5942
		h+ + leukotriene b4 + nadph + oxygen <==> 20-oh-leukotriene b4 + h2o + nadp+	(6z,8e,10e,14z)-(5s,12r)-5,12-dihydroxyicosa-6,8,10,14-tetraenoate + h+ + nadph + oxygen <==> (6z,8e,10e,14z)-(5s,12r)-5,12,20-trihydroxyicosa-6,8,10,14- tetraenoate + h2o + nadp+	h+ + leukotriene b4 + nadph + oxygen <==> 20-oh-leukotriene b4 + h2o + nadp+	h+ + leukotriene b4 + nadph + oxygen <==> 20-oh-leukotriene b4 + h2o + nadp+		1.14.13.30	1.14.13.30	1.14.13.30			126410__4051__8529	8529	4051__57834__8529	4051__8529		Leukotriene metabolism		Arachidonic acid metabolism	Eicosanoids	4770
		h2o + n6-(l-1,3-dicarboxypropyl)-l-lysine + nad+ <==> h+ + l-2-aminoadipate 6-semialdehyde + l-glutamate + nadh	h2o + l-saccharopine + nad+ <==> (s)-2-amino-6-oxohexanoate + h+ + l-glutamate + nadh	h2o + n6-(l-1,3-dicarboxypropyl)-l-lysine + nad+ <==> h+ + l-2-aminoadipate 6-semialdehyde + l-glutamate + nadh	h2o + nad+ + saccharopine <==> h+ + l-2-aminoadipate 6-semialdehyde + l-glutamate + nadh		1.5.1.9	1.5.1.9	1.5.1.9	1.5.1.9		10157__51097	10157	10157	10157		Lysine metabolism	lysine degradation II	Lysine degradation	Lysine catabolism	2878
	3-hydroxy-n6,n6,n6-trimethyl-l-lysine + h+ <==> 4-trimethylammoniobutanal + glycine	4-trimethylammoniobutanal + glycine <==> 3-hydroxy-n6,n6,n6-trimethyl-l-lysine	3-hydroxy-n6,n6,n6-trimethyl-l-lysine <==> 4-trimethylammoniobutanal + glycine		3-hydroxy-n6,n6,n6-trimethyl-l-lysine <==> 4-trimethylammoniobutanal + glycine	2.1.2.1	2.1.2.1			2.1.2.1	6470__6472	6470__6472			6470	Lysine Metabolism	Lysine metabolism	L-carnitine biosynthesis		Carnitine synthesis	5609
	l-pipecolate + o2 <==> 2,3,4,5-tetrahydropyridine-2-carboxylate + h+ + hydrogen peroxide	l-pipecolate + oxygen <==> 2,3,4,5-tetrahydropyridine-2-carboxylate + h2o2	l-pipecolate + oxygen <==> delta1-piperideine-6-carboxylate + h+ + hydrogen peroxide	l-pipecolate + oxygen <==> (s)-2,3,4,5-tetrahydropyridine-2-carboxylate + hydrogen peroxide		1.5.3.7	1.5.3.7	1.5.3.7	1.5.3.7		51268	51268	51268	51268		Lysine Metabolism	Lysine metabolism	lysine degradation V	Lysine degradation		6942
	l-cysteine + sodium <==> l-cysteine + sodium	Na+ + l-cysteine <==> Na+ + l-cysteine	l-cysteine + na+ <==> l-cysteine + na+		l-cysteine + sodium ion <==> l-cysteine + sodium ion						11254	11254	6509		340024__55117	Transport, Extracellular	Methionine and cysteine metabolism			Amino acid transport across the plasma membrane__Na+/Cl- dependent neurotransmitter transporters	1786
	5-methyltetrahydrofolate + l-homocysteine <==> 5,6,7,8-tetrahydrofolate + h+ + l-methionine	5-methyltetrahydrofolate + l-homocysteine <==> l-methionine + tetrahydrofolate	5-methyl-tetrahydrofolate + l-homocysteine <==> l-methionine + tetrahydrofolate	5-methyltetrahydrofolate + l-homocysteine <==> l-methionine + tetrahydrofolate		2.1.1.13	2.1.1.13	2.1.1.13	2.1.1.13		4548	4548	4548	4548		Methionine Metabolism	Methionine and cysteine metabolism	folate transformations__methionine salvage II (mammalia)	Cysteine and methionine metabolism__One carbon pool by folate		2971
	l-cysteine + o2 <==> 3-sulfino-l-alanine + h+	l-cysteine + oxygen <==> 3-sulfino-l-alanine	l-cysteine + oxygen <==> 3-sulfinoalanine + h+	l-cysteine + oxygen <==> 3-sulfino-l-alanine		1.13.11.20	1.13.11.20	1.13.11.20	1.13.11.20		1036	1036	1036	1036		Taurine and hypotaurine metabolism	Methionine and cysteine metabolism	L-cysteine degradation I__taurine biosynthesis	Cysteine and methionine metabolism__Taurine and hypotaurine metabolism		4515
	h2o + s-adenosyl-l-homocysteine <==> adenosine + l-homocysteine	h2o + s-adenosyl-l-homocysteine <==> adenosine + l-homocysteine	h2o + s-adenosyl-l-homocysteine <==> adenosine + l-homocysteine	h2o + s-adenosyl-l-homocysteine <==> adenosine + l-homocysteine		3.3.1.1	3.3.1.1	3.3.1.1	3.3.1.1		10768__191	191__23382	10768__191__23382	10768__191__23382		Methionine Metabolism	Methionine and cysteine metabolism	methionine degradation I (to homocysteine)	Cysteine and methionine metabolism		5317
	l-homocysteine + l-serine <==> h2o + l-cystathionine	l-homocysteine + l-serine <==> cystathionine + h2o__l-homocysteine + l-serine <==> h2o + l-cystathionine	l-homocysteine + l-serine <==> h2o + l-cystathionine	l-homocysteine + l-serine <==> h2o + l-cystathionine		4.2.1.22	4.2.1.22	4.2.1.22	4.2.1.22		875	875	875	875		Methionine Metabolism	Methionine and cysteine metabolism	cysteine biosynthesis/homocysteine degradation	Cysteine and methionine metabolism__Glycine, serine and threonine metabolism		5652
	3-sulfino-l-alanine + h+ <==> co2 + hypotaurine	3-sulfino-l-alanine <==> co2 + hypotaurine	3-sulfinoalanine + h+ <==> co2 + hypotaurine	3-sulfino-l-alanine <==> co2 + hypotaurine		4.1.1.15	4.1.1.15__4.1.1.29	4.1.1.29	4.1.1.15__4.1.1.29		2571__2572__51380	2571__2572__51380	51380	2571__2572__51380		Taurine and hypotaurine metabolism	Methionine and cysteine metabolism	taurine biosynthesis	Taurine and hypotaurine metabolism		6811
	dolichol phosphate + udp-n-acetyl-d-glucosamine <==> n-acetyl-d-glucosaminyldiphosphodolichol + ump	dolichyl phosphate + udp-n-acetyl-d-glucosamine <==> n-acetyl-d-glucosaminyldiphosphodolichol + ump	dolichyl phosphate + udp-alpha-n-acetyl-d-glucosamine <==> n-acetylglucosaminyl-diphosphodolichol + uridine-5'-phosphate	dolichyl phosphate + udp-n-acetyl-d-glucosamine <==> n-acetyl-d-glucosaminyldiphosphodolichol + ump		2.7.8.15	2.7.8.15	2.7.8.15	2.7.8.15		1798	1798	1798	1798		N-Glycan Biosynthesis	N-Glycan biosynthesis	dolichyl-diphosphooligosaccharide biosynthesis	N-Glycan biosynthesis		255
	ctp + dolichol <==> cdp + dolichol phosphate + h+	ctp + dolichol <==> cdp + dolichyl phosphate	ctp + dolichol <==> cdp + dolichyl phosphate + h+	ctp + dolichol <==> cdp + dolichyl phosphate		2.7.1.108	2.7.1.108	2.7.1.108	2.7.1.108				22845	22845		N-Glycan Biosynthesis	N-Glycan biosynthesis	dolichol and dolichyl phosphate biosynthesis	N-Glycan biosynthesis		1419
	n-acetyl-d-glucosaminyldiphosphodolichol + udp-n-acetyl-d-glucosamine <==> h+ + n,n'-diacetylchitobiosyldiphosphodolichol + udp	n-acetyl-d-glucosaminyldiphosphodolichol + udp-n-acetyl-d-glucosamine <==> n,n'-diacetylchitobiosyldiphosphodolichol + udp	n-acetylglucosaminyl-diphosphodolichol + udp-alpha-n-acetyl-d-glucosamine <==> (n-acetylglucosaminyl)2-diphosphodolichol + h+ + udp	n-acetyl-d-glucosaminyldiphosphodolichol + udp-n-acetyl-d-glucosamine <==> n,n'-diacetylchitobiosyldiphosphodolichol + udp		2.4.1.141	2.4.1.141	2.4.1.141	2.4.1.141			199857__79868	79868	199857__79868		N-Glycan Biosynthesis	N-Glycan biosynthesis	dolichyl-diphosphooligosaccharide biosynthesis	N-Glycan biosynthesis		2105
	dolichol diphosphate + h2o <==> dolichol phosphate + h+ + phosphate	dolichyl diphosphate + h2o <==> dolichyl phosphate + orthophosphate	dolichyl diphosphate + h2o <==> dolichyl phosphate + h+ + phosphate	dolichyl diphosphate + h2o <==> dolichyl phosphate + orthophosphate		3.6.1.43	3.6.1.43	3.6.1.43	3.6.1.43		57171	57171	57171	57171		N-Glycan Biosynthesis	N-Glycan biosynthesis		N-Glycan biosynthesis		2447
	gdp-d-mannose + n,n'-diacetylchitobiosyldiphosphodolichol <==> beta-d-mannosyldiacetylchitobiosyldiphosphodolichol + gdp + h+	gdpmannose + n,n'-diacetylchitobiosyldiphosphodolichol <==> beta-d-mannosyldiacetylchitobiosyldiphosphodolichol + gdp	(n-acetylglucosaminyl)2-diphosphodolichol + gdp-alpha-d-mannose <==> gdp + h+ + mannosyl-(n-acetylglucosaminyl)2-diphosphodolichol	gdp-mannose + n,n'-diacetylchitobiosyldiphosphodolichol <==> beta-d-mannosyldiacetylchitobiosyldiphosphodolichol + gdp		2.4.1.142	2.4.1.142	2.4.1.142	2.4.1.142		56052	56052	56052	56052		N-Glycan Biosynthesis	N-Glycan biosynthesis	dolichyl-diphosphooligosaccharide biosynthesis	N-Glycan biosynthesis		3859
	dolichol phosphate + gdp-d-mannose <==> dolichyl phosphate d-mannose + gdp	dolichyl phosphate + gdpmannose <==> dolichyl phosphate d-mannose + gdp	dolichyl phosphate + gdp-alpha-d-mannose <==> dolichyl beta-d-mannosyl phosphate + gdp	dolichyl phosphate + gdp-mannose <==> dolichyl phosphate d-mannose + gdp		2.4.1.83	2.4.1.83	2.4.1.83	2.4.1.83		54344__8813__8818	8813	54344__8813__8818	54344__8813__8818		N-Glycan Biosynthesis	N-Glycan biosynthesis	dolichyl-diphosphooligosaccharide biosynthesis	N-Glycan biosynthesis		6310
	dolichol phosphate + udpglucose <==> dolichyl beta-d-glucosyl phosphate + udp	dolichyl phosphate + udpglucose <==> dolichyl beta-d-glucosyl phosphate + udp	dolichyl phosphate + udp-d-glucose <==> dolichyl beta-d-glucosyl phosphate + udp	dolichyl phosphate + udp-glucose <==> dolichyl beta-d-glucosyl phosphate + udp		2.4.1.117	2.4.1.117	2.4.1.117	2.4.1.117		29880	29880	29880	29880		N-Glycan Biosynthesis	N-Glycan biosynthesis	dolichyl-diphosphooligosaccharide biosynthesis	N-Glycan biosynthesis		6906
	cmp-n-acetylneuraminate + t antigen (core 1) <==> cmp + h+ + sialyl-t antigen	beta-d-galactosyl-1,3-n-acetyl-alpha-d-galactosaminyl-r + cmp-n-acetylneuraminate <==> alpha-n-acetylneuraminyl-2,3-beta-d-galactosyl-1,3-n-acetyl-alpha-d- + cmp	beta-d-galactosyl-1,3-n-acetyl-d-galactosaminyl-[glycoprotein] + cmp-n-acetylneuraminate <==> alpha-n-acetylneuraminyl-2,3-beta-d-galactosyl-1,3-n-acetyl-alpha-d-galactosaminyl-r + cmp	beta-d-galactosyl-1,3-n-acetyl-alpha-d-galactosaminyl-r + cmp-n-acetylneuraminate <==> alpha-n-acetylneuraminyl-2,3-beta-d-galactosyl-1,3-n-acetyl-alpha-d-galactosaminyl-r + cmp		2.4.99.4	2.4.99.4	2.4.99.4	2.4.99.4		6482	6482__6483__6484	6482__6483__6484	6482__6483		O-Glycan Biosynthesis	O-Glycan biosynthesis		Mucin type O-Glycan biosynthesis		1186
	t antigen (core 1) + udp-n-acetyl-d-glucosamine <==> core 2 + h+ + udp	beta-d-galactosyl-1,3-n-acetyl-alpha-d-galactosaminyl-r + udp-n-acetyl-d-glucosamine <==> beta-d-galactosyl-1,3-(n-acetyl-beta-d-glucosaminyl-1,6)-n-acetyl-d- + udp	beta-d-galactosyl-1,3-n-acetyl-d-galactosaminyl-[glycoprotein] + udp-alpha-n-acetyl-d-glucosamine <==> beta-d-galactosyl-1,3-(n-acetyl-d-glucosaminyl-1,6)-n-acetyl-d-galactosaminyl-r + h+ + udp	beta-d-galactosyl-1,3-n-acetyl-alpha-d-galactosaminyl-r + udp-n-acetyl-d-glucosamine <==> beta-d-galactosyl-1,3-(n-acetyl-beta-d-glucosaminyl-1,6)-n-acetyl-d-galactosaminyl-r + udp		2.4.1.102	2.4.1.102	2.4.1.102	2.4.1.102		2650__51301__9245	2650__9245	140687__2650__51301__9245	2650__51301__9245		O-Glycan Biosynthesis	O-Glycan biosynthesis		Mucin type O-Glycan biosynthesis		6911
	arachidonic acid + atp + coenzyme a <==> amp + c20:4-coa + diphosphate	arachidonate + atp + coa <==> amp + arachidonyl-coa + pyrophosphate	arachidonate + atp + coenzyme a <==> amp + arachidonyl-coa + diphosphate		arachidonate + atp + coa-sh <==> amp + arachidonoyl-coa + h2o + pyrophosphate	6.2.1.3	6.2.1.3	6.2.1.15		6.2.1.3	2180__2181__2182	11001__2180__2181__2182__23305__51703	2180		2182	Fatty acid activation	Omega-6 fatty acid metabolism			Synthesis of very long-chain fatty acyl-CoAs	1095
	alpha-d-ribose 5-phosphate + d-xylulose 5-phosphate <==> glyceraldehyde 3-phosphate + sedoheptulose 7-phosphate	(2r)-2-hydroxy-3-(phosphonooxy)-propanal + d-sedoheptulose 7-phosphate <==> d-ribose 5-phosphate + d-xylulose 5-phosphate		d-glyceraldehyde 3-phosphate + sedoheptulose 7-phosphate <==> d-ribose 5-phosphate + d-xylulose 5-phosphate	d-ribose 5-phosphate + d-xylulose 5-phosphate <==> d-glyceraldehyde 3-phosphate + sedoheptulose 7-phosphate	2.2.1.1	2.2.1.1		2.2.1.1	2.2.1.1	7086__8277__84076	7086__8277__84076		7086__8277__84076	7086	Pentose Phosphate Pathway	Pentose phosphate pathway		Pentose phosphate pathway	Pentose phosphate pathway (hexose monophosphate shunt)	2042
	d-glucose 6-phosphate + nicotinamide adenine dinucleotide phosphate <==> 6-phospho-d-glucono-1,5-lactone + h+ + nicotinamide adenine dinucleotide phosphate - reduced	beta-d-glucose 6-phosphate + nadp+ <==> d-glucono-1,5-lactone 6-phosphate + h+ + nadph	beta-d-glucose-6-phosphate + nadp+ <==> 6-phospho-d-glucono-1,5-lactone + h+ + nadph	beta-d-glucose 6-phosphate + nadp+ <==> d-glucono-1,5-lactone 6-phosphate + h+ + nadph		1.1.1.49	1.1.1.49	1.1.1.49	1.1.1.49		2539__9563	2539	2539	2539__9563		Pentose Phosphate Pathway	Pentose phosphate pathway	pentose phosphate pathway (oxidative branch)	Glutathione metabolism__Pentose phosphate pathway		3484
	adpribose + h2o <==> alpha-d-ribose 5-phosphate + amp + h+	adpribose + h2o <==> amp + d-ribose 5-phosphate	adp-ribose + h2o <==> amp + d-ribose-5-phosphate + h+	adp-ribose + h2o <==> amp + d-ribose 5-phosphate		3.6.1.13	3.6.1.13	3.6.1.13__3.6.1.53	3.6.1.13		11164__53343	11164__53343__7226	11164__53343__56985__7226	11164__53343__56985		Nucleotides	Pentose phosphate pathway		Purine metabolism		6152
	atp + d-ribose <==> adp + alpha-d-ribose 5-phosphate + h+	atp + d-ribose <==> adp + d-ribose 5-phosphate	atp + d-ribose <==> adp + d-ribose-5-phosphate + h+	atp + d-ribose <==> adp + d-ribose 5-phosphate		2.7.1.15	2.7.1.15	2.7.1.15	2.7.1.15		64080	64080	64080	64080		Pentose Phosphate Pathway	Pentose phosphate pathway		Pentose phosphate pathway		6820
	1d-myo-inositol 1,4,5,6-tetrakisphosphate + atp <==> 1d-myo-inositol 1,3,4,5,6-pentakisphosphate + adp + h+	1d-myo-inositol 1,4,5,6-tetrakisphosphate + atp <==> 1d-myo-inositol 1,3,4,5,6-pentakisphosphate + adp	atp + d-myo-inositol (1,4,5,6)-tetrakisphosphate <==> adp + d-myo-inositol (1,3,4,5,6)-pentakisphosphate + h+	1d-myo-inositol 1,4,5,6-tetrakisphosphate + atp <==> 1d-myo-inositol 1,3,4,5,6-pentakisphosphate + adp		2.7.1.151	2.7.1.151	2.7.1.151	2.7.1.151		253430	253430	253430	253430		Inositol Phosphate Metabolism	Phosphatidylinositol phosphate metabolism	D-myo-inositol (1,4,5,6)-tetrakisphosphate biosynthesis	Inositol phosphate metabolism		296
	1d-myo-inositol 1,3,4,5-tetrakisphosphate + h2o <==> 1d-myo-inositol 1,3,4-trisphosphate + phosphate	1d-myo-inositol 1,3,4,5-tetrakisphosphate + h2o <==> 1d-myo-inositol 1,3,4-trisphosphate + orthophosphate	d-myo-inositol (1,3,4,5)-tetrakisphosphate + h2o <==> d-myo-inositol (1,3,4)-trisphosphate + phosphate	1d-myo-inositol 1,3,4,5-tetrakisphosphate + h2o <==> 1d-myo-inositol 1,3,4-trisphosphate + orthophosphate		3.1.3.56	3.1.3.56	3.1.3.56	3.1.3.56		27124__3632__3633__3635__3636__56623__8867	27124__3632__3633__3636__51763	27124__3632__3633__3635__3636__4952__51763__8867__8871	27124__3632__3636__51763		Inositol Phosphate Metabolism	Phosphatidylinositol phosphate metabolism	1D-myo-inositol hexakisphosphate biosynthesis II (mammalian)__D-myo-inositol (1,3,4)-trisphosphate biosynthesis	Inositol phosphate metabolism		316
	1d-myo-inositol 1,4,5-trisphosphate + atp <==> 1d-myo-inositol 1,4,5,6-tetrakisphosphate + adp + h+	atp + d-myo-inositol 1,4,5-trisphosphate <==> 1d-myo-inositol 1,4,5,6-tetrakisphosphate + adp	atp + d-myo-inositol (1,4,5)-trisphosphate <==> adp + d-myo-inositol (1,4,5,6)-tetrakisphosphate + h+	atp + d-myo-inositol 1,4,5-trisphosphate <==> 1d-myo-inositol 1,4,5,6-tetrakisphosphate + adp		2.7.1.151	2.7.1.151	2.7.1.151	2.7.1.151		253430	253430__3706	253430	253430		Inositol Phosphate Metabolism	Phosphatidylinositol phosphate metabolism		Inositol phosphate metabolism		655
	1d-myo-inositol 3-phosphate + h2o <==> myo-inositol + phosphate	1d-myo-inositol 3-phosphate + h2o <==> myo-inositol + orthophosphate	1d-myo-inositol (3)-monophosphate + h2o <==> myo-inositol + phosphate	1d-myo-inositol 3-phosphate + h2o <==> myo-inositol + orthophosphate		3.1.3.25	3.1.3.25	3.1.3.25	3.1.3.25		3612__3613	3612__3613	3612__3613__54928	3612__3613		Inositol Phosphate Metabolism	Phosphatidylinositol phosphate metabolism	myo-inositol biosynthesis	Inositol phosphate metabolism		693
	1d-myo-inositol 4-phosphate + h2o <==> myo-inositol + phosphate	h2o + myo-inositol 4-phosphate <==> myo-inositol + orthophosphate	1d-myo-inositol (4)-monophosphate + h2o <==> myo-inositol + phosphate	h2o + myo-inositol 4-phosphate <==> myo-inositol + orthophosphate		3.1.3.25	3.1.3.25	3.1.3.25	3.1.3.25		3612__3613	2194__3612__3613	3612__3613__54928	3612__3613		Inositol Phosphate Metabolism	Phosphatidylinositol phosphate metabolism	D-myo-inositol (1,4,5)-trisphosphate degradation	Inositol phosphate metabolism		938
	1d-myo-inositol 1,3,4-trisphosphate + atp <==> 1d-myo-inositol 1,3,4,6-tetrakisphosphate + adp + h+	1d-myo-inositol 1,3,4-trisphosphate + atp <==> 1d-myo-inositol 1,3,4,6-tetrakisphosphate + adp	atp + d-myo-inositol (1,3,4)-trisphosphate <==> adp + d-myo-inositol (1,3,4,6)-tetrakisphosphate + h+	1d-myo-inositol 1,3,4-trisphosphate + atp <==> 1d-myo-inositol 1,3,4,6-tetrakisphosphate + adp		2.7.1.134	2.7.1.134	2.7.1.159	2.7.1.159			3705	3705	3705		Inositol Phosphate Metabolism	Phosphatidylinositol phosphate metabolism	1D-myo-inositol hexakisphosphate biosynthesis II (mammalian)__1D-myo-inositol hexakisphosphate biosynthesis V (from Ins(1,3,4)P3)__D-myo-inositol (1,4,5,6)-tetrakisphosphate biosynthesis__D-myo-inositol (3,4,5,6)-tetrakisphosphate biosynthesis	Inositol phosphate metabolism		1208
	1d-myo-inositol 1,3,4-trisphosphate + h2o <==> 1d-myo-inositol 3,4-bisphosphate + phosphate	1d-myo-inositol 1,3,4-trisphosphate + h2o <==> d-myo-inositol 3,4-bisphosphate + orthophosphate	d-myo-inositol (1,3,4)-trisphosphate + h2o <==> d-myo-inositol (3,4)-bisphosphate + phosphate	1d-myo-inositol 1,3,4-trisphosphate + h2o <==> d-myo-inositol 3,4-bisphosphate + orthophosphate		3.1.3.57	3.1.3.57	3.1.3.57	3.1.3.57		3628	3628	3628	3628		Inositol Phosphate Metabolism	Phosphatidylinositol phosphate metabolism		Inositol phosphate metabolism		1721
	h2o + n-acetyl-d-glucosaminylphosphatidylinositol <==> acetate + d-glucosaminylphosphatidylinositol	h2o + n-acetyl-d-glucosaminylphosphatidylinositol <==> acetate + d-glucosaminylphosphatidylinositol	6-(n-acetyl-d-glucosaminyl)-1-phosphatidyl-1d-myo-inositol + h2o <==> 6-(alpha-d-glucosaminyl)-1-phosphatidyl-1d-myo-inositol + acetate + h+	(glcnac)1 (ino-p)1 + h2o <==> (glcn)1 (ino-p)1 + acetate		3.5.1.89	3.5.1.89	3.5.1.89	3.5.1.89		9487	9487	9487	9487		Glycosylphosphatidylinositol (GPI)-anchor biosynthesis	Phosphatidylinositol phosphate metabolism		Glycosylphosphatidylinositol(GPI)-anchor biosynthesis		2072
	1d-myo-inositol 3,4,5,6-tetrakisphosphate + atp <==> 1d-myo-inositol 1,3,4,5,6-pentakisphosphate + adp + h+	1d-myo-inositol 3,4,5,6-tetrakisphosphate + atp <==> 1d-myo-inositol 1,3,4,5,6-pentakisphosphate + adp	atp + d-myo-inositol (3,4,5,6)-tetrakisphosphate <==> adp + d-myo-inositol (1,3,4,5,6)-pentakisphosphate + h+	1d-myo-inositol 3,4,5,6-tetrakisphosphate + atp <==> 1d-myo-inositol 1,3,4,5,6-pentakisphosphate + adp		2.7.1.134	2.7.1.134	2.7.1.134	2.7.1.134			3705	3705	3705		Inositol Phosphate Metabolism	Phosphatidylinositol phosphate metabolism	D-myo-inositol (3,4,5,6)-tetrakisphosphate biosynthesis	Inositol phosphate metabolism		2769
	1d-myo-inositol 3,4-bisphosphate + h2o <==> 1d-myo-inositol 3-phosphate + phosphate	d-myo-inositol 3,4-bisphosphate + h2o <==> 1d-myo-inositol 3-phosphate + orthophosphate	d-myo-inositol (3,4)-bisphosphate + h2o <==> 1d-myo-inositol (3)-monophosphate + phosphate	d-myo-inositol 3,4-bisphosphate + h2o <==> 1d-myo-inositol 3-phosphate + orthophosphate		3.1.3.66	3.1.3.66	3.1.3.66	3.1.3.66		3631__8821	3631__8821	3631__8821	3631__8821		Inositol Phosphate Metabolism	Phosphatidylinositol phosphate metabolism		Inositol phosphate metabolism		3594
	1d-myo-inositol 1-phosphate + h2o <==> myo-inositol + phosphate	1l-myo-inositol 1-phosphate + h2o <==> myo-inositol + orthophosphate	1d-myo-inositol (1)-monophosphate + h2o <==> myo-inositol + phosphate	h2o + inositol 1-phosphate <==> myo-inositol + orthophosphate		3.1.3.25	3.1.3.25	3.1.3.25	3.1.3.25		3612__3613	3612__3613	3612__3613__54928	3612__3613		Inositol Phosphate Metabolism	Phosphatidylinositol phosphate metabolism		Inositol phosphate metabolism		3844
	1d-myo-inositol 1,4,5-trisphosphate + atp <==> 1d-myo-inositol 1,3,4,5-tetrakisphosphate + adp + h+	atp + d-myo-inositol 1,4,5-trisphosphate <==> 1d-myo-inositol 1,3,4,5-tetrakisphosphate + adp	atp + d-myo-inositol (1,4,5)-trisphosphate <==> adp + d-myo-inositol (1,3,4,5)-tetrakisphosphate + h+	atp + d-myo-inositol 1,4,5-trisphosphate <==> 1d-myo-inositol 1,3,4,5-tetrakisphosphate + adp		2.7.1.127	2.7.1.127	2.7.1.127	2.7.1.127		253430__3706__3707__80271	3706__3707__80271	253430__3706__3707__80271	3706__3707		Inositol Phosphate Metabolism	Phosphatidylinositol phosphate metabolism	1D-myo-inositol hexakisphosphate biosynthesis II (mammalian)__D-myo-inositol (1,3,4)-trisphosphate biosynthesis	Inositol phosphate metabolism		4508
	1d-myo-inositol 1,4,5-trisphosphate + h2o <==> 1d-myo-inositol 1,4-bisphosphate + phosphate	d-myo-inositol 1,4,5-trisphosphate + h2o <==> 1d-myo-inositol 1,4-bisphosphate + orthophosphate	d-myo-inositol (1,4,5)-trisphosphate + h2o <==> d-myo-inositol (1,4)-bisphosphate + phosphate	d-myo-inositol 1,4,5-trisphosphate + h2o <==> 1d-myo-inositol 1,4-bisphosphate + orthophosphate		3.1.3.56	3.1.3.56	3.1.3.56	3.1.3.56		27124__3632__3633__3635__3636__56623__8867	27124__3632__3633__3636__51763	22876__27124__3632__3633__3636__4952__51763__8867__8871	27124__3632__3636__51763		Inositol Phosphate Metabolism	Phosphatidylinositol phosphate metabolism	D-myo-inositol (1,4,5)-trisphosphate degradation	Inositol phosphate metabolism		4846
	1d-myo-inositol 1,4-bisphosphate + h2o <==> 1d-myo-inositol 4-phosphate + phosphate	1d-myo-inositol 1,4-bisphosphate + h2o <==> myo-inositol 4-phosphate + orthophosphate	d-myo-inositol (1,4)-bisphosphate + h2o <==> 1d-myo-inositol (4)-monophosphate + phosphate	1d-myo-inositol 1,4-bisphosphate + h2o <==> myo-inositol 4-phosphate + orthophosphate		3.1.3.57	3.1.3.57	3.1.3.57	3.1.3.57		3628	3628	3628	3628		Inositol Phosphate Metabolism	Phosphatidylinositol phosphate metabolism	D-myo-inositol (1,4,5)-trisphosphate degradation	Inositol phosphate metabolism		5683
	h+ + myo-inositol <==> h+ + myo-inositol	h+ + myo-inositol <==> h+ + myo-inositol__myo-inositol <==> myo-inositol	h+ + myo-inositol <==> h+ + myo-inositol		h+ + inositol <==> h+ + inositol						114134	114134	114134		114134	Transport, Extracellular	Phosphatidylinositol phosphate metabolism			Inositol transporters	5729
	myo-inositol + sodium <==> myo-inositol + sodium	Na+ + myo-inositol <==> Na+ + myo-inositol	myo-inositol + na+ <==> myo-inositol + na+		inositol + sodium ion <==> inositol + sodium ion						115584__6526	115584__6526	115584__6526		115584__6526	Transport, Extracellular	Phosphatidylinositol phosphate metabolism			Inositol transporters	6599
	myo-inositol + o2 <==> d-glucuronate + h+ + h2o	myo-inositol + oxygen <==> d-glucuronate + h2o	myo-inositol + oxygen <==> d-glucuronate + h+ + h2o	myo-inositol + oxygen <==> d-glucuronate + h2o		1.13.99.1	1.13.99.1	1.13.99.1	1.13.99.1		55586	55586	55586	55586		Inositol Phosphate Metabolism	Phosphatidylinositol phosphate metabolism		Ascorbate and aldarate metabolism__Inositol phosphate metabolism		6913
	2-oxoglutarate + o2 + phytanyl coa <==> 2-hydroxyphytanoyl-coa + co2 + succinate	2-oxoglutarate + oxygen + phytanoyl-coa <==> 2-hydroxyphytanoyl-coa + co2 + succinate	2-oxoglutarate + oxygen + phytanoyl-coa <==> 2-hydroxyphytanoyl-coa + co2 + succinate		2-oxoglutarate + oxygen + phytanoyl-coa <==> 2-hydroxyphytanoyl-coa + co2 + succinate	1.14.11.18	1.14.11.18	1.14.11.18		1.14.11.18	5264	5264	26061__5264		5264	Fatty acid oxidation, peroxisome	Phytanic acid peroxisomal oxidation			Alpha-oxidation of phytanate	5480
		h2o + porphobilinogen <==> hydroxymethylbilane + nh3	h2o + porphobilinogen <==> ammonia + h+ + hydroxymethylbilane	h2o + porphobilinogen <==> hydroxymethylbilane + nh3	h2o + porphobilinogen <==> hydroxymethylbilane + nh3		2.5.1.61	2.5.1.61	2.5.1.61	2.5.1.61		3145	3145	3145	3145		Porphyrin metabolism	tetrapyrrole biosynthesis II	Porphyrin and chlorophyll metabolism	Heme biosynthesis	1454
	coproporphyrinogen iii + h+ + o2 <==> co2 + h2o + protoporphyrinogen ix	coproporphyrinogen iii + oxygen <==> co2 + h2o + protoporphyrinogen ix	coproporphyrinogen iii + h+ + oxygen <==> co2 + h2o + protoporphyrinogen ix	coproporphyrinogen iii + oxygen <==> co2 + h2o + protoporphyrinogen ix		1.3.3.3	1.3.3.3	1.3.3.3	1.3.3.3		1371	1371	1371	1371		Heme Biosynthesis	Porphyrin metabolism	heme biosynthesis from uroporphyrinogen-III I	Porphyrin and chlorophyll metabolism		2829
	biliverdin + h+ + nicotinamide adenine dinucleotide phosphate - reduced <==> bilirubin + nicotinamide adenine dinucleotide phosphate	bilirubin + nadp+ <==> biliverdin + h+ + nadph		biliverdin + h+ + nadph <==> bilirubin + nadp+	biliverdin + nadph <==> bilirubin + nadp+	1.3.1.24	1.3.1.24		1.3.1.24	1.3.1.24	644__645	644__645		644__645	644__645	Heme Degradation	Porphyrin metabolism		Porphyrin and chlorophyll metabolism	Heme degradation	6062
	3-hydroxypropionyl-coa + h2o <==> 3-hydroxypropanoate + coenzyme a + h+	3-hydroxypropanoate + coa <==> 3-hydroxypropionyl-coa + h2o	3-hydroxypropanoyl-coa + h2o <==> 3-hydroxypropionate + coenzyme a + h+	3-hydroxypropanoate + coa <==> 3-hydroxypropionyl-coa + h2o		3.1.2.4	3.1.2.4	3.1.2.4	3.1.2.4		26275	26275	26275	26275		beta-Alanine metabolism	Propanoate metabolism		Propanoate metabolism__beta-Alanine metabolism		3614
	coenzyme a + malonate semialdehyde + nicotinamide adenine dinucleotide <==> acetyl-coa + co2 + nicotinamide adenine dinucleotide - reduced	3-oxopropanoate + coa + nad+ <==> acetyl-coa + co2 + h+ + nadh	coenzyme a + malonate semialdehyde + nad+ <==> acetyl-coa + co2 + nadh	3-oxopropanoate + coa + nad+ <==> acetyl-coa + co2 + h+ + nadh		1.2.1.27	1.2.1.18__1.2.1.27	1.2.1.18	1.2.1.27		4329	4329	4329	4329		Propanoate Metabolism	Propanoate metabolism	beta-alanine degradation I	Inositol phosphate metabolism		4702
	prostaglandin h2 <==> prostaglandin d2	prostaglandin h2 <==> (5z,13e)-(15s)-9alpha,15-dihydroxy-11-oxoprosta-5,13-dienoate	prostaglandin-h2 <==> prostaglandin d2	prostaglandin h2 <==> prostaglandin d2		5.3.99.2	5.3.99.2	5.3.99.2	5.3.99.2		27306__5730	27306__5730	27306__5730	27306__5730		Eicosanoid Metabolism	Prostaglandin formation from arachidonate	prostanoid biosynthesis	Arachidonic acid metabolism		3088
	h+ + nicotinamide adenine dinucleotide phosphate - reduced + prostaglandin e2 <==> nicotinamide adenine dinucleotide phosphate + prostaglandin f2alpha	nadp+ + prostaglandin f2alpha <==> h+ + nadph + prostaglandin e2	nadp+ + prostaglandin f2alpha <==> h+ + nadph + prostaglandin e2	h+ + nadph + prostaglandin e2 <==> nadp+ + prostaglandin f2alpha			1.1.1.184__1.1.1.189	1.1.1.189	1.1.1.184__1.1.1.189		873	10901__8644__873__874	873	873__874		Eicosanoid Metabolism	Prostaglandin formation from arachidonate		Arachidonic acid metabolism		5625
	atp + dadp <==> adp + datp	atp + dadp <==> adp + datp	atp + dadp <==> adp + datp	atp + dadp <==> adp + datp		2.7.4.6	2.7.4.6	2.7.4.6	2.7.4.6		10201__29922__4830__4831__4832__4833	10201__29922__4830__4831__4832__4833__8382	10201__29922__4830__4831__4832__4833	10201__29922__4830__4831__4832__4833__654364__8382		Nucleotides	Purine metabolism		Purine metabolism		352
	atp + deoxyguanosine <==> adp + dgmp + h+	atp + deoxyguanosine <==> adp + dgmp	atp + deoxyguanosine <==> adp + dgmp + h+	atp + deoxyguanosine <==> adp + dgmp		2.7.1.113	2.7.1.113	2.7.1.113	2.7.1.113		1716	1716	1716	1716		Nucleotides	Purine metabolism		Purine metabolism		557
	gmp + h2o <==> guanosine + phosphate	gmp + h2o <==> guanosine + orthophosphate	gmp + h2o <==> guanosine + phosphate	gmp + h2o <==> guanosine + orthophosphate		3.1.3.5	3.1.3.5	3.1.3.5	3.1.3.5		22978__4907__53	22978__30833__4907__51251__56953__84618__93034		22978__30833__4907__51251__56953__84618__93034		Nucleic acid degradation__Nucleotides	Purine metabolism	guanosine nucleotides degradation III	Purine metabolism		725
	h2o + nicotinamide adenine dinucleotide + xanthine <==> h+ + nicotinamide adenine dinucleotide - reduced + urate	h2o + nad+ + xanthine <==> nadh + urate	h2o + nad+ + xanthine <==> h+ + nadh + urate	h2o + nad+ + xanthine <==> h+ + nadh + urate		1.17.1.4	1.17.1.4	1.17.1.4	1.17.1.4		7498	7498	7498	7498		Purine Catabolism	Purine metabolism	adenosine nucleotides degradation II__guanosine nucleotides degradation III__urate biosynthesis/inosine 5'-phosphate degradation	Purine metabolism		1074
	inosine + phosphate <==> alpha-d-ribose 1-phosphate + hypoxanthine	inosine + orthophosphate <==> alpha-d-ribose 1-phosphate + hypoxanthine	inosine + phosphate <==> alpha-d-ribose-1-phosphate + hypoxanthine	inosine + orthophosphate <==> alpha-d-ribose 1-phosphate + hypoxanthine		2.4.2.1	2.4.2.1	2.4.2.1	2.4.2.1		4860	4860	4860	4860		Purine Catabolism	Purine metabolism	adenosine nucleotides degradation II	Purine metabolism		1203
	atp + dgmp <==> adp + dgdp	atp + dgmp <==> adp + dgdp	atp + dgmp <==> adp + dgdp	atp + dgmp <==> adp + dgdp		2.7.4.8	2.7.4.8	2.7.4.12	2.7.4.8		2987	2987	2987	2987		Nucleotides	Purine metabolism		Purine metabolism		1404
		adenosine + h2o <==> inosine + nh3	adenosine + h2o <==> ammonia + inosine	adenosine + h2o <==> inosine + nh3	adenosine + h2o <==> inosine + nh3		3.5.4.4	3.5.4.4	3.5.4.4	3.5.4.4		100	100__113179	100	100		Purine metabolism	adenosine nucleotides degradation II	Purine metabolism	Purine salvage	1408
	atp + gmp <==> adp + gdp	atp + gmp <==> adp + gdp	atp + gmp <==> adp + gdp	atp + gmp <==> adp + gdp		2.7.4.8	2.7.4.8	2.7.4.8	2.7.4.8		2987		2987	2987		Nucleotides	Purine metabolism	guanosine nucleotides de novo biosynthesis	Purine metabolism		1668
	adenosine + phosphate <==> adenine + alpha-d-ribose 1-phosphate	adenosine + orthophosphate <==> adenine + alpha-d-ribose 1-phosphate	adenosine + phosphate <==> adenine + alpha-d-ribose-1-phosphate	adenosine + orthophosphate <==> adenine + alpha-d-ribose 1-phosphate		2.4.2.1	2.4.2.1	2.4.2.1	2.4.2.1		4860	4860		4860		Nucleotides	Purine metabolism		Purine metabolism		1698
	gtp + h2o <==> gdp + h+ + phosphate	gtp + h2o <==> gdp + orthophosphate	gtp + h2o <==> gdp + h+ + phosphate	gtp + h2o <==> gdp + orthophosphate		3.6.1.15	3.6.1.5__3.6.5.3__3.6.5.5	3.6.5.5	3.6.1.5		124583	10059__124583__1759__1785__1915__1917__1938__26052__377841__7284__79631__84340__85476__953__956	10059__1759__1785__26052__55341__92170	377841__953__956		Nucleotides	Purine metabolism		Purine metabolism		1841
		deoxyadenosine + h2o <==> deoxyinosine + nh3	deoxyadenosine + h2o <==> ammonia + deoxyinosine	deoxyadenosine + h2o <==> deoxyinosine + nh3	2'-deoxyadenosine + h2o <==> 2'-deoxyinosine + nh3		3.5.4.4		3.5.4.4	3.5.4.4			100	100	100		Purine metabolism		Purine metabolism	Purine salvage	2036
	dgmp + h2o <==> deoxyguanosine + phosphate	dgmp + h2o <==> deoxyguanosine + orthophosphate		dgmp + h2o <==> deoxyguanosine + orthophosphate	2'-deoxyguanosine 5'-monophosphate + h2o <==> 2'-deoxyguanosine + orthophosphate	3.1.3.5	3.1.3.5		3.1.3.5	3.1.3.5	22978__30833__53	22978__30833__4907__51251__56953__84618__93034		22978__30833__4907__51251__56953__84618__93034	84618	Nucleic acid degradation__Nucleotides	Purine metabolism		Purine metabolism	Purine catabolism	2166
	h2o + hypoxanthine + o2 <==> hydrogen peroxide + xanthine	h2o + hypoxanthine + oxygen <==> h2o2 + xanthine		h2o + hypoxanthine + oxygen <==> hydrogen peroxide + xanthine	h2o + hypoxanthine + oxygen <==> h2o2 + xanthine		1.17.3.2		1.17.3.2	1.17.3.2	7498	7498		7498	7498	Purine Catabolism	Purine metabolism		Purine metabolism	Purine catabolism	2217
	deoxyadenosine + phosphate <==> 2-deoxy-d-ribose 1-phosphate + adenine	deoxyadenosine + orthophosphate <==> 2-deoxy-d-ribose 1-phosphate + adenine	deoxyadenosine + phosphate <==> adenine + deoxyribose-1-phosphate	deoxyadenosine + orthophosphate <==> 2-deoxy-d-ribose 1-phosphate + adenine		2.4.2.1	2.4.2.1__2.4.2.4	2.4.2.1	2.4.2.1		4860	1890__4860		4860		Purine Catabolism	Purine metabolism		Purine metabolism		2576
	guanosine + phosphate <==> alpha-d-ribose 1-phosphate + guanine	guanosine + orthophosphate <==> alpha-d-ribose 1-phosphate + guanine	guanosine + phosphate <==> alpha-d-ribose-1-phosphate + guanine	guanosine + orthophosphate <==> alpha-d-ribose 1-phosphate + guanine		2.4.2.1	2.4.2.1	2.4.2.1__2.4.2.15	2.4.2.1		4860	4860	4860	4860		Purine Catabolism	Purine metabolism	guanosine nucleotides degradation III	Purine metabolism		2805
	phosphate + xanthosine <==> alpha-d-ribose 1-phosphate + xanthine	orthophosphate + xanthosine <==> alpha-d-ribose 1-phosphate + xanthine	phosphate + xanthosine <==> alpha-d-ribose-1-phosphate + xanthine	orthophosphate + xanthosine <==> alpha-d-ribose 1-phosphate + xanthine		2.4.2.1	2.4.2.1	2.4.2.1	2.4.2.1		4860	4860	4860	4860		Nucleotides	Purine metabolism	urate biosynthesis/inosine 5'-phosphate degradation__xanthine and xanthosine salvage	Purine metabolism		3671
	atp + dgdp <==> adp + dgtp	atp + dgdp <==> adp + dgtp	atp + dgdp <==> adp + dgtp	atp + dgdp <==> adp + dgtp		2.7.4.6	2.7.4.6	2.7.4.6	2.7.4.6		10201__29922__4830__4831__4832__4833	10201__29922__4830__4831__4832__4833__8382	10201__29922__4830__4831__4832__4833	10201__29922__4830__4831__4832__4833__654364__8382		Nucleotides	Purine metabolism	guanosine nucleotides de novo biosynthesis	Purine metabolism		4473
	deoxyinosine + phosphate <==> 2-deoxy-d-ribose 1-phosphate + hypoxanthine	deoxyinosine + orthophosphate <==> 2-deoxy-d-ribose 1-phosphate + hypoxanthine	deoxyinosine + phosphate <==> deoxyribose-1-phosphate + hypoxanthine	deoxyinosine + orthophosphate <==> 2-deoxy-d-ribose 1-phosphate + hypoxanthine		2.4.2.1	2.4.2.1__2.4.2.4	2.4.2.1	2.4.2.1		4860	1890__4860	4860	4860		Purine Catabolism	Purine metabolism		Purine metabolism		5482
	h2o + xanthosine 5'-phosphate <==> phosphate + xanthosine	h2o + xanthosine 5'-phosphate <==> orthophosphate + xanthosine	h2o + xanthosine-5-phosphate <==> phosphate + xanthosine	h2o + xanthosine 5'-phosphate <==> orthophosphate + xanthosine		3.1.3.5	3.1.3.5	3.1.3.5	3.1.3.5		22978	22978__30833__4907__51251__56953__84618__93034	115024__22978	22978__30833__4907__51251__56953__84618__93034		Nucleotides	Purine metabolism	urate biosynthesis/inosine 5'-phosphate degradation	Purine metabolism		5563
	gtp <==> 3',5'-cyclic gmp + diphosphate	gtp <==> 3',5'-cyclic gmp + pyrophosphate	gtp <==> cyclic-gmp + diphosphate	gtp <==> 3',5'-cyclic gmp + diphosphate		4.6.1.2	4.6.1.1__4.6.1.2	4.6.1.2	4.6.1.1__4.6.1.2		2974__2977__2982__2983__2984__2986__3000__4881__4882	107__108__109__111__112__113__114__115__196883__2974__2977__2982__2983__2984__2986__3000__4881__4882	2974__2977__2982__2983__2984__2986__3000__4881__4882	107__108__109__111__112__113__114__115__196883__2977__2982__2983__2984__2986__3000__4881__4882__55811		Nucleotides	Purine metabolism		Purine metabolism		5750
	adenosine <==> adenosine	adenosine <==> adenosine	adenosine <==> adenosine		adenosine <==> adenosine						2030__3177__55315	2030__3177__55315			2030__222962__3177__55315	Transport, Extracellular__Transport, Lysosomal__Transport, Mitochondrial	Purine metabolism			Transport of nucleosides and free purine and pyrimidine bases across the plasma membrane	5881
	urea <==> urea__h2o + urea <==> h2o + urea	h2o + urea <==> h2o + urea__urea <==> urea	urea <==> urea		urea <==> urea						366__6523__6528__6563__8170	6523__6528__6563__8170	6563__8170		366__6563__8170__89872	Transport, Extracellular__Urea cycle/amino group metabolism	Purine metabolism			Passive Transport by Aquaporins__Transport of glucose and other sugars, bile salts and organic acids, metal ions and amine compounds	6060
	adp + h2o <==> amp + h+ + phosphate	adp + h2o <==> amp + orthophosphate	adp + h2o <==> amp + h+ + phosphate	adp + h2o <==> amp + orthophosphate		3.6.1.5	3.6.1.5	3.6.1.5	3.6.1.5		953__954__955__956__957	124583__377841__953__956	377841__953__956	377841__953__956		Nucleotides	Purine metabolism		Purine metabolism		6072
	atp + gdp <==> adp + gtp	atp + gdp <==> adp + gtp	atp + gdp <==> adp + gtp	atp + gdp <==> adp + gtp		2.7.4.6	2.7.4.6	2.7.4.6	2.7.4.6		10201__29922__4830__4831__4832__4833	10201__29922__4830__4831__4832__4833__8382	10201__283458__29922__4830__4831__4832__4833	10201__29922__4830__4831__4832__4833__654364__8382		Nucleotides	Purine metabolism	guanosine nucleotides de novo biosynthesis	Purine metabolism		6114
	3',5'-cyclic gmp + h2o <==> gmp + h+	3',5'-cyclic gmp + h2o <==> gmp	cyclic-gmp + h2o <==> gmp + h+	3',5'-cyclic gmp + h2o <==> gmp		3.1.4.17	3.1.4.17__3.1.4.35	3.1.4.35	3.1.4.17__3.1.4.35		10846__50940__5136__5137__5138__5139__5140__5145__5146__5147__5148__5149__5152__5153__5158__8654	10068__10846__27115__50940__5136__5137__5138__5139__5140__5141__5142__5143__5144__5145__5146__5147__5148__5149__5150__5151__5152__5153__5158__8622__8654	10846__50940__5145__5146__5152	10846__27115__50940__5136__5137__5138__5139__5140__5141__5142__5143__5144__5145__5146__5147__5148__5149__5150__5151__5152__5153__5158__8622__8654		Nucleotides	Purine metabolism		Purine metabolism		6317
		guanine + h2o <==> nh3 + xanthine	guanine + h2o <==> ammonia + xanthine	guanine + h2o <==> nh3 + xanthine	guanine + h2o <==> nh3 + xanthine		3.5.4.3	3.5.4.3	3.5.4.3	3.5.4.3		9615	9615	9615	9615		Purine metabolism	guanosine nucleotides degradation III	Purine metabolism	Purine catabolism	6354
	deoxyguanosine + phosphate <==> 2-deoxy-d-ribose 1-phosphate + guanine	deoxyguanosine + orthophosphate <==> 2-deoxy-d-ribose 1-phosphate + guanine	deoxyguanosine + phosphate <==> deoxyribose-1-phosphate + guanine	deoxyguanosine + orthophosphate <==> 2-deoxy-d-ribose 1-phosphate + guanine		2.4.2.1	2.4.2.1__2.4.2.4	2.4.2.1	2.4.2.1		4860	1890__4860	4860	4860		Purine Catabolism	Purine metabolism		Purine metabolism		6459
	atp + dcdp <==> adp + dctp	atp + dcdp <==> adp + dctp	atp + dcdp <==> adp + dctp	atp + dcdp <==> adp + dctp		2.7.4.6	2.7.4.6	2.7.4.6	2.7.4.6		10201__29922__4830__4831__4832__4833	10201__29922__4830__4831__4832__4833__8382	10201__29922__4830__4831__4832__4833	10201__29922__4830__4831__4832__4833__654364__8382		Nucleotides	Pyrimidine metabolism	pyrimidine deoxyribonucleotides de novo biosynthesis	Pyrimidine metabolism		324
		dcmp + h2o <==> dump + nh3	dcmp + h2o <==> ammonia + dump	dcmp + h2o <==> dump + nh3	dcmp + h2o <==> dump + nh3		3.5.4.12	3.5.4.12	3.5.4.12	3.5.4.12			1635	1635	1635		Pyrimidine metabolism		Pyrimidine metabolism	Pyrimidine biosynthesis	448
		deoxycytidine + h2o <==> deoxyuridine + nh3	deoxycytidine + h2o <==> ammonia + deoxyuridine	deoxycytidine + h2o <==> deoxyuridine + nh3	2'-deoxycytidine + h2o <==> 2'-deoxyuridine + nh3		3.5.4.5	3.5.4.14	3.5.4.5	3.5.4.5		403314__57379__978	57379__978	978	978		Pyrimidine metabolism	salvage pathways of pyrimidine deoxyribonucleotides	Pyrimidine metabolism	Pyrimidine salvage reactions	507
	atp + dudp <==> adp + dutp	atp + dudp <==> adp + dutp	atp + dudp <==> adp + dutp	atp + dudp <==> adp + dutp		2.7.4.6	2.7.4.6	2.7.4.6	2.7.4.6		10201__29922__4830__4831__4832__4833	10201__29922__4830__4831__4832__4833__8382	10201__29922__4830__4831__4832__4833	10201__29922__4830__4831__4832__4833__654364__8382		Nucleotides	Pyrimidine metabolism	pyrimidine deoxyribonucleotides de novo biosynthesis	Pyrimidine metabolism		1722
	atp + udp <==> adp + utp	atp + udp <==> adp + utp	atp + udp <==> adp + utp	atp + udp <==> adp + utp		2.7.4.6	2.7.4.6	2.7.4.6	2.7.4.6		10201__29922__4830__4831__4832__4833	10201__29922__4830__4831__4832__4833__8382	10201__29922__4830__4831__4832__4833	10201__29922__4830__4831__4832__4833__654364__8382		Nucleotides	Pyrimidine metabolism	pyrimidine ribonucleotides interconversion	Pyrimidine metabolism		1774
	atp + cytidine <==> adp + cmp + h+	atp + cytidine <==> adp + cmp		atp + cytidine <==> adp + cmp	atp + cytidine <==> adp + cytidine 5'-monophosphate		2.7.1.48		2.7.1.48		7371__83549			54963__7371__83549	7371__83549	Nucleotides	Pyrimidine metabolism		Pyrimidine metabolism	Pyrimidine salvage reactions	2478
	atp + deoxycytidine <==> adp + dcmp + h+	atp + deoxycytidine <==> adp + dcmp		atp + deoxycytidine <==> adp + dcmp	2'-deoxycytidine + atp <==> adp + dcmp	2.7.1.74	2.7.1.74		2.7.1.74		1633	1633		1633	7084	Nucleotides	Pyrimidine metabolism		Pyrimidine metabolism	Pyrimidine salvage reactions	2887
	atp + dump <==> adp + dudp	atp + dump <==> adp + dudp		atp + dump <==> adp + dudp	atp + dump <==> 2'-deoxyuridine 5'-diphosphate + adp		2.7.4.4__2.7.4.9		2.7.4.9	2.7.4.4		1841		1841	1841	Nucleotides	Pyrimidine metabolism		Pyrimidine metabolism	Synthesis and interconversion of nucleotide di- and triphosphates	3121
	dtmp + h2o <==> phosphate + thymidine	dtmp + h2o <==> orthophosphate + thymidine		dtmp + h2o <==> orthophosphate + thymidine	h2o + tmp <==> orthophosphate + thymidine	3.1.3.5	3.1.3.35__3.1.3.5		3.1.3.5	3.1.3.5	30833__53__56953	22978__30833__4907__51251__56953__84618__93034		22978__30833__4907__51251__56953__84618__93034	4907__51251__84618	Nucleic acid degradation__Nucleotides__Pyrimidine Catabolism	Pyrimidine metabolism		Pyrimidine metabolism	Pyrimidine catabolism	3257
	atp + cdp <==> adp + ctp	atp + cdp <==> adp + ctp	atp + cdp <==> adp + ctp	atp + cdp <==> adp + ctp		2.7.4.6	2.7.4.6	2.7.4.6	2.7.4.6		10201__29922__4830__4831__4832__4833	10201__29922__4830__4831__4832__4833__5313__8382	10201__29922__4830__4831__4832__4833	10201__29922__4830__4831__4832__4833__654364__8382		Nucleotides	Pyrimidine metabolism	pyrimidine ribonucleotides interconversion__salvage pathways of pyrimidine ribonucleotides	Pyrimidine metabolism		3504
	h2o + ump <==> phosphate + uridine	h2o + ump <==> orthophosphate + uridine		h2o + ump <==> orthophosphate + uridine	h2o + ump <==> orthophosphate + uridine	3.1.3.5	3.1.3.5		3.1.3.5	3.1.3.5	4907__51251__53__56953	22978__30833__4907__51251__56953__84618__93034		22978__30833__4907__51251__56953__84618__93034	4907__51251__84618	Nucleic acid degradation__Nucleotides__Pyrimidine Catabolism	Pyrimidine metabolism		Pyrimidine metabolism	Pyrimidine catabolism	4140
		cytidine + h2o <==> nh3 + uridine	cytidine + h2o <==> ammonia + uridine	cytidine + h2o <==> nh3 + uridine	cytidine + h2o <==> nh3 + uridine		3.5.4.5	3.5.4.5	3.5.4.5	3.5.4.5		403314__57379__978	57379__978	978	978		Pyrimidine metabolism	salvage pathways of pyrimidine ribonucleotides	Pyrimidine metabolism	Pyrimidine salvage reactions	5011
	atp + dtdp <==> adp + dttp	atp + dtdp <==> adp + dttp	atp + dtdp <==> adp + dttp	atp + dtdp <==> adp + dttp		2.7.4.6	2.7.4.6	2.7.4.6	2.7.4.6		10201__29922__4830__4831__4832__4833	10201__29922__4830__4831__4832__4833__8382	10201__29922__4830__4831__4832__4833	10201__29922__4830__4831__4832__4833__654364__8382		Nucleotides	Pyrimidine metabolism	pyrimidine deoxyribonucleotides de novo biosynthesis	Pyrimidine metabolism		5884
	5,10-methylenetetrahydrofolate + dump <==> 7,8-dihydrofolate + dtmp	5,10-methylenetetrahydrofolate + dump <==> dihydrofolate + dtmp	5,10-methylenetetrahydropteroyl mono-l-glutamate + dump <==> 7,8-dihydrofolate monoglutamate + dtmp	5,10-methylenetetrahydrofolate + dump <==> dihydrofolate + dtmp		2.1.1.45	2.1.1.45	2.1.1.45	2.1.1.45		7298		7298	7298		Nucleotides	Pyrimidine metabolism	pyrimidine deoxyribonucleotides de novo biosynthesis	One carbon pool by folate__Pyrimidine metabolism		6106
	cmp + h2o <==> cytidine + phosphate	cmp + h2o <==> cytidine + orthophosphate		cmp + h2o <==> cytidine + orthophosphate	cytidine 5'-monophosphate + h2o <==> cytidine + orthophosphate	3.1.3.5	3.1.3.5		3.1.3.5	3.1.3.5	4907__51251__53	22978__30833__4907__51251__56953__84618__93034		22978__30833__4907__51251__56953__84618__93034	4907	Nucleic acid degradation__Nucleotides__Pyrimidine Catabolism	Pyrimidine metabolism		Pyrimidine metabolism	Pyrimidine catabolism	6659
	3-oxodecanoyl-coa + coenzyme a <==> acetyl-coa + octanoyl-coa (n-c8:0coa)	acetyl-coa + octanoyl-coa <==> 3-oxodecanoyl-coa + coa		acetyl-coa + octanoyl-coa <==> 3-oxodecanoyl-coa + coa	3-oxodecanoyl-coa + coa-sh <==> acetyl-coa + octanoyl-coa	2.3.1.16	2.3.1.16		2.3.1.16	2.3.1.155	30	30__8310		10449__30__3032	3030__3032	Fatty Acid Metabolism	Saturated fatty acids beta-oxidation		Fatty acid elongation in mitochondria__Fatty acid metabolism	Beta oxidation of decanoyl-CoA to octanoyl-CoA-CoA	379
	3-oxohexadecanoyl-coa + coenzyme a <==> acetyl-coa + tetradecanoyl-coa (n-c14:0coa)	acetyl-coa + tetradecanoyl-coa <==> 3-oxopalmitoyl-coa + coa		acetyl-coa + tetradecanoyl-coa <==> 3-oxopalmitoyl-coa + coa	3-oxopalmitoyl-coa + coa-sh <==> acetyl-coa + myristoyl-coa	2.3.1.16	2.3.1.16		2.3.1.16	2.3.1.155	30	30		10449__30__3032	3030__3032	Fatty Acid Metabolism	Saturated fatty acids beta-oxidation		Fatty acid elongation in mitochondria__Fatty acid metabolism	Beta oxidation of palmitoyl-CoA to myristoyl-CoA	1169
	flavin adenine dinucleotide oxidized + glutaryl-coa + h+ <==> co2 + crotonoyl-coa + flavin adenine dinucleotide reduced	fad + glutaryl-coa <==> co2 + crotonoyl-coa + fadh2		fad + glutaryl-coa <==> co2 + crotonoyl-coa + fadh2	fad + glutaryl-coa <==> co2 + crotonyl-coa + fadh2	1.3.99.7	1.3.99.7		1.3.99.7	1.3.99.7	2639	2639		2639	2639	Tryptophan metabolism	Saturated fatty acids beta-oxidation		Fatty acid metabolism	Lysine catabolism	1710
	l-carnitine + palmitoyl-coa (n-c16:0coa) <==> coenzyme a + l-palmitoylcarnitine	l-carnitine + palmitoyl-coa <==> coa + l-palmitoylcarnitine	l-carnitine + palmitoyl-coa <==> coenzyme a + l-palmitoylcarnitine	l-carnitine + palmitoyl-coa <==> coa + l-palmitoylcarnitine		2.3.1.21	2.3.1.21	2.3.1.21	2.3.1.21		126129__1374__1375__1376		126129__1374__1376	126129__1374__1375__1376		Carnitine shuttle	Saturated fatty acids beta-oxidation		Fatty acid metabolism		2706
	3-oxododecanoyl-coa + coenzyme a <==> acetyl-coa + decanoyl-coa (n-c10:0coa)	acetyl-coa + decanoyl-coa <==> 3-oxododecanoyl-coa + coa		acetyl-coa + decanoyl-coa <==> 3-oxododecanoyl-coa + coa	3-oxododecanoyl-coa + coa-sh <==> acetyl-coa + decanoyl-coa	2.3.1.16	2.3.1.16		2.3.1.16	2.3.1.155	30	30		10449__30__3032	3030__3032	Fatty Acid Metabolism	Saturated fatty acids beta-oxidation		Fatty acid elongation in mitochondria__Fatty acid metabolism	Beta oxidation of lauroyl-CoA to decanoyl-CoA-CoA	2831
	h2o + palmitoyl-coa (n-c16:0coa) <==> coenzyme a + h+ + hexadecanoate (n-c16:0)	h2o + palmitoyl-coa <==> coa + hexadecanoic acid	h2o + palmitoyl-coa <==> coenzyme a + h+ + palmitate	h2o + palmitoyl-coa <==> coa + hexadecanoic acid			3.1.2.2__3.1.2.22	3.1.2.2	3.1.2.2__3.1.2.22		10005__10965	10005__122970__570	10005__10965__11332__122970	10965__11332__122970__5538__570__641371__9374		Fatty Acid Metabolism	Saturated fatty acids beta-oxidation		Biosynthesis of unsaturated fatty acids__Fatty acid elongation in mitochondria		5285
	butanoyl-coa + flavin adenine dinucleotide oxidized <==> crotonoyl-coa + flavin adenine dinucleotide reduced	butanoyl-coa + fad <==> crotonoyl-coa + fadh2		butanoyl-coa + fad <==> crotonoyl-coa + fadh2	butanoyl-coa + fad <==> crotonyl-coa + fadh2	1.3.99.2	1.3.3.6__1.3.99.2__1.3.99.3		1.3.3.6__1.3.99.2__1.3.99.3	1.3.99.3	27034__28976__34__35__36__80724__84129	33__34__35__36__51		34__35__36__51__8310	35	Butanoate Metabolism	Saturated fatty acids beta-oxidation		Fatty acid metabolism	Beta oxidation of butanoyl-CoA to acetyl-CoA	6030
	3-oxotetradecanoyl-coa + coenzyme a <==> acetyl-coa + dodecanoyl-coa (n-c12:0coa)	acetyl-coa + lauroyl-coa <==> 3-oxotetradecanoyl-coa + coa		acetyl-coa + lauroyl-coa <==> 3-oxotetradecanoyl-coa + coa	3-oxotetradecanoyl-coa + coa-sh <==> acetyl-coa + lauroyl-coa	2.3.1.16	2.3.1.16		2.3.1.16	2.3.1.155	30	30		10449__30__3032	3030__3032	Fatty Acid Metabolism	Saturated fatty acids beta-oxidation		Fatty acid elongation in mitochondria__Fatty acid metabolism	Beta oxidation of myristoyl-CoA to lauroyl-CoA	6295
	atp + h2o + selenide <==> amp + phosphate + selenophosphate	atp + h2o + selenide <==> amp + orthophosphate + selenophosphate	atp + h2o + hydrogen selenide <==> amp + phosphate + selenophosphate	atp + h2o + selenide <==> amp + orthophosphate + selenophosphate		2.7.9.3	2.7.9.3	2.7.9.3	2.7.9.3		22928__22929	22928__22929	22928__22929	22928__22929		Selenoamino acid metabolism	Selenoamino acid metabolism	selenocysteine biosynthesis II (archaea and eukaryotes)	Selenocompound metabolism		5264
		h+ + nadph + presqualene diphosphate <==> nadp+ + pyrophosphate + squalene	h+ + nadph + presqualene diphosphate <==> diphosphate + nadp+ + squalene	h+ + nadph + presqualene diphosphate <==> diphosphate + nadp+ + squalene	h+ + nadph + presqualene diphosphate <==> nadp+ + pyrophosphate + squalene		2.5.1.21	2.5.1.21	2.5.1.21	2.5.1.21		2222	2222	2222	2222		Squalene and cholesterol biosynthesis	epoxysqualene biosynthesis	Steroid biosynthesis	Cholesterol biosynthesis	2499
		desmosterol + h+ + nadph <==> cholesterol + nadp+	desmosterol + h+ + nadph <==> cholesterol + nadp+	cholesterol + nadp+ <==> desmosterol + h+ + nadph	desmosterol + h+ + nadph <==> cholesterol + nadp+			1.3.1.72	1.3.1.72	1.3.1.72			1718	1718	1718		Squalene and cholesterol biosynthesis	cholesterol biosynthesis III (via desmosterol)	Steroid biosynthesis	Cholesterol biosynthesis	3807
	7-dehydrocholesterol + h+ + nicotinamide adenine dinucleotide phosphate - reduced <==> cholesterol + nicotinamide adenine dinucleotide phosphate	cholesterol + nadp+ <==> cholesta-5,7-dien-3beta-ol + h+ + nadph	7-dehydro-cholesterol + h+ + nadph <==> cholesterol + nadp+	7-dehydrocholesterol + h+ + nadph <==> cholesterol + nadp+		1.3.1.21	1.3.1.21	1.3.1.21	1.3.1.21		1717	1717	1717	1717		Cholesterol Metabolism	Squalene and cholesterol biosynthesis	cholesterol biosynthesis I__cholesterol biosynthesis II (via 24,25-dihydrolanosterol)	Steroid biosynthesis		3977
	farnesyl diphosphate + isopentenyl diphosphate <==> diphosphate + geranylgeranyl diphosphate	isopentenyl diphosphate + trans,trans-farnesyl diphosphate <==> geranylgeranyl diphosphate + pyrophosphate	(2e,6e)-farnesyl diphosphate + isopentenyl diphosphate <==> all-trans-geranyl-geranyl diphosphate + diphosphate	isopentenyl diphosphate + trans,trans-farnesyl diphosphate <==> diphosphate + geranylgeranyl diphosphate		2.5.1.29	2.5.1.29	2.5.1.29	2.5.1.29		9453	2224__9453	57107__9453	9453		Cholesterol Metabolism	Squalene and cholesterol biosynthesis	geranylgeranyldiphosphate biosynthesis	Terpenoid backbone biosynthesis		4244
	7-dehydrodesmosterol + h+ + nicotinamide adenine dinucleotide phosphate - reduced <==> desmosterol + nicotinamide adenine dinucleotide phosphate	cholesta-5,7,24-trien-3beta-ol + h+ + nadph <==> desmosterol + nadp+	7-dehydrodesmosterol + h+ + nadph <==> desmosterol + nadp+		cholesta-5,7,24-trien-3beta-ol + h+ + nadph <==> desmosterol + nadp+	1.3.1.21	1.3.1.21	1.3.1.21		1.3.1.21	1717	1717	1717		1717	Cholesterol Metabolism	Squalene and cholesterol biosynthesis	cholesterol biosynthesis III (via desmosterol)		Cholesterol biosynthesis	4854
		trans,trans-farnesyl diphosphate <==> h+ + presqualene diphosphate + pyrophosphate	(2e,6e)-farnesyl diphosphate <==> diphosphate + presqualene diphosphate	trans,trans-farnesyl diphosphate <==> diphosphate + presqualene diphosphate	farnesyl pyrophosphate <==> presqualene diphosphate + pyrophosphate		2.5.1.21	2.5.1.21	2.5.1.21	2.5.1.21		2222	2222	2222	2222		Squalene and cholesterol biosynthesis	epoxysqualene biosynthesis	Steroid biosynthesis	Cholesterol biosynthesis	5646
	2-oxoglutarate + coenzyme a + nicotinamide adenine dinucleotide <==> co2 + nicotinamide adenine dinucleotide - reduced + succinyl-coa	2-oxoglutarate + coa + nad+ <==> co2 + nadh + succinyl-coa	2-oxoglutarate + coenzyme a + nad+ <==> co2 + nadh + succinyl-coa		2-oxoglutarate + coa-sh + nad+ <==> co2 + h+ + nadh + succinyl-coa	1.2.4.2	1.2.4.2__1.8.1.4__2.3.1.61			1.2.1.52	1738__1743__4967__8050	1738__1743__4967__55753	1738__1743__4967__55526__55753		1738__1743__4967	Citric Acid Cycle	TCA cycle	TCA cycle		Citric acid cycle (TCA cycle)	4281
	5-hydroxyindoleacetaldehyde + h2o + nicotinamide adenine dinucleotide <==> 5-hydroxyindoleacetate + h+ + nicotinamide adenine dinucleotide - reduced	5-hydroxyindoleacetaldehyde + h2o + nad+ <==> 5-hydroxyindoleacetate + h+ + nadh	5-hydroxyindole acetaldehyde + h2o + nad+ <==> 5-hydroxyindole acetate + h+ + nadh	5-hydroxyindoleacetaldehyde + h2o + nad+ <==> 5-hydroxyindoleacetate + h+ + nadh		1.2.1.3	1.2.1.3	1.2.1.3	1.2.1.3		216__217__219__223__224__501__8659__8854	217__219__501	217__224	217__219__223__224__501		Tryptophan metabolism	Tryptophan metabolism	serotonin degradation	Tryptophan metabolism		357
	2-oxoglutarate + l-kynurenine <==> 4-(2-aminophenyl)-2,4-dioxobutanoate + l-glutamate	2-oxoglutarate + l-kynurenine <==> 4-(2-aminophenyl)-2,4-dioxobutanoate + l-glutamate		2-oxoglutarate + l-kynurenine <==> 4-(2-aminophenyl)-2,4-dioxobutanoate + l-glutamate	2-oxoglutarate + l-kynurenine <==> 4-(2-aminophenyl)-2,4-dioxobutanoic acid + l-glutamate	2.6.1.7	2.6.1.7		2.6.1.7	2.6.1.7	51166__883	51166__883		51166__56267__883	51166	Tryptophan metabolism	Tryptophan metabolism		Tryptophan metabolism	Tryptophan catabolism	2618
	l-tryptophan <==> l-tryptophan	l-tryptophan <==> l-tryptophan__h+ + l-tryptophan <==> h+ + l-tryptophan	l-tryptophan <==> l-tryptophan		l-tryptophan <==> l-tryptophan__h+ + l-tryptophan <==> h+ + l-tryptophan						117247	117247	23428__6520__8140		117247__121260__23428__51296__6520__6564__6565__8140	Transport, Extracellular	Tryptophan metabolism			Amino acid transport across the plasma membrane__Proton/oligonucleotide cotransporters	3583
	3-hydroxy-l-kynurenine + h2o <==> 3-hydroxyanthranilate + l-alanine	3-hydroxy-l-kynurenine + h2o <==> 3-hydroxyanthranilate + l-alanine		3-hydroxy-l-kynurenine + h2o <==> 3-hydroxyanthranilate + l-alanine	3-hydroxy-l-kynurenine + h2o <==> 3-hydroxyanthranilate + l-alanine	3.7.1.3	3.7.1.3		3.7.1.3	3.7.1.3	8942	8942		8942	8942	Tryptophan metabolism	Tryptophan metabolism		Tryptophan metabolism	Tryptophan catabolism	3888
	h+ + l-tryptophan <==> co2 + tryptamine	l-tryptophan <==> co2 + tryptamine	h+ + l-tryptophan <==> co2 + tryptamine	l-tryptophan <==> co2 + tryptamine		4.1.1.28	4.1.1.28	4.1.1.28	4.1.1.28		1644		1644	1644		Tryptophan metabolism	Tryptophan metabolism	tryptophan degradation X (mammalian, via tryptamine)	Tryptophan metabolism		5705
	5-hydroxy-l-tryptophan + h+ <==> co2 + serotonin	5-hydroxy-l-tryptophan <==> 3-(2-aminoethyl)-1h-indol-5-ol + co2		5-hydroxy-l-tryptophan <==> co2 + serotonin	5-hydroxytryptophan <==> 5-hydroxytryptamine + co2	4.1.1.28	4.1.1.28		4.1.1.28	4.1.1.28	1644	1644		1644	1644	Tryptophan metabolism	Tryptophan metabolism		Tryptophan metabolism	Serotonin and melatonin biosynthesis	5798
	h2o + indole-3-acetaldehyde + nicotinamide adenine dinucleotide <==> h+ + indole-3-acetate + nicotinamide adenine dinucleotide - reduced	h2o + indole-3-acetaldehyde + nad+ <==> h+ + indole-3-acetate + nadh	h2o + indole acetaldehyde + nad+ <==> h+ + indole-3-acetate + nadh	h2o + indole-3-acetaldehyde + nad+ <==> h+ + indole-3-acetate + nadh			1.2.1.3	1.2.1.3	1.2.1.3		216__217__219__223__224__501__8659__8854	217__219__501	217__224	217__219__223__224__501		Tryptophan metabolism	Tryptophan metabolism	tryptophan degradation X (mammalian, via tryptamine)	Tryptophan metabolism		6188
	h+ + l-kynurenine + nicotinamide adenine dinucleotide phosphate - reduced + o2 <==> 3-hydroxy-l-kynurenine + h2o + nicotinamide adenine dinucleotide phosphate	h+ + l-kynurenine + nadph + oxygen <==> 3-hydroxy-l-kynurenine + h2o + nadp+		h+ + l-kynurenine + nadph + oxygen <==> 3-hydroxy-l-kynurenine + h2o + nadp+	h+ + l-kynurenine + nadph + oxygen <==> 3-hydroxy-l-kynurenine + h2o + nadp+	1.14.13.9	1.14.13.9		1.14.13.9	1.14.13.9	8564	8564		8564	8564	Tryptophan metabolism	Tryptophan metabolism		Tryptophan metabolism	Tryptophan catabolism	6346
	2-amino-3-carboxymuconate semialdehyde <==> h+ + h2o + quinolinate	2-amino-3-carboxymuconate semialdehyde <==> h+ + h2o + pyridine-2,3-dicarboxylate	aminocarboxymuconate semialdehyde <==> h2o + quinolinate		2-amino-3-carboxymuconate semialdehyde <==> h2o + quinolinate											Tryptophan metabolism	Tryptophan metabolism	NAD biosynthesis from 2-amino-3-carboxymuconate semialdehyde		Nicotinate metabolism	6487
		3-(2-aminoethyl)-1h-indol-5-ol + h2o + oxygen <==> 5-hydroxyindoleacetaldehyde + h2o2 + nh3	h2o + oxygen + serotonin <==> 5-hydroxyindole acetaldehyde + ammonia + h+ + hydrogen peroxide	h2o + oxygen + serotonin <==> 5-hydroxyindoleacetaldehyde + hydrogen peroxide + nh3	5-hydroxytryptamine + h2o + oxygen <==> 5-hydroxyindoleacetaldehyde + h2o2 + nh3		1.4.3.4	1.4.3.4	1.4.3.4	1.4.3.21__1.4.3.22__1.4.3.4		4128__4129	4128__4129	4128__4129	4128		Tryptophan metabolism	serotonin degradation	Tryptophan metabolism	Monoamines are oxidized to aldehydes by MAOA and MAOB, producing NH3 and H2O2	6636
	h2o + l-formylkynurenine <==> formate + h+ + l-kynurenine	formylkynurenine + h2o <==> formate + l-kynurenine__h2o + l-formylkynurenine <==> formate + l-kynurenine		h2o + l-formylkynurenine <==> formate + l-kynurenine	formylkynurenine + h2o <==> formate + l-kynurenine	3.5.1.9	3.5.1.49__3.5.1.9		3.5.1.9	3.5.1.9		125061		125061	125061	Tryptophan metabolism	Tryptophan metabolism__isolated		Glyoxylate and dicarboxylate metabolism__Tryptophan metabolism	Tryptophan catabolism	6476
	norepinephrine + sodium <==> norepinephrine + sodium	Na+ + l-noradrenaline <==> Na+ + l-noradrenaline	na+ + noradrenaline <==> na+ + noradrenaline		noradrenaline + sodium ion <==> noradrenaline + sodium ion						6530__6531	6530__6531__6581__6582	6530		6530	Transport, Extracellular	Tyrosine metabolism			Na+/Cl- dependent neurotransmitter transporters	914
	adrenaline + s-adenosyl-l-methionine <==> h+ + metanephrine + s-adenosyl-l-homocysteine	l-adrenaline + s-adenosyl-l-methionine <==> l-metanephrine + s-adenosyl-l-homocysteine	adrenaline + s-adenosyl-l-methionine <==> h+ + metanephrine + s-adenosyl-l-homocysteine	l-adrenaline + s-adenosyl-l-methionine <==> l-metanephrine + s-adenosyl-l-homocysteine		2.1.1.6	2.1.1.6	2.1.1.6	2.1.1.6		118881	1312	1312	1312		Tyrosine metabolism	Tyrosine metabolism	noradrenaline and adrenaline degradation	Tyrosine metabolism		988
	dopamine + s-adenosyl-l-methionine <==> 3-methoxytyramine + h+ + s-adenosyl-l-homocysteine	4-(2-aminoethyl)-1,2-benzenediol + s-adenosyl-l-methionine <==> 3-methoxytyramine + s-adenosyl-l-homocysteine	dopamine + s-adenosyl-l-methionine <==> 3-methoxytyramine + h+ + s-adenosyl-l-homocysteine	dopamine + s-adenosyl-l-methionine <==> 3-methoxytyramine + s-adenosyl-l-homocysteine		2.1.1.6	2.1.1.6	2.1.1.6	2.1.1.6		1312	1312	1312	1312		Tyrosine metabolism	Tyrosine metabolism	dopamine degradation	Tyrosine metabolism		1202
	adrenaline + h2o + o2 <==> 3,4-dihydroxymandelaldehyde + hydrogen peroxide + methylamine	h2o + l-adrenaline + oxygen <==> 3,4-dihydroxymandelaldehyde + h2o2 + methylamine	adrenaline + h2o + oxygen <==> 3,4-dihydroxyphenylglycolaldehyde + hydrogen peroxide + methylamine	h2o + l-adrenaline + oxygen <==> 3,4-dihydroxymandelaldehyde + hydrogen peroxide + methylamine		1.4.3.4	1.4.3.4	1.4.3.4	1.4.3.4		4128__4129	4128__4129	4128__4129	4128__4129		Tyrosine metabolism	Tyrosine metabolism	noradrenaline and adrenaline degradation	Tyrosine metabolism		1772
	3,4-dihydroxyphenylacetate + s-adenosyl-l-methionine <==> h+ + homovanillate + s-adenosyl-l-homocysteine	3,4-dihydroxyphenylacetate + s-adenosyl-l-methionine <==> homovanillate + s-adenosyl-l-homocysteine	3,4-dihydroxyphenylacetate + s-adenosyl-l-methionine <==> h+ + homovanillate + s-adenosyl-l-homocysteine	3,4-dihydroxyphenylacetate + s-adenosyl-l-methionine <==> homovanillate + s-adenosyl-l-homocysteine		2.1.1.6	2.1.1.6	2.1.1.6	2.1.1.6		1312	1312	1312	1312		Tyrosine metabolism	Tyrosine metabolism	dopamine degradation	Tyrosine metabolism		2460
	norepinephrine + s-adenosyl-l-methionine <==> h+ + l-normetanephrine + s-adenosyl-l-homocysteine	l-noradrenaline + s-adenosyl-l-methionine <==> l-normetanephrine + s-adenosyl-l-homocysteine	noradrenaline + s-adenosyl-l-methionine <==> h+ + normetanephrine + s-adenosyl-l-homocysteine	l-noradrenaline + s-adenosyl-l-methionine <==> l-normetanephrine + s-adenosyl-l-homocysteine		2.1.1.6	2.1.1.6	2.1.1.6	2.1.1.6		118881__1312	1312	1312	1312		Tyrosine metabolism	Tyrosine metabolism	noradrenaline and adrenaline degradation	Tyrosine metabolism		2512
	iodide + sodium <==> iodide + sodium	Na+ + iodide <==> Na+ + iodide	iodide + na+ <==> iodide + na+		iodide + sodium ion <==> iodide + sodium ion						6528	160728__6528	6528		6528	Transport, Extracellular	Tyrosine metabolism			Organic anion transporters__Thyroxine biosynthesis	2943
	2-oxoglutarate + l-phenylalanine <==> l-glutamate + phenylpyruvate	2-oxoglutarate + l-phenylalanine <==> l-glutamate + phenylpyruvate	2-oxoglutarate + l-phenylalanine <==> keto-phenylpyruvate + l-glutamate	2-oxoglutarate + l-phenylalanine <==> l-glutamate + phenylpyruvate		2.6.1.58	2.6.1.1__2.6.1.5__2.6.1.57__2.6.1.9	2.6.1.1	2.6.1.1__2.6.1.5		2805__2806__6898	2805__2806__6898		2805__2806__6898		Phenylalanine metabolism	Tyrosine metabolism	phenylalanine degradation IV (mammalian, via side chain)	Phenylalanine metabolism__Phenylalanine, tyrosine and tryptophan biosynthesis		2984
		h2o + oxygen + phenethylamine <==> h2o2 + nh3 + phenylacetaldehyde	2-phenylethylamine + h2o + oxygen <==> ammonia + h+ + hydrogen peroxide + phenylacetaldehyde	h2o + oxygen + phenethylamine <==> hydrogen peroxide + nh3 + phenylacetaldehyde	2-phenylethylamine + h2o + oxygen <==> h2o2 + nh3 + phenylacetaldehyde		1.4.3.21__1.4.3.22__1.4.3.4	1.4.3.21__1.4.3.4	1.4.3.21__1.4.3.4	1.4.3.21__1.4.3.22__1.4.3.4		26__314__4128__4129__8639	4128__4129__8639	314__4128__4129__8639	4128		Tyrosine metabolism	phenylalanine degradation IV (mammalian, via side chain)	Phenylalanine metabolism	Monoamines are oxidized to aldehydes by MAOA and MAOB, producing NH3 and H2O2	3364
	dopamine + sodium <==> dopamine + sodium	4-(2-aminoethyl)-1,2-benzenediol + Na+ <==> 4-(2-aminoethyl)-1,2-benzenediol + Na+	dopamine + na+ <==> dopamine + na+		dopamine + sodium ion <==> dopamine + sodium ion						6530__6531	6530__6531__6581__6582	6531		6531	Transport, Extracellular	Tyrosine metabolism			Na+/Cl- dependent neurotransmitter transporters	3789
	l-dopachrome <==> 5,6-dihydroxyindole-2-carboxylate	l-dopachrome <==> 5,6-dihydroxyindole-2-carboxylate	l-dopachrome <==> 5,6-dihydroxyindole-2-carboxylate	l-dopachrome <==> 5,6-dihydroxyindole-2-carboxylate		5.3.3.12	5.3.3.12	5.3.3.12	5.3.3.12		1638	1638	1638	1638		Tyrosine metabolism	Tyrosine metabolism	eumelanin biosynthesis	Tyrosine metabolism		3831
	h2o + nicotinamide adenine dinucleotide + phenylacetaldehyde <==> h+ + nicotinamide adenine dinucleotide - reduced + phenylacetic acid	h2o + nad+ + phenylacetaldehyde <==> h+ + nadh + phenylacetic acid	h2o + nad+ + phenylacetaldehyde <==> h+ + nadh + phenylacetate	h2o + nad+ + phenylacetaldehyde <==> h+ + nadh + phenylacetic acid		1.2.1.39	1.2.1.39__1.2.1.5	1.2.1.3__1.2.1.39	1.2.1.5		218__220__221__222	218__220__221__222	217__224	218__220__221__222		Phenylalanine metabolism	Tyrosine metabolism	phenylalanine degradation IV (mammalian, via side chain)	Phenylalanine metabolism		3885
	o2 + phenylpyruvate <==> 2-hydroxyphenylacetate + co2	oxygen + phenylpyruvate <==> 2-hydroxyphenylacetate + co2	keto-phenylpyruvate + oxygen <==> 2-hydroxyphenylacetate + co2	oxygen + phenylpyruvate <==> 2-hydroxyphenylacetate + co2		1.13.11.27	1.13.11.27	1.13.11.27	1.13.11.27		3242	3242	3242	3242		Phenylalanine metabolism	Tyrosine metabolism	phenylalanine degradation IV (mammalian, via side chain)	Phenylalanine metabolism		4156
	3,4-dihydroxyphenylacetaldehyde + h2o + nicotinamide adenine dinucleotide <==> 3,4-dihydroxyphenylacetate + h+ + nicotinamide adenine dinucleotide - reduced	3,4-dihydroxyphenylacetaldehyde + h2o + nad+ <==> 3,4-dihydroxyphenylacetate + h+ + nadh	3,4-dihydroxyphenylacetaldehyde + h2o + nad+ <==> 3,4-dihydroxyphenylacetate + h+ + nadh	3,4-dihydroxyphenylacetaldehyde + h2o + nad+ <==> 3,4-dihydroxyphenylacetate + h+ + nadh		1.2.1.5	1.2.1.5	1.2.1.3	1.2.1.5		218__220__221__222	218__220__221__222	217__224	218__220__221__222		Tyrosine metabolism	Tyrosine metabolism	dopamine degradation	Tyrosine metabolism		4736
	3,4-dihydroxymandelaldehyde + h2o + nicotinamide adenine dinucleotide <==> 3,4-dihydroxymandelate + h+ + nicotinamide adenine dinucleotide - reduced	3,4-dihydroxymandelaldehyde + h2o + nad+ <==> 3,4-dihydroxymandelate + h+ + nadh	3,4-dihydroxyphenylglycolaldehyde + h2o + nad+ <==> 3,4-dihydroxymandelate + h+ + nadh	3,4-dihydroxymandelaldehyde + h2o + nad+ <==> 3,4-dihydroxymandelate + h+ + nadh		1.2.1.5	1.2.1.5	1.2.1.3	1.2.1.5		218__220__221	218__220__221__222	217__224	218__220__221__222		Tyrosine metabolism	Tyrosine metabolism	noradrenaline and adrenaline degradation	Tyrosine metabolism		5601
	h+ + l-phenylalanine <==> co2 + phenethylamine	l-phenylalanine <==> co2 + phenethylamine	h+ + l-phenylalanine <==> 2-phenylethylamine + co2	l-phenylalanine <==> co2 + phenethylamine		4.1.1.28	4.1.1.28__4.1.1.53	4.1.1.53	4.1.1.28		1644	1644		1644		Phenylalanine metabolism	Tyrosine metabolism	phenylalanine degradation IV (mammalian, via side chain)	Phenylalanine metabolism		5736
	3-methoxy-4-hydroxyphenylglycolaldehyde + h2o + nicotinamide adenine dinucleotide <==> 3-methoxy-4-hydroxymandelate + h+ + nicotinamide adenine dinucleotide - reduced	3-methoxy-4-hydroxyphenylglycolaldehyde + h2o + nad+ <==> 3-methoxy-4-hydroxymandelate + h+ + nadh	3-methoxy-4-hydroxyphenylglycolaldehyde + h2o + nad+ <==> h+ + nadh + vanillyl mandelate	3-methoxy-4-hydroxyphenylglycolaldehyde + h2o + nad+ <==> 3-methoxy-4-hydroxymandelate + h+ + nadh		1.2.1.5	1.2.1.3__1.2.1.5	1.2.1.3	1.2.1.5		218__220__221__222	216__218__220__221__222__223__224__501	217__224	218__220__221__222		Tyrosine metabolism	Tyrosine metabolism	noradrenaline and adrenaline degradation	Tyrosine metabolism		6140
	3,4-dihydroxymandelaldehyde + h+ + nicotinamide adenine dinucleotide - reduced <==> 3,4-dihydroxyphenylethyleneglycol + nicotinamide adenine dinucleotide	3,4-dihydroxyphenylethyleneglycol + nad+ <==> 3,4-dihydroxymandelaldehyde + nadh	3,4-dihydroxyphenylglycolaldehyde + h+ + nadh <==> 3,4-dihydroxyphenylglycol + nad+	3,4-dihydroxyphenylethyleneglycol + nad+ <==> 3,4-dihydroxymandelaldehyde + h+ + nadh		1.1.1.1	1.1.1.1	1.1.1.1	1.1.1.1		124__125__126__127__128__130__131__137872	124__125__126__127__128__130__131__231		124__125__126__127__128__130__131		Tyrosine metabolism	Tyrosine metabolism	noradrenaline and adrenaline degradation	Tyrosine metabolism		6841
	h+ + l-arginine <==> agmatine + co2	l-arginine <==> agmatine + co2		l-arginine <==> agmatine + co2	l-arginine <==> agmatine + co2	4.1.1.19	4.1.1.19		4.1.1.19	4.1.1.19	113451			113451	113451	Arginine and Proline Metabolism	Urea cycle and metabolism of arginine, proline, glutamate, aspartate and asparagine		Arginine and proline metabolism	Agmatine biosynthesis	111
	h2o + l-1-pyrroline-3-hydroxy-5-carboxylate + nicotinamide adenine dinucleotide <==> h+ + l-erythro-4-hydroxyglutamate + nicotinamide adenine dinucleotide - reduced	h2o + l-1-pyrroline-3-hydroxy-5-carboxylate + nad+ <==> h+ + l-erythro-4-hydroxyglutamate + nadh	h2o + nad+ + pyrroline-hydroxy-carboxylate <==> h+ + l-erythro-4-hydroxy-glutamate + nadh	h2o + l-1-pyrroline-3-hydroxy-5-carboxylate + nad+ <==> h+ + l-erythro-4-hydroxyglutamate + nadh		1.5.1.12	1.5.1.12	1.5.1.12	1.5.1.12		8659	8659	8659	8659		Arginine and Proline Metabolism	Urea cycle and metabolism of arginine, proline, glutamate, aspartate and asparagine	4-hydroxyproline degradation I	Arginine and proline metabolism		933
	l-asparagine + sodium <==> l-asparagine + sodium__h+ + l-asparagine + sodium <==> h+ + l-asparagine + sodium	Na+ + h+ + l-asparagine <==> Na+ + h+ + l-asparagine__Na+ + l-asparagine <==> Na+ + l-asparagine	h+ + l-asparagine + na+ <==> h+ + l-asparagine + na+		l-asparagine + sodium ion <==> l-asparagine + sodium ion__h+ + l-asparagine + sodium ion <==> h+ + l-asparagine + sodium ion						10991__11254__54407__55089__81539__92745	10991__11254__54407__55089__81539__92745	92745		10991__54407__55117__81539__92745	Transport, Extracellular	Urea cycle and metabolism of arginine, proline, glutamate, aspartate and asparagine			Amino acid transport across the plasma membrane__Na+/Cl- dependent neurotransmitter transporters	991
		l-ornithine <==> co2 + putrescine	h+ + l-ornithine <==> co2 + putrescine	l-ornithine <==> co2 + putrescine	l-ornithine <==> co2 + putrescine		4.1.1.17	4.1.1.17	4.1.1.17	4.1.1.17		4953	113451__4953	4953	4953		Urea cycle and metabolism of arginine, proline, glutamate, aspartate and asparagine		Arginine and proline metabolism__Glutathione metabolism	Metabolism of polyamines	1851
	4-aminobutanal + h2o + nicotinamide adenine dinucleotide <==> 4-aminobutanoate + h+ + nicotinamide adenine dinucleotide - reduced	4-aminobutanal + h2o + nad+ <==> 4-aminobutanoate + h+ + nadh	4-aminobutanal + h2o + nad+ <==> 4-aminobutyrate + h+ + nadh	4-aminobutyraldehyde + h2o + nad+ <==> 4-aminobutanoate + h+ + nadh		1.2.1.19	1.2.1.19__1.2.1.3	1.2.1.19	1.2.1.3		223	217__218__219__220__223__224__501	223	217__219__223__224__501		beta-Alanine metabolism	Urea cycle and metabolism of arginine, proline, glutamate, aspartate and asparagine		Arginine and proline metabolism		2049
	acetyl-coa + putrescine <==> coenzyme a + h+ + n-acetylputrescine	acetyl-coa + putrescine <==> coa + n-acetylputrescine	acetyl-coa + putrescine <==> coenzyme a + h+ + n-acetylputrescine	acetyl-coa + putrescine <==> coa + n-acetylputrescine		2.3.1.57	2.3.1.57	2.3.1.57	2.3.1.57		112483__6303		112483__6303	112483__6303		Arginine and Proline Metabolism	Urea cycle and metabolism of arginine, proline, glutamate, aspartate and asparagine	putrescine degradation III	Arginine and proline metabolism		2058
	h2o + nicotinamide adenine dinucleotide + succinic semialdehyde <==> h+ + nicotinamide adenine dinucleotide - reduced + succinate	h2o + nad+ + succinate semialdehyde <==> h+ + nadh + succinate	h2o + nad+ + succinate semialdehyde <==> h+ + nadh + succinate	h2o + nad+ + succinate semialdehyde <==> h+ + nadh + succinate		1.2.1.24	1.2.1.16__1.2.1.24	1.2.1.24	1.2.1.24		7915	7915	7915	7915		Glutamate metabolism	Urea cycle and metabolism of arginine, proline, glutamate, aspartate and asparagine	4-aminobutyrate degradation I__glutamate degradation III (via 4-aminobutyrate)	Alanine, aspartate and glutamate metabolism__Butanoate metabolism		2067
	l-glutamate 5-semialdehyde <==> 1-pyrroline-5-carboxylate + h+ + h2o	l-glutamate 5-semialdehyde <==> (s)-1-pyrroline-5-carboxylate + h2o	l-glutamate gamma-semialdehyde <==> (s)-1-pyrroline-5-carboxylate + h+ + h2o		l-glutamate 5-semialdehyde <==> (s)-1-pyrroline-5-carboxylate + h2o											Arginine and Proline Metabolism__Urea cycle/amino group metabolism	Urea cycle and metabolism of arginine, proline, glutamate, aspartate and asparagine	arginine degradation I (arginase pathway)__arginine degradation VI (arginase 2 pathway)__citrulline biosynthesis__proline biosynthesis II (from arginine)		Amino acid synthesis and interconversion (transamination)__Proline catabolism	2260
	h2o + n4-acetylaminobutanal + nicotinamide adenine dinucleotide <==> 4-acetamidobutanoate + h+ + nicotinamide adenine dinucleotide - reduced	h2o + n4-acetylaminobutanal + nad+ <==> 4-acetamidobutanoate + h+ + nadh	4-acetamidobutanal + h2o + nad+ <==> h+ + n-acetyl-4-aminobutyrate + nadh	h2o + n4-acetylaminobutanal + nad+ <==> 4-acetamidobutanoate + h+ + nadh		1.2.1.3	1.2.1.3	1.2.1.3	1.2.1.3		216__217__219__223__224__501__8659__8854	217__218__219__220__223__224__501	217__224	217__219__223__224__501		Arginine and Proline Metabolism	Urea cycle and metabolism of arginine, proline, glutamate, aspartate and asparagine	putrescine degradation III	Arginine and proline metabolism		2778
	1-pyrroline-5-carboxylate + h2o + nicotinamide adenine dinucleotide <==> h+ + l-glutamate + nicotinamide adenine dinucleotide - reduced	(s)-1-pyrroline-5-carboxylate + h2o + nad+ <==> h+ + l-glutamate + nadh	(s)-1-pyrroline-5-carboxylate + h2o + nad+ <==> h+ + l-glutamate + nadh	(s)-1-pyrroline-5-carboxylate + h2o + nad+ <==> h+ + l-glutamate + nadh		1.5.1.12	1.5.1.12	1.5.1.12	1.5.1.12		8659	8659	8659	8659		Glutamate metabolism	Urea cycle and metabolism of arginine, proline, glutamate, aspartate and asparagine	arginine degradation I (arginase pathway)__proline degradation	Alanine, aspartate and glutamate metabolism__Arginine and proline metabolism		3311
		2-oxoglutarate + l-ornithine <==> l-glutamate + l-glutamate 5-semialdehyde	2-oxoglutarate + l-ornithine <==> l-glutamate + l-glutamate gamma-semialdehyde	2-oxoglutarate + l-ornithine <==> l-glutamate + l-glutamate 5-semialdehyde	2-oxoglutarate + l-ornithine <==> l-glutamate + l-glutamate 5-semialdehyde		2.6.1.13	2.6.1.13	2.6.1.13	2.6.1.13		4942	4942	4942	4942__643554		Urea cycle and metabolism of arginine, proline, glutamate, aspartate and asparagine	arginine biosynthesis IV__arginine degradation I (arginase pathway)__arginine degradation VI (arginase 2 pathway)__citrulline biosynthesis__proline biosynthesis II (from arginine)	Arginine and proline metabolism	Amino acid synthesis and interconversion (transamination)	3316
	h+ + l-glutamate 5-phosphate + nicotinamide adenine dinucleotide phosphate - reduced <==> l-glutamate 5-semialdehyde + nicotinamide adenine dinucleotide phosphate + phosphate	l-glutamate 5-semialdehyde + nadp+ + orthophosphate <==> h+ + l-glutamyl 5-phosphate + nadph	h+ + l-glutamate-5-phosphate + nadph <==> l-glutamate gamma-semialdehyde + nadp+ + phosphate	h+ + l-glutamyl 5-phosphate + nadph <==> l-glutamate 5-semialdehyde + nadp+ + orthophosphate		1.2.1.41	1.2.1.41	1.2.1.41	1.2.1.41		5832	5832	5832	5832		Urea cycle/amino group metabolism	Urea cycle and metabolism of arginine, proline, glutamate, aspartate and asparagine	citrulline biosynthesis	Arginine and proline metabolism		3410
	2-oxoglutarate + 4-aminobutanoate <==> l-glutamate + succinic semialdehyde	2-oxoglutarate + 4-aminobutanoate <==> l-glutamate + succinate semialdehyde	2-oxoglutarate + 4-aminobutyrate <==> l-glutamate + succinate semialdehyde	2-oxoglutarate + 4-aminobutanoate <==> l-glutamate + succinate semialdehyde		2.6.1.19	2.6.1.19	2.6.1.19	2.6.1.19		18	18	18	18		Glutamate metabolism	Urea cycle and metabolism of arginine, proline, glutamate, aspartate and asparagine	4-aminobutyrate degradation I__glutamate degradation III (via 4-aminobutyrate)	Alanine, aspartate and glutamate metabolism__Butanoate metabolism		3733
	4-aminobutanoate + h+ <==> 4-aminobutanoate + h+__4-aminobutanoate <==> 4-aminobutanoate	4-aminobutanoate + h+ <==> 4-aminobutanoate + h+__4-aminobutanoate <==> 4-aminobutanoate	4-aminobutyrate <==> 4-aminobutyrate		gaba + h+ <==> gaba + h+						206358	206358	140679		140679	Transport, Extracellular__Transport, Lysosomal__Transport, Mitochondrial	Urea cycle and metabolism of arginine, proline, glutamate, aspartate and asparagine			Transport of inorganic cations/anions and amino acids/oligopeptides	3862
		carbamoyl phosphate + l-ornithine <==> l-citrulline + orthophosphate	carbamoyl-phosphate + l-ornithine <==> h+ + l-citrulline + phosphate	carbamoyl phosphate + l-ornithine <==> l-citrulline + orthophosphate	carbamoyl phosphate + l-ornithine <==> l-citrulline + orthophosphate		2.1.3.3	2.1.3.3	2.1.3.3	2.1.3.3		5009	5009	5009	5009		Urea cycle and metabolism of arginine, proline, glutamate, aspartate and asparagine	arginine biosynthesis IV__citrulline biosynthesis__citrulline degradation__proline biosynthesis II (from arginine)__urea cycle	Arginine and proline metabolism	Urea cycle	5008
		h2o + l-arginine <==> l-ornithine + urea	h2o + l-arginine <==> l-ornithine + urea	h2o + l-arginine <==> l-ornithine + urea	h2o + l-arginine <==> l-ornithine + urea		3.5.3.1	3.5.3.1	3.5.3.1	3.5.3.1		383	383__384	383__384	383__384		Urea cycle and metabolism of arginine, proline, glutamate, aspartate and asparagine	arginine degradation I (arginase pathway)__arginine degradation VI (arginase 2 pathway)__citrulline biosynthesis__urea cycle	Arginine and proline metabolism	Urea cycle	5238
	atp + l-glutamate <==> adp + l-glutamate 5-phosphate	atp + l-glutamate <==> adp + l-glutamyl 5-phosphate	atp + l-glutamate <==> adp + l-glutamate-5-phosphate	atp + l-glutamate <==> adp + l-glutamyl 5-phosphate		2.7.2.11	2.7.2.11	2.7.2.11	2.7.2.11		5832	5832	5832	5832		Urea cycle/amino group metabolism	Urea cycle and metabolism of arginine, proline, glutamate, aspartate and asparagine	citrulline biosynthesis	Arginine and proline metabolism		5411
	cys-gly + h2o <==> glycine + l-cysteine	cys-gly + h2o <==> glycine + l-cysteine	cysteinylglycine + h2o <==> glycine + l-cysteine	cys-gly + h2o <==> glycine + l-cysteine		3.4.11.2	3.4.11.2	3.4.11.2	3.4.11.1__3.4.11.2		290	290	290	290__51056		Glutathione Metabolism	Urea cycle and metabolism of arginine, proline, glutamate, aspartate and asparagine	gamma-glutamyl cycle	Glutathione metabolism		5425
	l-proline + sodium <==> l-proline + sodium	Na+ + l-proline <==> Na+ + l-proline	l-proline + na+ <==> l-proline + na+		l-proline + sodium ion <==> l-proline + sodium ion						54407__55089__6534__81539	206358__54407__55089__6534__81539	6534		54407__54716__55117	Transport, Extracellular	Urea cycle and metabolism of arginine, proline, glutamate, aspartate and asparagine			Amino acid transport across the plasma membrane__Na+/Cl- dependent neurotransmitter transporters	5555
	5-oxoproline + atp + h2o <==> adp + h+ + l-glutamate + phosphate	5-oxoproline + atp + h2o <==> adp + l-glutamate + orthophosphate	5-oxoproline + atp + h2o <==> adp + h+ + l-glutamate + phosphate	5-oxoproline + atp + h2o <==> adp + l-glutamate + orthophosphate		3.5.2.9	3.5.2.9	3.5.2.9	3.5.2.9		26873	26873	26873	26873		Glutathione Metabolism	Urea cycle and metabolism of arginine, proline, glutamate, aspartate and asparagine	gamma-glutamyl cycle	Glutathione metabolism		5722
	1-pyrroline-5-carboxylate + h+ + nicotinamide adenine dinucleotide phosphate - reduced <==> l-proline + nicotinamide adenine dinucleotide phosphate	l-proline + nadp+ <==> (s)-1-pyrroline-5-carboxylate + h+ + nadph		l-proline + nadp+ <==> (s)-1-pyrroline-5-carboxylate + h+ + nadph	(s)-1-pyrroline-5-carboxylate + h+ + nadph <==> l-proline + nadp+	1.5.1.2	1.5.1.2		1.5.1.2	1.5.1.2	29920__5831__65263	29920__5831		29920__5831__65263	5831	Arginine and Proline Metabolism__Urea cycle/amino group metabolism	Urea cycle and metabolism of arginine, proline, glutamate, aspartate and asparagine		Arginine and proline metabolism	Amino acid synthesis and interconversion (transamination)	6067
	h+ + l-glutamate <==> 4-aminobutanoate + co2	l-glutamate <==> 4-aminobutanoate + co2	h+ + l-glutamate <==> 4-aminobutyrate + co2	l-glutamate <==> 4-aminobutanoate + co2		4.1.1.15	4.1.1.15__4.1.1.19	4.1.1.15	4.1.1.15		2571__2572	113451__2571__2572	2571__2572	2571__2572		Glutamate metabolism	Urea cycle and metabolism of arginine, proline, glutamate, aspartate and asparagine	glutamate degradation III (via 4-aminobutyrate)__glutamate dependent acid resistance	Alanine, aspartate and glutamate metabolism__Butanoate metabolism		6426
	h+ + l-proline <==> h+ + l-proline__l-proline <==> l-proline	l-proline <==> l-proline__h+ + l-proline <==> h+ + l-proline	h+ + l-proline <==> h+ + l-proline		h+ + l-proline <==> h+ + l-proline						206358	206358	206358		121260__153201__206358__51296__6564__6565	Transport, Extracellular__Transport, Lysosomal__Transport, Mitochondrial	Urea cycle and metabolism of arginine, proline, glutamate, aspartate and asparagine			Amino acid transport across the plasma membrane__Proton-coupled neutral amino acid transporters__Proton/oligonucleotide cotransporters	6591
	l-glutamate <==> l-glutamate__h+ + l-glutamate <==> h+ + l-glutamate	l-glutamate <==> l-glutamate__h+ + l-glutamate <==> h+ + l-glutamate	l-glutamate <==> l-glutamate		h+ + l-glutamate <==> h+ + l-glutamate						10165__79751__83733__8604	10165__79751__83733__8604	246213__57030__57084		121260__246213__51296__57030__57084__6564__6565	Transport, Endoplasmic Reticular__Transport, Lysosomal__Transport, Mitochondrial	Urea cycle and metabolism of arginine, proline, glutamate, aspartate and asparagine__Vitamin B9 (folate) metabolism			Organic anion transporters__Proton/oligonucleotide cotransporters	3253
	flavin adenine dinucleotide oxidized + isobutyryl-coa <==> 2-methylprop-2-enoyl-coa + flavin adenine dinucleotide reduced	2-methylpropanoyl-coa + fad <==> 2-methylprop-2-enoyl-coa + fadh2	fad + h+ + isobutyryl-coa <==> fadh2 + methylacrylyl-coa		fad + isobutyryl-coa <==> fadh2 + methacrylyl-coa	1.3.99.12	1.3.99.3	1.3.99.12		1.3.99.3	27034__34	33__34__36	27034__36		27034	Valine, Leucine, and Isoleucine Metabolism	Valine, leucine and isoleucine degradation	valine degradation I		Branched-chain amino acid catabolism	611
	l-leucine + sodium <==> l-leucine + sodium	Na+ + l-leucine <==> Na+ + l-leucine	l-leucine + na+ <==> l-leucine + na+		l-leucine + sodium ion <==> l-leucine + sodium ion						11254__55089__6520__6541__6542__81539__84889	11254__55089__6520__6541__6542__81539__84889	348932		340024__54407__55117	Transport, Extracellular	Valine, leucine and isoleucine degradation			Amino acid transport across the plasma membrane__Na+/Cl- dependent neurotransmitter transporters	685
	4-methyl-2-oxopentanoate + coenzyme a + nicotinamide adenine dinucleotide <==> co2 + isovaleryl-coa + nicotinamide adenine dinucleotide - reduced	4-methyl-2-oxopentanoate + coa + nad+ <==> 3-methylbutanoyl-coa + co2 + nadh	4-methyl-2-oxopentanoate + coenzyme a + nad+ <==> co2 + isovaleryl-coa + nadh		alpha-ketoisocaproate + coa-sh + nad+ <==> co2 + h+ + isovaleryl-coa + nadh	1.2.1.25	1.2.1.25				1629__1738__593__594				1629__1738__593__594	Valine, Leucine, and Isoleucine Metabolism	Valine, leucine and isoleucine degradation	leucine degradation I		Branched-chain amino acid catabolism	1122
	l-isoleucine + sodium <==> l-isoleucine + sodium	Na+ + l-isoleucine <==> Na+ + l-isoleucine	l-isoleucine + na+ <==> l-isoleucine + na+		l-isoleucine + sodium ion <==> l-isoleucine + sodium ion						11254	11254	348932		340024__55117	Transport, Extracellular	Valine, leucine and isoleucine degradation			Amino acid transport across the plasma membrane__Na+/Cl- dependent neurotransmitter transporters	1422
	2-oxoglutarate + l-isoleucine <==> (s)-3-methyl-2-oxopentanoate + l-glutamate	2-oxoglutarate + l-isoleucine <==> (s)-3-methyl-2-oxopentanoic acid + l-glutamate	2-oxoglutarate + l-isoleucine <==> 2-keto-3-methyl-valerate + l-glutamate	2-oxoglutarate + l-isoleucine <==> (s)-3-methyl-2-oxopentanoic acid + l-glutamate		2.6.1.42	2.6.1.42	2.6.1.42	2.6.1.42		586__587	586__587	586__587	586__587		Valine, Leucine, and Isoleucine Metabolism	Valine, leucine and isoleucine degradation	isoleucine degradation I	Valine, leucine and isoleucine biosynthesis__Valine, leucine and isoleucine degradation		2504
	l-leucine <==> l-leucine	l-leucine <==> l-leucine	l-leucine <==> l-leucine		l-leucine <==> l-leucine__h+ + l-leucine <==> h+ + l-leucine						124935__8501	124935__8501	23428__6520__8140__9057		121260__124935__23428__51296__6520__6564__6565__8140__8501	Transport, Extracellular__Transport, Mitochondrial	Valine, leucine and isoleucine degradation			Amino acid transport across the plasma membrane__Proton/oligonucleotide cotransporters	2678
	3-methyl-2-oxobutanoate + coenzyme a + nicotinamide adenine dinucleotide <==> co2 + isobutyryl-coa + nicotinamide adenine dinucleotide - reduced	3-methyl-2-oxobutanoic acid + coa + nad+ <==> 2-methylpropanoyl-coa + co2 + nadh	2-oxoisovalerate + coenzyme a + nad+ <==> co2 + isobutyryl-coa + nadh		alpha-ketoisovalerate + coa-sh + nad+ <==> co2 + h+ + isobutyryl-coa + nadh	1.2.1.25	1.2.1.25	1.2.1.25			1629__1738__593__594	1738__593__594	1629__1738__593__594		1629__1738__593__594	Valine, Leucine, and Isoleucine Metabolism	Valine, leucine and isoleucine degradation	valine degradation I		Branched-chain amino acid catabolism	3662
	2-methylbutanoyl-coa + flavin adenine dinucleotide oxidized <==> flavin adenine dinucleotide reduced + trans-2-methylbut-2-enoyl-coa	2-methylbutanoyl-coa + fad <==> 2-methylbut-2-enoyl-coa + fadh2	2-methylbutanoyl-coa + fad + h+ <==> 2-methyl-crotonyl-coa + fadh2		alpha-methylbutyryl-coa + fad <==> fadh2 + tiglyl-coa	1.3.99.12	1.3.99.12__1.3.99.3	1.3.99.12		1.3.99.3	34__36	33__34__36	36		36	Valine, Leucine, and Isoleucine Metabolism	Valine, leucine and isoleucine degradation	isoleucine degradation I		Branched-chain amino acid catabolism	3887
	atp + bicarbonate + propanoyl-coa <==> (s)-methylmalonyl-coa + adp + h+ + phosphate	atp + hco3- + propanoyl-coa <==> (s)-2-methyl-3-oxopropanoyl-coa + adp + orthophosphate	atp + bicarbonate + propanoyl-coa <==> (s)-methylmalonyl-coa + adp + h+ + phosphate	atp + hco3- + propanoyl-coa <==> (s)-methylmalonyl-coa + adp + orthophosphate		6.4.1.3	6.4.1.3	6.4.1.3	6.4.1.3		5095__5096	5095__5096	5095__5096	5095__5096		Valine, Leucine, and Isoleucine Metabolism	Valine, leucine and isoleucine degradation	methylmalonyl pathway	Glyoxylate and dicarboxylate metabolism__Propanoate metabolism__Valine, leucine and isoleucine degradation		5644
	2-methyl-3-oxopropanoate + l-glutamate <==> 2-oxoglutarate + l-3-amino-isobutanoate	2-oxoglutarate + l-3-amino-isobutanoate <==> (s)-methylmalonate semialdehyde + l-glutamate	(s)-3-amino-2-methylpropanoate + 2-oxoglutarate <==> (s)-methylmalonate-semialdehyde + l-glutamate	2-oxoglutarate + l-3-amino-isobutanoate <==> (s)-methylmalonate semialdehyde + l-glutamate		2.6.1.22	2.6.1.22	2.6.1.22	2.6.1.22		18	18	18	18		Valine, Leucine, and Isoleucine Metabolism	Valine, leucine and isoleucine degradation	valine degradation I	Valine, leucine and isoleucine degradation		6073
	l-valine + sodium <==> l-valine + sodium	Na+ + l-valine <==> Na+ + l-valine	l-valine + na+ <==> l-valine + na+		l-valine + sodium ion <==> l-valine + sodium ion						11254	11254	348932		340024__55117	Transport, Extracellular	Valine, leucine and isoleucine degradation			Amino acid transport across the plasma membrane__Na+/Cl- dependent neurotransmitter transporters	6353
	nicotinamide adenine dinucleotide + retinol <==> h+ + nicotinamide adenine dinucleotide - reduced + retinal	nad+ + retinol <==> nadh + retinal	nad+ + retinol <==> h+ + nadh + retinal	nad+ + retinol <==> h+ + nadh + retinal		1.1.1.105	1.1.1.105	1.1.1.105	1.1.1.1		5959__8608		131__50700__5959__8630	10170__10901__124__125__126__127__128__130__131__145226__157506__317749__50700__51109__8608__9249		Vitamin A Metabolism	Vitamin A (retinol) metabolism		Retinol metabolism		102
	beta-carotene + o2 <==> retinal	beta-carotene + oxygen <==> retinal	beta-carotene + oxygen <==> retinal	beta-carotene + oxygen <==> retinal		1.14.99.36	1.14.99.36	1.14.99.36	1.14.99.36		53630	53630	53630	53630		Vitamin A Metabolism	Vitamin A (retinol) metabolism		Retinol metabolism		2956
	h+ + thiamin <==> h+ + thiamin	h+ + thiamin <==> h+ + thiamin	thiamin <==> thiamin		thiamin <==> thiamin						10560__80704	10560__80704	10560		10560__80704	Transport, Extracellular__Transport, Mitochondrial	Vitamin B1 (thiamin) metabolism			Vitamin B1 (thiamin) metabolism	651
	atp + thiamine diphosphate <==> adp + thiamin triphosphate	atp + thiamin diphosphate <==> adp + thiamin triphosphate		atp + thiamin diphosphate <==> adp + thiamin triphosphate	atp + thiamin diphosphate <==> adp + thiamin triphosphate	2.7.4.15	2.7.4.15__2.7.6.2		2.7.6.2	2.7.4.15		27010		27010		Thiamine Metabolism	Vitamin B1 (thiamin) metabolism		Thiamine metabolism	Vitamin B1 (thiamin) metabolism	2821
	flavin adenine dinucleotide oxidized + h2o <==> amp + fmn + h+	fad + h2o <==> amp + fmn		fad + h2o <==> amp + fmn	fad + h2o <==> amp + flavin mononucleotide	3.6.1.9	3.6.1.18__3.6.1.9		3.6.1.9	3.6.1.9	5167	5167__5168__5169		5167__5169	5167	Riboflavin Metabolism	Vitamin B2 (riboflavin) metabolism		Riboflavin metabolism	Vitamin B2 (riboflavin) metabolism	2931
	fmn + h2o <==> phosphate + riboflavin	fmn + h2o <==> orthophosphate + riboflavin		fmn + h2o <==> orthophosphate + riboflavin	flavin mononucleotide + h2o <==> orthophosphate + riboflavin	3.1.3.2	3.1.3.2		3.1.3.2	3.1.3.2	52	51205__52__53__54__55__93650		51205__52__53__54__55__93650	54	Riboflavin Metabolism	Vitamin B2 (riboflavin) metabolism		Riboflavin metabolism	Vitamin B2 (riboflavin) metabolism	5311
	nicotinamide + s-adenosyl-l-methionine <==> 1-methylnicotinamide + s-adenosyl-l-homocysteine	nicotinamide + s-adenosyl-l-methionine <==> 1-methylnicotinamide + s-adenosyl-l-homocysteine	nicotinamide + s-adenosyl-l-methionine <==> 1-methylnicotinamide + s-adenosyl-l-homocysteine	h+ + nicotinamide + s-adenosyl-l-methionine <==> 1-methylnicotinamide + s-adenosyl-l-homocysteine		2.1.1.1	2.1.1.1	2.1.1.1	2.1.1.1		4837	4837	4837	4837		NAD Metabolism	Vitamin B3 (nicotinate and nicotinamide) metabolism		Nicotinate and nicotinamide metabolism		2787
		nicotinate d-ribonucleotide + pyrophosphate <==> 5-phospho-alpha-d-ribose 1-diphosphate + nicotinate	diphosphate + nicotinate mononucleotide <==> 5-phospho-alpha-d-ribose 1-diphosphate + h+ + nicotinate	diphosphate + nicotinate d-ribonucleotide <==> 5-phospho-alpha-d-ribose 1-diphosphate + nicotinate	h+ + nicotinate + prpp <==> nicotinate d-ribonucleotide + pyrophosphate		2.4.2.11	2.4.2.11	2.4.2.11	2.4.2.11			93100	93100	93100		Vitamin B3 (nicotinate and nicotinamide) metabolism		Nicotinate and nicotinamide metabolism	Nicotinamide salvaging	2908
	h2o + nicotinamide adenine dinucleotide <==> adpribose + h+ + nicotinamide	h2o + nad+ <==> adpribose + nicotinamide	h2o + nad+ <==> adp-ribose + h+ + nicotinamide	h2o + nad+ <==> adp-ribose + nicotinamide		3.2.2.5	3.2.2.5	3.2.2.5	3.2.2.5		952	683__952	683__952	683__952		NAD Metabolism	Vitamin B3 (nicotinate and nicotinamide) metabolism		Nicotinate and nicotinamide metabolism		3535
	5-phospho-alpha-d-ribose 1-diphosphate + h+ + nicotinamide <==> diphosphate + nmn	nicotinamide d-ribonucleotide + pyrophosphate <==> 5-phospho-alpha-d-ribose 1-diphosphate + nicotinamide	5-phospho-alpha-d-ribose 1-diphosphate + h+ + nicotinamide <==> diphosphate + nicotinamide mononucleotide	diphosphate + nicotinamide d-ribonucleotide <==> 5-phospho-alpha-d-ribose 1-diphosphate + nicotinamide		2.4.2.12	2.4.2.12	2.4.2.12	2.4.2.12				10135	10135		NAD Metabolism	Vitamin B3 (nicotinate and nicotinamide) metabolism	NAD biosynthesis III	Nicotinate and nicotinamide metabolism		4245
	atp + h+ + nmn <==> diphosphate + nicotinamide adenine dinucleotide	atp + nicotinamide d-ribonucleotide <==> nad+ + pyrophosphate	atp + h+ + nicotinamide mononucleotide <==> diphosphate + nad+	atp + nicotinamide d-ribonucleotide <==> diphosphate + nad+		2.7.7.1	2.7.7.1__2.7.7.18	2.7.7.1	2.7.7.1__2.7.7.18		23057__349565__64802	349565__64802	23057__349565__64802	23057__349565__64802		NAD Metabolism	Vitamin B3 (nicotinate and nicotinamide) metabolism	NAD biosynthesis III__NAD salvage pathway III	Nicotinate and nicotinamide metabolism		6194
	h2o + pantetheine <==> (r)-pantothenate + cysteamine	h2o + pantetheine <==> cysteamine + pantothenate	h2o + pantetheine <==> (r)-pantothenate + cysteamine	h2o + pantetheine <==> cysteamine + pantothenate				3.5.1.92	3.5.1.92		55350__8875__8876	8876	8876	8875__8876		CoA Catabolism	Vitamin B5 - CoA biosynthesis from pantothenate		Pantothenate and CoA biosynthesis		368
	folate + nicotinamide adenine dinucleotide phosphate - reduced <==> 7,8-dihydrofolate + nicotinamide adenine dinucleotide phosphate	dihydrofolate + nadp+ <==> folate + h+ + nadph		dihydrofolate + nadp+ <==> folate + h+ + nadph	folate + h+ + nadph <==> dihydrofolate + nadp+	1.5.1.3	1.5.1.3		1.5.1.3		1719	1719		1719	1719__573971	Folate Metabolism	Vitamin B9 (folate) metabolism		Folate biosynthesis__One carbon pool by folate	Metabolism of folate and pterines	3235
	5,6,7,8-tetrahydrofolate + atp + formate <==> 10-formyltetrahydrofolate + adp + phosphate	atp + formate + tetrahydrofolate <==> 10-formyltetrahydrofolate + adp + orthophosphate	atp + formate + tetrahydrofolate <==> 10-formyl-tetrahydrofolate + adp + phosphate	atp + formate + tetrahydrofolate <==> 10-formyltetrahydrofolate + adp + orthophosphate		6.3.4.3	3.5.4.9__6.3.4.3	6.3.4.3	6.3.4.3		25902__286297__4522	10797__25902__4522	100506095__25902__4522	25902__4522		Folate Metabolism	Vitamin B9 (folate) metabolism	folate polyglutamylation__folate transformations	One carbon pool by folate		3379
	5-formyltetrahydrofolate + atp <==> 5,10-methenyltetrahydrofolate + adp + phosphate	5-formyltetrahydrofolate + atp <==> 5,10-methenyltetrahydrofolate + adp + orthophosphate	5,10-methenyltetrahydrofolate + adp + phosphate <==> 5-formyl-tetrahydrofolate + atp	5-formyltetrahydrofolate + atp + h+ <==> 5,10-methenyltetrahydrofolate + adp + orthophosphate		6.3.3.2	6.3.3.2	6.3.3.2	6.3.3.2		10588	10588	10588	10588		Folate Metabolism	Vitamin B9 (folate) metabolism	folate transformations	One carbon pool by folate		4000
	5,6,7,8-tetrahydrofolate + l-serine <==> 5,10-methylenetetrahydrofolate + glycine + h2o	5,10-methylenetetrahydrofolate + glycine + h2o <==> l-serine + tetrahydrofolate	l-serine + tetrahydrofolate <==> 5,10-methylenetetrahydropteroyl mono-l-glutamate + glycine + h2o	5,10-methylenetetrahydrofolate + glycine + h2o <==> l-serine + tetrahydrofolate		2.1.2.1	2.1.2.1	2.1.2.1	2.1.2.1		6470__6472	6470__6472	6470__6472	6470__6472		Glycine, Serine, and Threonine Metabolism	Vitamin B9 (folate) metabolism	folate polyglutamylation__folate transformations__glycine betaine degradation__glycine biosynthesis I	Cyanoamino acid metabolism__Glycine, serine and threonine metabolism__One carbon pool by folate		4493
	10-formyltetrahydrofolate + h2o + nicotinamide adenine dinucleotide phosphate <==> 5,6,7,8-tetrahydrofolate + co2 + h+ + nicotinamide adenine dinucleotide phosphate - reduced	10-formyltetrahydrofolate + h2o + nadp+ <==> co2 + nadph + tetrahydrofolate	10-formyl-tetrahydrofolate + h2o + nadp+ <==> co2 + h+ + nadph + tetrahydrofolate	10-formyltetrahydrofolate + h2o + nadp+ <==> co2 + h+ + nadph + tetrahydrofolate		1.5.1.6	1.5.1.6	1.5.1.6	1.5.1.6		10840	10840__160428	10840	10840__160428		Folate Metabolism	Vitamin B9 (folate) metabolism		One carbon pool by folate		4678
	5,10-methylenetetrahydrofolate + nicotinamide adenine dinucleotide phosphate <==> 5,10-methenyltetrahydrofolate + nicotinamide adenine dinucleotide phosphate - reduced	5,10-methylenetetrahydrofolate + nadp+ <==> 5,10-methenyltetrahydrofolate + nadph	5,10-methylenetetrahydropteroyl mono-l-glutamate + nadp+ <==> 5,10-methenyltetrahydrofolate + nadph	5,10-methylenetetrahydrofolate + nadp+ <==> 5,10-methenyltetrahydrofolate + nadph		1.5.1.5	1.5.1.5	1.5.1.5	1.5.1.5		10797__25902__4522	25902__4522	100506095__4522	4522		Folate Metabolism	Vitamin B9 (folate) metabolism	folate transformations	One carbon pool by folate		4827
	5,10-methenyltetrahydrofolate + h2o <==> 10-formyltetrahydrofolate + h+	5,10-methenyltetrahydrofolate + h2o <==> 10-formyltetrahydrofolate + h+	5,10-methenyltetrahydrofolate + h2o <==> 10-formyl-tetrahydrofolate + h+	5,10-methenyltetrahydrofolate + h2o <==> 10-formyltetrahydrofolate + h+		3.5.4.9	3.5.4.9__6.3.4.3	3.5.4.9	3.5.4.9		100287639__10797__25902__441024__4522	10797__25902__4522	100506095__10797__441024__4522	10797__441024__4522		Folate Metabolism	Vitamin B9 (folate) metabolism	folate transformations__histidine degradation III	One carbon pool by folate		6186
	5,10-methylenetetrahydrofolate + nicotinamide adenine dinucleotide <==> 5,10-methenyltetrahydrofolate + nicotinamide adenine dinucleotide - reduced	5,10-methylenetetrahydrofolate + nad+ <==> 5,10-methenyltetrahydrofolate + nadh	5,10-methylenetetrahydropteroyl mono-l-glutamate + nad+ <==> 5,10-methenyltetrahydrofolate + nadh	5,10-methylenetetrahydrofolate + nad+ <==> 5,10-methenyltetrahydrofolate + nadh		1.5.1.5	1.5.1.15	1.5.1.15	1.5.1.15		100287639__10797__441024	10797__4522	10797__441024	10797__441024		Folate Metabolism	Vitamin B9 (folate) metabolism	folate transformations	One carbon pool by folate		6219
	bicarbonate + sodium <==> bicarbonate + sodium	Na+ + hco3- <==> Na+ + hco3-	bicarbonate + na+ <==> bicarbonate + na+		hco3- + sodium ion <==> hco3- + sodium ion						57835__8671__9497	57835__8671__9497	57835		57835__83697__8671__9497	Transport, Extracellular				Bicarbonate transporters	425
	cholesterol + h+ + nicotinamide adenine dinucleotide phosphate - reduced + o2 <==> 24-hydroxycholesterol + h2o + nicotinamide adenine dinucleotide phosphate		cholesterol + h+ + nadph + oxygen <==> (24s)-24-hydroxycholesterol + h2o + nadp+	cholesterol + h+ + nadph + oxygen <==> cerebrosterol + h2o + nadp+	cholesterol + h+ + nadph + oxygen <==> 24-hydroxycholesterol + h2o + nadp+			1.14.13.98	1.14.13.98	1.14.13.98	10858		10858	10858	10858	Bile Acid Biosynthesis			Primary bile acid biosynthesis	Endogenous sterols__Synthesis of bile acids and bile salts via 24-hydroxycholesterol	753
	isocitrate + nicotinamide adenine dinucleotide phosphate <==> 2-oxoglutarate + co2 + nicotinamide adenine dinucleotide phosphate - reduced		d-threo-isocitrate + nadp+ <==> 2-oxoglutarate + co2 + nadph	isocitrate + nadp+ <==> 2-oxoglutarate + co2 + h+ + nadph	isocitrate + nadp+ <==> 2-oxoglutarate + co2 + h+ + nadph	1.1.1.42		1.1.1.42	1.1.1.42	1.1.1.42	3417__3418		3417__3418	3417__3418	3417__3418	Citric Acid Cycle			Glutathione metabolism	Citric acid cycle (TCA cycle)__NADPH regeneration	802
	25-hydroxycholesterol + h+ + nicotinamide adenine dinucleotide phosphate - reduced + o2 <==> 7-alpha,25-dihydroxycholesterol + h2o + nicotinamide adenine dinucleotide phosphate		cholest-5-ene-3beta,25-diol + h+ + nadph + oxygen <==> cholest-5-ene-3beta,7alpha,25-triol + h2o + nadp+	25-hydroxycholesterol + h+ + nadph + oxygen <==> cholest-5-ene-3beta,7alpha,25-triol + h2o + nadp+	25-hydroxycholesterol + h+ + nadph + oxygen <==> cholest-5-ene-3beta,7alpha,25-triol + h2o + nadp+			1.14.13.100	1.14.13.100		9420		9420	9420	9420	Bile Acid Biosynthesis			Primary bile acid biosynthesis	Endogenous sterols__Synthesis of bile acids and bile salts	1042
	5-phospho-alpha-d-ribose 1-diphosphate + h2o + l-glutamine <==> 5-phospho-beta-d-ribosylamine + diphosphate + l-glutamate		5-phospho-alpha-d-ribose 1-diphosphate + h2o + l-glutamine <==> 5-phospho-beta-d-ribosyl-amine + diphosphate + l-glutamate	5-phospho-alpha-d-ribose 1-diphosphate + h2o + l-glutamine <==> 5-phosphoribosylamine + diphosphate + l-glutamate	h2o + l-glutamine + prpp <==> 5-phosphoribosylamine + l-glutamate + pyrophosphate	2.4.2.14		2.4.2.14	2.4.2.14	2.4.2.14	5471		5471	5471	5471	IMP Biosynthesis		5-aminoimidazole ribonucleotide biosynthesis I	Alanine, aspartate and glutamate metabolism__Purine metabolism	Purine ribonucleoside monophosphate biosynthesis	1414
	h+ + udp-d-glucuronate <==> co2 + udp-d-xylose	udpglucuronate <==> co2 + udp-d-xylose	h+ + udp-d-glucuronate <==> co2 + udp-alpha-d-xylose	udp-glucuronate <==> co2 + udp-d-xylose		4.1.1.35	4.1.1.35	4.1.1.35	4.1.1.35		80146	80146	80146	80146		Nucleotide Sugar Metabolism		UDP-D-xylose and UDP-D-glucuronate biosynthesis	Amino sugar and nucleotide sugar metabolism__Starch and sucrose metabolism		1551
	d-3-amino-isobutanoate + pyruvate <==> 2-methyl-3-oxopropanoate + l-alanine	(r)-3-amino-2-methylpropanoate + pyruvate <==> 2-methyl-3-oxopropanoate + l-alanine	(r)-3-amino-2-methylpropanoate + pyruvate <==> (s)-methylmalonate-semialdehyde + l-alanine		(r)-3-aminoisobutyric acid + pyruvate <==> 2-methyl-3-oxopropanoate + l-alanine	2.6.1.40	2.6.1.40	2.6.1.40		2.6.1.40		64902	64902		64902	Pyrimidine Catabolism				Pyrimidine catabolism	1827
	h+ + l-xylulose + nicotinamide adenine dinucleotide phosphate - reduced <==> nicotinamide adenine dinucleotide phosphate + xylitol	nadp+ + xylitol <==> l-xylulose + nadph	h+ + l-xylulose + nadph <==> d-xylitol + nadp+	nadp+ + xylitol <==> h+ + l-xylulose + nadph		1.1.1.10	1.1.1.10	1.1.1.10	1.1.1.10		51181	51181	51181	51181		Pentose and Glucuronate Interconversions		D-glucuronate degradation I	Pentose and glucuronate interconversions		2354
	h2o + nicotinamide adenine dinucleotide + retinal <==> h+ + nicotinamide adenine dinucleotide - reduced + retinoate	h2o + nad+ + retinal <==> nadh + retinoate	h2o + nad+ + retinal <==> h+ + nadh + retinoate	h2o + nad+ + retinal <==> h+ + nadh + retinoate			1.2.1.36	1.2.1.36	1.2.1.36			216__8854	216	216__8854		Vitamin A Metabolism			Retinol metabolism		2717
	sodium <==> sodium__h+ + sodium <==> h+ + sodium	Na+ + h+ <==> Na+ + h+	na+ <==> na+__h+ + na+ <==> h+ + na+		h+ + sodium ion <==> h+ + sodium ion						23315__389015__6523__6526__6528__6548__6549__6550__6553__84679	389015__6548__6549__6550__6553	10021__10479__11280__132320__23315__259232__284525__285195__285335__348980__389015__55800__57657__610__6323__6324__6326__6327__6328__6329__6330__6331__6332__6335__6336__6337__6338__6339__6340__6548__6549__6550__6553__84679		10479__23315__285195__389015__6548__6549__6550__6553__84679	Transport, Extracellular__Transport, Golgi Apparatus__Transport, Peroxisomal				Sodium/Proton exchangers	2801
	trihexosyl ceramide + udp-n-acetyl-d-galactosamine <==> globoside + h+ + udp	trihexosylceramide + udp-n-acetyl-d-galactosamine <==> globoside + udp	alpha-d-galactosyl-(1-4)-beta-d-galactosyl-(1-4)-d-glucosylceramide + udp-n-acetyl-d-galactosamine <==> h+ + n-acetyl-galactosaminyl-(1,3)-d-galactosyl-(1,4)-d-galactosyl-(1,4)-d-glucosylceramide + udp	trihexosylceramide + udp-n-acetyl-d-galactosamine <==> globoside + udp		2.4.1.79	2.4.1.79	2.4.1.79	2.4.1.179__2.4.1.79		8706	8706	8706	8706		Sphingolipid Metabolism			Glycosphingolipid biosynthesis - globo series		3248
	bicarbonate + chloride <==> bicarbonate + chloride	cl- + hco3- <==> cl- + hco3-	bicarbonate + chloride <==> bicarbonate + chloride		chloride + hco3- <==> chloride + hco3-						115019__115111__116369__1811__1836__5172__65010__6508__6521__6522__83697	115019__115111__116369__1811__1836__5172__65010__6508__6521__6522__83697	1811		1811__5172__65010__6508__6521__6522	Transport, Extracellular				Bicarbonate transporters__Multifunctional anion exchangers	3717
	h+ + l-arabinose + nicotinamide adenine dinucleotide phosphate - reduced <==> l-arabinitol + nicotinamide adenine dinucleotide phosphate	l-arabitol + nadp+ <==> l-arabinose + nadph	l-arabinose + nadph <==> l-arabitol + nadp+	l-arabitol + nadp+ <==> h+ + l-arabinose + nadph		1.1.1.21	1.1.1.21	1.1.1.21	1.1.1.21		10327__231__8574	231	231	231		Pentose and Glucuronate Interconversions			Pentose and glucuronate interconversions		4113
	ammonium + h+ <==> ammonium + h+__ammonium <==> ammonium	h+ + nh4+ <==> h+ + nh4+	ammonium + h+ <==> ammonium + h+		h+ + nh4+ <==> h+ + nh4+__nh4+ <==> nh4+						57127__6005	57127__6005	51458__57127__6005		51458__57127__6005	Transport, Extracellular__Transport, Nuclear__Transport, Peroxisomal				Rhesus glycoproteins mediate ammonium transport.	4141
	atp + h2o + potassium <==> adp + h+ + phosphate + potassium	C00238 + atp + h2o <==> C00238 + adp + h+ + orthophosphate	atp + h+ + h2o + k+ <==> adp + h+ + k+ + phosphate__atp + h2o + k+ <==> adp + k+ + phosphate		atp + h+ + h2o + potassium <==> adp + h+ + orthophosphate + potassium	3.6.3.10		3.6.3.10		3.6.3.10	495__496	495__496	23439__479__495__496		479__495__496	Transport, Extracellular				Ion transport by P-type ATPases	4849
	5-methylthioadenosine + phosphate <==> 5-methylthio-5-deoxy-d-ribose 1-phosphate + adenine	5'-methylthioadenosine + orthophosphate <==> adenine + s-methyl-5-thio-d-ribose 1-phosphate	phosphate + s-methyl-5'-thioadenosine <==> 5-methylthioribose-1-phosphate + adenine	5'-methylthioadenosine + orthophosphate <==> adenine + s-methyl-5-thio-d-ribose 1-phosphate		2.4.2.28	2.4.2.28	2.4.2.28	2.4.2.28		4507	4507	4507	4507		Arginine and Proline Metabolism			Cysteine and methionine metabolism		4896
	cmp-n-acetylneuraminate + lactoneotetraosylceramide <==> cmp + h+ + sialyl-3-paragloboside	beta-d-galactosyl-1,4-n-acetyl-beta-d-glucosaminyl-1,3-beta-d- + cmp-n-acetylneuraminate <==> alpha-n-acetylneuraminyl-2,3-beta-d-galactosyl-1,4-n-acetyl-beta-d- + cmp	beta-d-galactosyl-1,4-n-acetyl-beta-d-glucosaminyl-1,3-beta-d-galactosyl-1,4-beta-d-glucosylceramide + cmp-n-acetylneuraminate <==> alpha-n-acetylneuraminyl-2,3-beta-d-galactosyl-1,4-n-acetyl-beta-d-glucosaminyl-1,3-beta-d-galactosyl-1,4-d-glucosylceramide + cmp	beta-d-galactosyl-1,4-n-acetyl-beta-d-glucosaminyl-1,3-beta-d-galactosyl-1,4-beta-d-glucosylceramide + cmp-n-acetylneuraminate <==> alpha-n-acetylneuraminyl-2,3-beta-d-galactosyl-1,4-n-acetyl-beta-d-glucosaminyl-1,3-beta-d-galactosyl-1,4-d-glucosylceramide + cmp			2.4.99.10	2.4.99.10	2.4.99.10		10402	10402	51046__8128	10402		Blood Group Biosynthesis			Glycosphingolipid biosynthesis - lacto and neolacto series		5010
	bicarbonate + chloride + h+ + sodium <==> bicarbonate + chloride + h+ + sodium	Na+ + cl- + h+ + hco3- <==> Na+ + cl- + h+ + hco3-	bicarbonate + chloride + na+ <==> bicarbonate + chloride + na+		chloride + h+ + hco3- + sodium ion <==> chloride + h+ + hco3- + sodium ion						57282__9498	57282__9498	57282__9498		57282__9498	Transport, Extracellular				Bicarbonate transporters	6731
	phosphate + sodium <==> phosphate + sodium	Na+ + orthophosphate <==> Na+ + orthophosphate	na+ + phosphate <==> na+ + phosphate		orthophosphate + sodium ion <==> orthophosphate + sodium ion						10050__10246__10568__10786__142680__6568__6569__6574__6575	10050__10246__10568__10786__142680__6568__6569__6574__6575	10246__10568__10786__142680__6568__6569__6574__6575		10568__142680__6568__6569__6574__6575	Transport, Extracellular				Organic anion transporters__Sodium-coupled phosphate cotransporters__Type II Na+/Pi cotransporters	6743
	atp + n-acetyl-d-glucosamine <==> adp + h+ + n-acetyl-d-glucosamine 6-phosphate	atp + n-acetyl-d-glucosamine <==> adp + n-acetyl-d-glucosamine 6-phosphate		atp + n-acetyl-d-glucosamine <==> adp + n-acetyl-d-glucosamine 6-phosphate		2.7.1.59	2.7.1.59		2.7.1.59		55577	55577		55577		Aminosugar Metabolism	Aminosugars metabolism		Amino sugar and nucleotide sugar metabolism		538
	n-acetyl-d-glucosamine <==> n-acetyl-d-mannosamine	n-acetyl-d-glucosamine <==> n-acetyl-d-mannosamine		n-acetyl-d-glucosamine <==> n-acetyl-d-mannosamine		5.1.3.8	5.1.3.8		5.1.3.8		5973			5973		Aminosugar Metabolism	Aminosugars metabolism		Amino sugar and nucleotide sugar metabolism		762
	atp + d-glucosamine <==> adp + d-glucosamine 6-phosphate + h+	atp + d-glucosamine <==> adp + d-glucosamine 6-phosphate		atp + d-glucosamine <==> adp + d-glucosamine 6-phosphate		2.7.1.1	2.7.1.1__2.7.1.8		2.7.1.1		2645__3098__3099__3101__80201	2645__3098__3099__3101		3098__3099__3101__80201		Aminosugar Metabolism	Aminosugars metabolism		Amino sugar and nucleotide sugar metabolism		1339
		n-acetylneuraminate + orthophosphate <==> h2o + n-acetyl-d-mannosamine + phosphoenolpyruvate	h2o + n-acetyl-d-mannosamine + phosphoenolpyruvate <==> n-acetylneuraminate + phosphate	h2o + n-acetyl-d-mannosamine + phosphoenolpyruvate <==> n-acetylneuraminate + orthophosphate			2.5.1.56	2.5.1.56	2.5.1.56				54187	54187			Aminosugars metabolism		Amino sugar and nucleotide sugar metabolism		2569
		d-glucosamine 6-phosphate + h2o <==> d-fructose 6-phosphate + nh3	d-glucosamine-6-phosphate + h2o <==> ammonia + d-fructose-6-phosphate + h+	d-glucosamine 6-phosphate + h2o <==> d-fructose 6-phosphate + nh3			3.5.99.6	3.5.99.6	3.5.99.6			10007__132789	10007__132789	10007__132789			Aminosugars metabolism	N-acetylglucosamine degradation I__N-acetylglucosamine degradation II	Amino sugar and nucleotide sugar metabolism		3458
	n-acetyl-d-glucosamine 6-phosphate <==> n-acetyl-d-glucosamine 1-phosphate	n-acetyl-d-glucosamine 6-phosphate <==> n-acetyl-d-glucosamine 1-phosphate	n-acetyl-d-glucosamine-6-phosphate <==> n-acetyl-alpha-d-glucosamine 1-phosphate			5.4.2.3	5.4.2.3	5.4.2.3			5238		5238			Aminosugar Metabolism	Aminosugars metabolism	UDP-N-acetyl-D-glucosamine biosynthesis II			4298
	l-glutamine <==> l-glutamine	h+ + l-glutamine <==> h+ + l-glutamine			l-glutamine <==> l-glutamine__h+ + l-glutamine <==> h+ + l-glutamine										121260__23428__51296__6520__6564__6565	Transport, Mitochondrial	Aminosugars metabolism			Amino acid transport across the plasma membrane__Proton/oligonucleotide cotransporters	5749
	h+ + n-acetyl-d-glucosamine 1-phosphate + utp <==> diphosphate + udp-n-acetyl-d-glucosamine	n-acetyl-d-glucosamine 1-phosphate + utp <==> pyrophosphate + udp-n-acetyl-d-glucosamine	h+ + n-acetyl-alpha-d-glucosamine 1-phosphate + utp <==> diphosphate + udp-alpha-n-acetyl-d-glucosamine			2.7.7.23	2.7.7.23	2.7.7.23			6675__91373	6675	6675			Aminosugar Metabolism	Aminosugars metabolism	UDP-N-acetyl-D-glucosamine biosynthesis II			5801
	estradiol + udp-d-glucuronate <==> estradiol glucuronide + udp	estradiol-17beta + udpglucuronate <==> estradiol-17beta 3-glucuronide + udp		estradiol + udp-glucuronate <==> estradiol-17beta 3-glucuronide + udp		2.4.1.17	2.4.1.17		2.4.1.17		54575__54576	10720__10941__167127__54490__54575__54576__54577__54578__54579__54600__54657__54658__54659__7363__7364__7365__7366__7367__79799		10720__10941__54490__54575__54576__54577__54578__54579__54600__54657__54658__54659__574537__7363__7364__7365__7366__7367__79799		Steroid Metabolism	Androgen and estrogen biosynthesis and metabolism		Steroid hormone biosynthesis		137
	3alpha-hydroxy-5beta-androstan-17-one + udp-d-glucuronate <==> etiocholan-3alpha-ol-17-one 3-glucuronide + udp	3alpha-hydroxy-5beta-androstan-17-one + udpglucuronate <==> etiocholan-3alpha-ol-17-one 3-glucuronide + udp		3alpha-hydroxy-5beta-androstan-17-one + udp-glucuronate <==> etiocholan-3alpha-ol-17-one 3-glucuronide + udp		2.4.1.17	2.4.1.17		2.4.1.17		54575__54576	10720__10941__167127__54490__54575__54576__54577__54578__54579__54600__54657__54658__54659__7363__7364__7365__7366__7367__79799		10720__10941__54490__54575__54576__54577__54578__54579__54600__54657__54658__54659__574537__7363__7364__7365__7366__7367__79799		Steroid Metabolism	Androgen and estrogen biosynthesis and metabolism		Steroid hormone biosynthesis		423
	androsterone + udp-d-glucuronate <==> androsterone glucuronide + udp	androsterone + udpglucuronate <==> androsterone glucuronide + udp		androsterone + udp-glucuronate <==> androsterone glucuronide + udp		2.4.1.17	2.4.1.17		2.4.1.17		54490__54575__54576__7364__7367	10720__10941__167127__54490__54575__54576__54577__54578__54579__54600__54657__54658__54659__7363__7364__7365__7366__7367__79799		10720__10941__54490__54575__54576__54577__54578__54579__54600__54657__54658__54659__574537__7363__7364__7365__7366__7367__79799		Steroid Metabolism	Androgen and estrogen biosynthesis and metabolism		Steroid hormone biosynthesis		2430
	testosterone + udp-d-glucuronate <==> testosterone glucuronide + udp	testosterone + udpglucuronate <==> testosterone glucuronide + udp		testosterone + udp-glucuronate <==> testosterone glucuronide + udp		2.4.1.17	2.4.1.17		2.4.1.17		54490__54575__54576	10720__10941__167127__54490__54575__54576__54577__54578__54579__54600__54657__54658__54659__7363__7364__7365__7366__7367__79799		10720__10941__54490__54575__54576__54577__54578__54579__54600__54657__54658__54659__574537__7363__7364__7365__7366__7367__79799		Steroid Metabolism	Androgen and estrogen biosynthesis and metabolism		Steroid hormone biosynthesis		4088
	estriol + udp-d-glucuronate <==> 16-glucuronide-estriol + udp	estriol + udpglucuronate <==> 16-glucuronide-estriol + udp		estriol + udp-glucuronate <==> 16-glucuronide-estriol + udp		2.4.1.17	2.4.1.17		2.4.1.17		54490__54575__54576__7363	10720__10941__167127__54490__54575__54576__54577__54578__54579__54600__54657__54658__54659__7363__7364__7365__7366__7367__79799		10720__10941__54490__54575__54576__54577__54578__54579__54600__54657__54658__54659__574537__7363__7364__7365__7366__7367__79799		Steroid Metabolism	Androgen and estrogen biosynthesis and metabolism		Steroid hormone biosynthesis		4535
	dehydroepiandrosterone sulfate <==> dehydroepiandrosterone sulfate	3beta-hydroxyandrost-5-en-17-one 3-sulfate <==> 3beta-hydroxyandrost-5-en-17-one 3-sulfate			dehydroepiandrosterone sulfate <==> dehydroepiandrosterone sulfate							85320			11309	Transport, Extracellular	Androgen and estrogen biosynthesis and metabolism			Transport of organic anions	4630
	estrone + udp-d-glucuronate <==> estrone glucuronide + udp	estrone + udpglucuronate <==> estrone glucuronide + udp		estrone + udp-glucuronate <==> estrone glucuronide + udp		2.4.1.17	2.4.1.17		2.4.1.17		54575__54576	10720__10941__167127__54490__54575__54576__54577__54578__54579__54600__54657__54658__54659__7363__7364__7365__7366__7367__79799		10720__10941__54490__54575__54576__54577__54578__54579__54600__54657__54658__54659__574537__7363__7364__7365__7366__7367__79799		Steroid Metabolism	Androgen and estrogen biosynthesis and metabolism		Steroid hormone biosynthesis		5492
	estrone + h+ + nicotinamide adenine dinucleotide - reduced <==> estradiol + nicotinamide adenine dinucleotide	estradiol-17beta + nad+ <==> estrone + h+ + nadh		estradiol + nad+ <==> estrone + h+ + nadh		1.1.1.62	1.1.1.62		1.1.1.62		3294	3292__3293__3294__50700__51144__51478__7923__8644		3292__3294__51144__51478__7923__8630		Steroid Metabolism	Androgen and estrogen biosynthesis and metabolism		Steroid hormone biosynthesis		5912
	7alpha-hydroxy-5beta-cholestan-3-one + h+ + nicotinamide adenine dinucleotide - reduced <==> 3alpha,7alpha-dihydroxy-5beta-cholestane + nicotinamide adenine dinucleotide	3alpha,7alpha-dihydroxy-5beta-cholestane + nad+ <==> 7alpha-hydroxy-5beta-cholestan-3-one + h+ + nadh		7alpha-hydroxy-5beta-cholestan-3-one + h+ + nadh <==> 3alpha,7alpha-dihydroxy-5beta-cholestane + nad+		1.1.1.50	1.1.1.50		1.1.1.50		1109	1109		1109		Bile Acid Biosynthesis	Bile acid biosynthesis		Primary bile acid biosynthesis		100
	sodium + taurine <==> sodium + taurine	Na+ + taurine <==> Na+ + taurine	na+ + taurine <==> na+ + taurine								6533	6533	6533			Taurine and hypotaurine metabolism__Transport, Extracellular	Bile acid biosynthesis				963
	7alpha,12alpha-dihydroxy-5beta-cholestan-3-one + h+ + nicotinamide adenine dinucleotide - reduced <==> 3alpha,7alpha,12alpha-trihydroxy-5beta-cholestane + nicotinamide adenine dinucleotide	3alpha,7alpha,12alpha-trihydroxy-5beta-cholestane + nad+ <==> 7alpha,12alpha-dihydroxy-5beta-cholestan-3-one + h+ + nadh		7alpha,12alpha-dihydroxy-5beta-cholestan-3-one + h+ + nadh <==> 3alpha,7alpha,12alpha-trihydroxy-5beta-cholestane + nad+		1.1.1.50	1.1.1.50		1.1.1.50		1109	1109		1109		Bile Acid Biosynthesis	Bile acid biosynthesis		Primary bile acid biosynthesis		1098
	glycocholate <==> glycocholate	glycocholate <==> glycocholate			glycocholate <==> glycocholate											Transport, Extracellular__Transport, Peroxisomal	Bile acid biosynthesis			Synthesis of bile acids and bile salts via 7alpha-hydroxycholesterol	1182
	atp + cholesterol + h2o <==> adp + cholesterol + h+ + phosphate	atp + cholesterol + h2o <==> adp + cholesterol + h+ + orthophosphate			atp + cholesterol + h2o <==> adp + cholesterol + orthophosphate						19	19			19__335__64240__64241__9619	Transport, Extracellular__Transport, Golgi Apparatus	Bile acid biosynthesis			HDL-mediated lipid transport__Trafficking of dietary sterols	1213
		choloyl-coa + h2o <==> 3alpha,7alpha,12alpha-trihydroxy-5beta-cholanate + coa + h+	choloyl-coa + h2o <==> cholate + coenzyme a + h+		choloyl-coa + h2o <==> cholate + coa-sh		3.1.2.2	3.1.2.27				10005__10965__11332__122970__570__641371__641372	10005		10005		Bile acid biosynthesis			Synthesis of bile acids and bile salts via 7alpha-hydroxycholesterol	2142
	taurocholic acid <==> taurocholic acid	taurocholate <==> taurocholate			taurocholate <==> taurocholate											Transport, Extracellular__Transport, Peroxisomal	Bile acid biosynthesis			Synthesis of bile acids and bile salts via 7alpha-hydroxycholesterol	3221
		acyl-coa + cholesterol <==> cholesterol ester + coa	acyl-coa + cholesterol <==> cholesterol ester + coenzyme a	acyl-coa + cholesterol <==> cholesterol ester + coa			2.3.1.26	2.3.1.26	2.3.1.26			6646__8435	6646__8435	6646__8435			Bile acid biosynthesis		Steroid biosynthesis		3283
	atp + glycocholate + h2o <==> adp + glycocholate + h+ + phosphate	atp + glycocholate + h2o <==> adp + glycocholate + h+ + orthophosphate			atp + glycocholate + h2o <==> adp + glycocholate + orthophosphate						8647__8714	8647__8714			8647	Transport, Extracellular	Bile acid biosynthesis			Recycling of bile acids and salts__Synthesis of bile acids and bile salts via 7alpha-hydroxycholesterol	3588
		3alpha,7alpha-dihydroxy-5beta-cholestane + nadp+ <==> 7alpha-hydroxy-5beta-cholestan-3-one + h+ + nadph		7alpha-hydroxy-5beta-cholestan-3-one + h+ + nadph <==> 3alpha,7alpha-dihydroxy-5beta-cholestane + nadp+	5beta-cholestan-7alpha-ol-3-one + h+ + nadph <==> 5beta-cholestan-3alpha,7alpha-diol + nadp+		1.1.1.50		1.1.1.50			1109		1109	1109		Bile acid biosynthesis		Primary bile acid biosynthesis	Synthesis of bile acids and bile salts via 7alpha-hydroxycholesterol	4329
	3alpha,7alpha-dihydroxy-5beta-cholestanate + atp + coenzyme a <==> 3alpha,7alpha-dihydroxy-5beta-cholestanoyl-coa + amp + diphosphate	3alpha,7alpha-dihydroxy-5beta-cholestanate + atp + coa <==> 3alpha,7alpha-dihydroxy-5beta-cholestanoyl-coa + amp + pyrophosphate			atp + coa-sh + dhca <==> 25(r) dhca-coa + amp + pyrophosphate	6.2.1.7	6.2.1.28__6.2.1.7			6.2.1.3	11001	10998__11001			10998__11001	Bile Acid Biosynthesis	Bile acid biosynthesis			Synthesis of bile acids and bile salts via 7alpha-hydroxycholesterol	4916
		3alpha,7alpha,12alpha-trihydroxy-5beta-cholest-24-enoyl-coa + h2o <==> 3alpha,7alpha,12alpha,24-tetrahydroxy-5beta-cholestanoyl-coa	(24e)-3alpha,7alpha,12alpha-trihydroxy-5beta-cholest-24-enoyl-coa + h2o <==> (24r,25r)-3alpha,7alpha,12alpha,24-tetrahydroxy-5beta-cholestanoyl coa	3alpha,7alpha,12alpha-trihydroxy-5beta-cholest-24-enoyl-coa + h2o <==> 3alpha,7alpha,12alpha,24-tetrahydroxy-5beta-cholestanoyl-coa				4.2.1.107	4.2.1.107			1962		3295			Bile acid biosynthesis	bile acid biosynthesis, neutral pathway	Primary bile acid biosynthesis		5144
	taurochenodeoxycholate <==> taurochenodeoxycholate	taurochenodeoxycholate <==> taurochenodeoxycholate			taurochenodeoxycholate <==> taurochenodeoxycholate											Transport, Extracellular__Transport, Peroxisomal	Bile acid biosynthesis			Synthesis of bile acids and bile salts via 7alpha-hydroxycholesterol	5572
	3alpha,7alpha,12alpha-trihydroxy-5beta-cholestane <==> 3alpha,7alpha,12alpha-trihydroxy-5beta-cholestane	3alpha,7alpha,12alpha-trihydroxy-5beta-cholestane <==> 3alpha,7alpha,12alpha-trihydroxy-5beta-cholestane			5beta-cholestan-3alpha, 7alpha, 12alpha-triol <==> 5beta-cholestan-3alpha, 7alpha, 12alpha-triol											Transport, Endoplasmic Reticular__Transport, Mitochondrial	Bile acid biosynthesis			Synthesis of bile acids and bile salts via 7alpha-hydroxycholesterol	5678
		3alpha,7alpha,12alpha-trihydroxy-5beta-cholestane + nadp+ <==> 7alpha,12alpha-dihydroxy-5beta-cholestan-3-one + h+ + nadph		7alpha,12alpha-dihydroxy-5beta-cholestan-3-one + h+ + nadph <==> 3alpha,7alpha,12alpha-trihydroxy-5beta-cholestane + nadp+	5beta-cholesten-7alpha, 12alpha-diol-3-one + h+ + nadph <==> 5beta-cholestan-3alpha, 7alpha, 12alpha-triol + nadp+		1.1.1.50		1.1.1.50			1109		1109	1109		Bile acid biosynthesis		Primary bile acid biosynthesis	Synthesis of bile acids and bile salts via 7alpha-hydroxycholesterol	5734
	atp + h2o + taurocholic acid <==> adp + h+ + phosphate + taurocholic acid	atp + h2o + taurocholate <==> adp + h+ + orthophosphate + taurocholate			atp + h2o + taurocholate <==> adp + orthophosphate + taurocholate						8647__8714	8647__8714			8647	Transport, Extracellular	Bile acid biosynthesis			Recycling of bile acids and salts__Synthesis of bile acids and bile salts via 7alpha-hydroxycholesterol	6677
		3alpha,7alpha,12alpha-trihydroxy-5beta-cholanate + atp + coa <==> amp + choloyl-coa + pyrophosphate	atp + cholate + coenzyme a <==> amp + choloyl-coa + diphosphate	atp + cholic acid + coa <==> amp + choloyl-coa + diphosphate			6.2.1.7	6.2.1.7	6.2.1.7			10998	10998	10998			Bile acid biosynthesis		Primary bile acid biosynthesis		6928
	cholesterol <==> cholesterol	cholesterol <==> cholesterol			cholesterol <==> cholesterol						10948	10948__29881__3069__4864__64240__64241__9619			10349__23460__26154__29881	Transport, Mitochondrial	Bile acid biosynthesis__C21-steroid hormone biosynthesis and metabolism			ABC-family proteins mediated transport__Trafficking of dietary sterols	5445
		nadp+ + tetrahydrobiopterin <==> 6-lactoyl-5,6,7,8-tetrahydropterin + nadph	6-lactoyl-5,6,7,8-tetrahydropterin + h+ + nadph <==> nadp+ + tetrahydrobiopterin	6-lactoyl-5,6,7,8-tetrahydropterin + h+ + nadph <==> nadp+ + tetrahydrobiopterin			1.1.1.153		1.1.1.153			6697	6697	6697			Biopterin metabolism	tetrahydrobiopterin biosynthesis II	Folate biosynthesis		551
	6-pyruvoyl-5,6,7,8-tetrahydropterin + h+ + nicotinamide adenine dinucleotide phosphate - reduced <==> nicotinamide adenine dinucleotide phosphate + tetrahydrobiopterin	6-pyruvoyltetrahydropterin + h+ + nadph <==> nadp+ + tetrahydrobiopterin	6-pyruvoyl tetrahydropterin + nadph <==> nadp+ + tetrahydrobiopterin			1.1.1.153	1.1.1.153	1.1.1.153			6697	6697	6697			Tetrahydrobiopterin	Biopterin metabolism	tetrahydrobiopterin biosynthesis I			2788
	l-tyrosine + sodium <==> l-tyrosine + sodium	Na+ + l-tyrosine <==> Na+ + l-tyrosine			l-tyrosine + sodium ion <==> l-tyrosine + sodium ion						11254	11254			340024	Transport, Extracellular	Biopterin metabolism			Amino acid transport across the plasma membrane__Na+/Cl- dependent neurotransmitter transporters	3168
		6-lactoyl-5,6,7,8-tetrahydropterin + nadp+ <==> 6-pyruvoyltetrahydropterin + h+ + nadph	6-pyruvoyl tetrahydropterin + nadph <==> 6-lactoyl-5,6,7,8-tetrahydropterin + h+ + nadp+	6-pyruvoyltetrahydropterin + h+ + nadph <==> 6-lactoyl-5,6,7,8-tetrahydropterin + nadp+			1.1.1.153__1.1.1.220	1.1.1.220	1.1.1.153			6697		6697			Biopterin metabolism	tetrahydrobiopterin biosynthesis II	Folate biosynthesis		4724
	l-phenylalanine + sodium <==> l-phenylalanine + sodium	Na+ + l-phenylalanine <==> Na+ + l-phenylalanine			l-phenylalanine + sodium ion <==> l-phenylalanine + sodium ion						11254__54407__55089__6541__6542__81539__84889	11254__54407__55089__6541__6542__81539__84889			340024	Transport, Extracellular	Biopterin metabolism			Amino acid transport across the plasma membrane__Na+/Cl- dependent neurotransmitter transporters	5398
	gtp + h2o <==> 2-amino-4-hydroxy-6-(erythro-1,2,3-trihydroxypropyl)dihydropteridine triphosphate + formate + h+	gtp + h2o <==> 2-amino-4-hydroxy-6-(erythro-1,2,3-trihydroxypropyl)dihydropteridine + formate + h2o	gtp + h2o <==> 7,8-dihydroneopterin triphosphate + formate + h+			3.5.4.16	3.5.4.16	3.5.4.16			2643	2643	2643			Tetrahydrobiopterin	Biopterin metabolism	tetrahydrobiopterin biosynthesis I__tetrahydrobiopterin biosynthesis II			5870
	sodium + succinate <==> sodium + succinate	Na+ + succinate <==> Na+ + succinate			sodium ion + succinate <==> sodium ion + succinate						64849__9058	64849__9058			64849__9058	Transport, Extracellular	Butanoate metabolism			Sodium-coupled sulphate, di- and tri-carboxylate transporters	2407
	(r)-3-hydroxybutanoate + h+ <==> (r)-3-hydroxybutanoate + h+	(r)-3-hydroxybutanoate + h+ <==> (r)-3-hydroxybutanoate + h+	(r)-3-hydroxybutanoate + h+ <==> (r)-3-hydroxybutanoate + h+										23539__6566__9194			Transport, Extracellular__Transport, Mitochondrial	Butanoate metabolism				2812
	2-hydroxybutyrate + nicotinamide adenine dinucleotide <==> 2-oxobutanoate + h+ + nicotinamide adenine dinucleotide - reduced	2-hydroxybutanoic acid + nad+ <==> 2-oxobutanoate + h+ + nadh		2-hydroxybutanoic acid + nad+ <==> 2-oxobutanoate + h+ + nadh		1.1.1.27	1.1.1.27		1.1.1.27		160287__3939__3945__3948__55293__92483	160287__3939__3945__3948__92483		160287__3939__3945__3948__92483		Propanoate Metabolism	Butanoate metabolism		Propanoate metabolism		4997
	atp + butyrate (n-c4:0) + coenzyme a <==> amp + butanoyl-coa + diphosphate	atp + butanoic acid + coa <==> amp + butanoyl-coa + pyrophosphate		atp + butanoic acid + coa <==> amp + butanoyl-coa + diphosphate		6.2.1.2	6.2.1.2		6.2.1.2		116285	116285		116285__123876__341392__348158__54988__6296		Fatty acid activation	Butanoate metabolism		Butanoate metabolism		5213
	crotonoyl-coa + h2o <==> (r)-3-hydroxybutanoyl-coa	(r)-3-hydroxybutanoyl-coa <==> crotonoyl-coa + h2o	(r)-3-hydroxybutanoyl-coa <==> crotonyl-coa + h2o			4.2.1.55	4.2.1.55	4.2.1.55			55268	1892__3030__3032__55268	1892			Butanoate Metabolism	Butanoate metabolism				5377
	acetoacetate + h+ <==> acetoacetate + h+__acetoacetate <==> acetoacetate	acetoacetate + h+ <==> acetoacetate + h+	acetoacetate + h+ <==> acetoacetate + h+								6566__9194	6566__9194	23539__6566__9194			Transport, Extracellular__Transport, Mitochondrial__Transport, Peroxisomal	Butanoate metabolism__Valine, leucine and isoleucine degradation				3623
	cortisone + h+ + nicotinamide adenine dinucleotide - reduced <==> cortisol + nicotinamide adenine dinucleotide	cortisol + nad+ <==> cortisone + h+ + nadh		cortisol + nad+ <==> cortisone + h+ + nadh			1.1.1.146		1.1.1.146		3291	3290__3291		3290__3291		Steroid Metabolism	C21-steroid hormone biosynthesis and metabolism		Steroid hormone biosynthesis		736
		cholesterol + nadph + oxygen <==> 22beta-hydroxycholesterol + h2o + nadp+	cholesterol + h+ + nadph + oxygen <==> 22beta-hydroxy-cholesterol + h2o + nadp+		cholesterol + h+ + nadph + oxygen <==> 22beta-hydroxycholesterol + h2o + nadp+		1.14.15.6			1.14.15.6		1583__1593	1583		1583		C21-steroid hormone biosynthesis and metabolism	pregnenolone biosynthesis		Pregnenolone biosynthesis	1058
	17alpha-hydroxypregnenolone + nicotinamide adenine dinucleotide <==> 17alpha-hydroxyprogesterone + h+ + nicotinamide adenine dinucleotide - reduced	17alpha-hydroxypregnenolone + nad+ <==> 17alpha-hydroxyprogesterone + h+ + nadh		17alpha-hydroxypregnenolone + nad+ <==> 17alpha-hydroxyprogesterone + h+ + nadh			1.1.1.145__5.3.3.1		1.1.1.145__5.3.3.1		3283__3284	3283__3284		3283__3284		Steroid Metabolism	C21-steroid hormone biosynthesis and metabolism		Steroid hormone biosynthesis		2744
		17alpha,21-dihydroxy-5beta-pregnane-3,11,20-trione + nadp+ <==> cortisone + h+ + nadph	4,5beta-dihydrocortisone + nadp+ <==> cortisone + h+ + nadph	cortisone + h+ + nadph <==> 17alpha,21-dihydroxy-5beta-pregnane-3,11,20-trione + nadp+			1.3.1.3	1.3.1.3	1.3.1.3			6718	6718	6718			C21-steroid hormone biosynthesis and metabolism		Steroid hormone biosynthesis		2917
	11-deoxycorticosterone <==> 11-deoxycorticosterone	11-deoxycorticosterone + h+ <==> 11-deoxycorticosterone + h+			11-deoxycorticosterone <==> 11-deoxycorticosterone											Transport, Endoplasmic Reticular__Transport, Mitochondrial	C21-steroid hormone biosynthesis and metabolism			Mineralocorticoid biosynthesis	4134
	pregnenolone <==> pregnenolone	pregnenolone <==> pregnenolone			pregnenolone <==> pregnenolone							11316__1314__1315__22820__26958__372__9276				Transport, Endoplasmic Reticular__Transport, Mitochondrial	C21-steroid hormone biosynthesis and metabolism			Pregnenolone biosynthesis	4730
	nicotinamide adenine dinucleotide + pregnenolone <==> h+ + nicotinamide adenine dinucleotide - reduced + progesterone	nad+ + pregnenolone <==> h+ + nadh + progesterone		nad+ + pregnenolone <==> h+ + nadh + progesterone			1.1.1.145__5.3.3.1		1.1.1.145__5.3.3.1		3283__3284	3283__3284		3283__3284		Steroid Metabolism	C21-steroid hormone biosynthesis and metabolism		Steroid hormone biosynthesis		5451
		22beta-hydroxycholesterol + h+ + nadph + oxygen <==> 20alpha,22beta-dihydroxycholesterol + h2o + nadp+	22beta-hydroxy-cholesterol + h+ + nadph + oxygen <==> 20alpha-22beta-dihydroxy-cholesterol + h2o + nadp+		22beta-hydroxycholesterol + h+ + nadph + oxygen <==> 20alpha,22beta dihydroxycholesterol + h2o + nadp+		1.14.15.6	1.14.15.6		1.14.15.6		1583	1583		1583		C21-steroid hormone biosynthesis and metabolism	pregnenolone biosynthesis		Pregnenolone biosynthesis	5615
	tetradecanoate (n-c14:0) <==> tetradecanoate (n-c14:0)	tetradecanoic acid <==> tetradecanoic acid			myristic acid <==> myristic acid										10999__28965__376497	Transport, Extracellular	De novo fatty acid biosynthesis			Transport of fatty acids	178
	h2o + palmitoyl-acp (n-c16:0acp) <==> acyl carrier protein + h+ + hexadecanoate (n-c16:0)	h2o + hexadecanoyl-[acp] <==> acyl-carrier protein + hexadecanoic acid		h2o + hexadecanoyl-[acp] <==> acyl-carrier protein + hexadecanoic acid		3.1.2.14	2.3.1.85		2.3.1.85__3.1.2.14		55301	2194		2194__55301		Fatty Acid Metabolism	De novo fatty acid biosynthesis		Fatty acid biosynthesis		1652
	dodecanoyl-acp (n-c12:0acp) + h2o <==> acyl carrier protein + dodecanoate (n-c12:0) + h+	dodecanoyl-[acyl-carrier protein] + h2o <==> acyl-carrier protein + dodecanoic acid + h+		dodecanoyl-[acyl-carrier protein] + h2o <==> acyl-carrier protein + dodecanoic acid		3.1.2.14	2.3.1.85		3.1.2.14		55301	2194		55301		Fatty Acid Metabolism	De novo fatty acid biosynthesis		Fatty acid biosynthesis		2015
	acetyl-coa + acyl carrier protein <==> acetyl-acp + coenzyme a	acetyl-coa + acyl-carrier protein <==> acetyl-[acyl-carrier protein] + coa		acetyl-coa + acyl-carrier protein <==> acetyl-[acyl-carrier protein] + coa		2.3.1.38	2.3.1.85		2.3.1.85		2194	2194		2194		Fatty Acid Metabolism	De novo fatty acid biosynthesis		Fatty acid biosynthesis		2259
		h2o + oleoyl-coa <==> (9z)-octadecenoic acid + coa + h+	h2o + oleoyl-coa <==> coenzyme a + h+ + oleate	h2o + oleoyl-coa <==> (9z)-octadecenoic acid + coa					3.1.2.2				10965__122970	10965__11332__122970__641371			De novo fatty acid biosynthesis	oleate biosynthesis II (animals)	Biosynthesis of unsaturated fatty acids		2278
	octadecanoate (n-c18:0) <==> octadecanoate (n-c18:0)	octadecanoic acid <==> octadecanoic acid			stearate <==> stearate										10999__28965__376497	Transport, Extracellular	De novo fatty acid biosynthesis			Transport of fatty acids	2666
		eicosanoyl-coa + h2o <==> arachidate + coa + h+	arachidoyl-coa + h2o <==> arachidate + coenzyme a	eicosanoyl-coa + h2o <==> coa + icosanoic acid			3.1.2.2	3.1.2.2	3.1.2.2			10005__10965__11332__122970__570__641371__641372	10965__11332__122970	10965__11332__122970__570__641371			De novo fatty acid biosynthesis		Biosynthesis of unsaturated fatty acids		4363
	acyl carrier protein + malonyl-coa <==> coenzyme a + malonyl-[acyl-carrier protein]	acyl-carrier protein + malonyl-coa <==> coa + malonyl-[acyl-carrier protein]		acyl-carrier protein + malonyl-coa <==> coa + malonyl-[acyl-carrier protein]		2.3.1.39	2.3.1.85		2.3.1.39__2.3.1.85		2194__27349	2194		2194__27349		Fatty Acid Metabolism	De novo fatty acid biosynthesis		Fatty acid biosynthesis		6043
		h2o + stearoyl-coa <==> coa + h+ + octadecanoic acid	h2o + stearoyl-coa <==> coenzyme a + h+ + stearate	h2o + stearoyl-coa <==> coa + octadecanoic acid			3.1.2.2	3.1.2.2	3.1.2.2			10005__10965__11332__122970__570__641371__641372	10965__11332__122970	10965__11332__122970__570__641371			De novo fatty acid biosynthesis	stearate biosynthesis I (animals)	Biosynthesis of unsaturated fatty acids		6515
	hexadecanoate (n-c16:0) <==> hexadecanoate (n-c16:0)	hexadecanoic acid <==> hexadecanoic acid			palmitate <==> palmitate							10999__11000__376497			10999__28965__376497	Transport, Endoplasmic Reticular__Transport, Extracellular	De novo fatty acid biosynthesis__Saturated fatty acids beta-oxidation			Transport of fatty acids	5493
		cis,cis-3,6-dodecadienoyl-coa <==> trans,cis-lauro-2,6-dienoyl-coa		cis,cis-3,6-dodecadienoyl-coa <==> trans,cis-lauro-2,6-dienoyl-coa	cis,cis-3,6-dodecadienoyl-coa <==> trans,cis-lauro-2,6-dienoyl-coa		5.3.3.8		5.3.3.8	5.3.3.8		10455__1632__1962		10455__1632__1962	1632		Di-unsaturated fatty acid beta-oxidation		Fatty acid metabolism	mitochondrial fatty acid beta-oxidation of unsaturated fatty acids	6671
	d-fructose <==> d-fructose	d-fructose <==> d-fructose			d-fructose <==> d-fructose						155184__29988__6514__6518__66035	155184__29988__6514__6518__66035			155184__56606__6514__6518__66035	Transport, Extracellular	Fructose and mannose metabolism			Class II GLUTs__Facilitative Na+-independent glucose transporters__Hexose transport	128
		atp + d-fructose <==> adp + d-fructose 1-phosphate		atp + d-fructose <==> adp + d-fructose 1-phosphate	atp + d-fructose <==> adp + d-fructose 1-phosphate		2.7.1.3		2.7.1.3	2.7.1.3		3795		3795	3795		Fructose and mannose metabolism		Fructose and mannose metabolism	Fructose catabolism	2010
		d-fructose 1-phosphate <==> d-glyceraldehyde + glycerone phosphate		d-fructose 1-phosphate <==> d-glyceraldehyde + glycerone phosphate	d-fructose 1-phosphate <==> d-glyceraldehyde + dihydroxyacetone phosphate		4.1.2.13		4.1.2.13	4.1.2.13		226__229__230		226__229__230	229		Fructose and mannose metabolism		Fructose and mannose metabolism	Fructose catabolism	3180
	d-mannose 1-phosphate + gdp + h+ <==> gdp-d-mannose + phosphate	d-mannose 1-phosphate + gdp <==> gdpmannose + orthophosphate	alpha-d-mannose 1-phosphate + gdp + h+ <==> gdp-alpha-d-mannose + phosphate			2.7.7.22	2.7.7.22	2.7.7.22			29925__29926	29925	29925__29926			Fructose and Mannose Metabolism	Fructose and mannose metabolism				3232
	d-mannose + sodium <==> d-mannose + sodium	Na+ + d-mannose <==> Na+ + d-mannose			d-mannose + sodium ion <==> d-mannose + sodium ion						200010	200010			200010	Transport, Extracellular	Fructose and mannose metabolism			Na+-dependent glucose transporters	4065
	d-glucose + sodium <==> d-glucose + sodium	Na+ + d-glucose <==> Na+ + d-glucose	d-glucose + na+ <==> d-glucose + na+								125206__159963__200010__6523__6524__6526	11182__125206__144195__154091__155184__159963__200010__29988__56606__6513__6514__6515__6517__6523__6524__6526__66035__81031	125206__200010__6523__6524__6527__91749			Transport, Extracellular	Fructose and mannose metabolism__Galactose metabolism				5478
		h2o + lactose <==> alpha-d-glucose + d-galactose		h2o + lactose <==> alpha-d-glucose + d-galactose	h2o + lactose <==> alpha-d-glucose + d-galactose		3.2.1.108__3.2.1.23		3.2.1.108__3.2.1.23	3.2.1.108		2720__3938__79411		2720__3938	3938		Galactose metabolism		Galactose metabolism	Digestion of dietary carbohydrate	804
	alpha-d-galactose 1-phosphate + h+ + utp <==> diphosphate + udpgalactose	alpha-d-galactose 1-phosphate + utp <==> pyrophosphate + udp-d-galactose	alpha-d-galactose 1-phosphate + h+ + utp <==> diphosphate + udp-d-galactose			2.7.7.10	2.7.7.10	2.7.7.10			2592		2592			Galactose metabolism	Galactose metabolism				1046
	d-glucose + udpgalactose <==> h+ + lactose + udp	d-glucose + udp-d-galactose <==> lactose + udp		d-glucose + udp-d-galactose <==> lactose + udp		2.4.1.22	2.4.1.22		2.4.1.22		2683__3906__8704	2683__3906__8704		2683__3906__8704		Galactose metabolism	Galactose metabolism		Galactose metabolism		2321
	udpgalactose + ump <==> udpgalactose + ump	udp-d-galactose + ump <==> udp-d-galactose + ump			udp-d-galactose + ump <==> udp-d-galactose + ump						7355	7355			7355	Transport, Golgi Apparatus	Galactose metabolism			Transport of nucleotide sugars	2809
	d-galactose + sodium <==> d-galactose + sodium	Na+ + d-galactose <==> Na+ + d-galactose			d-galactose + sodium ion <==> d-galactose + sodium ion						200010__6523	200010__6523			6523	Transport, Extracellular	Galactose metabolism			Hexose transport__Na+-dependent glucose transporters	4060
	udpglucose + ump <==> udpglucose + ump	udpglucose + ump <==> udpglucose + ump			udp-glucose + ump <==> udp-glucose + ump						11046__23443__84912	11046__23443__84912			11046	Transport, Endoplasmic Reticular__Transport, Golgi Apparatus	Galactose metabolism			Transport of nucleotide sugars	4953
	d-galactose + h+ <==> d-galactose + h+__d-galactose <==> d-galactose	d-galactose + h+ <==> d-galactose + h+__d-galactose <==> d-galactose			d-galactose <==> d-galactose						29988__6513__6514__6515__6523__81031	29988__6513__6514__6515__6523__81031			6514	Transport, Extracellular__Transport, Lysosomal	Galactose metabolism__Glycosphingolipid metabolism			Facilitative Na+-independent glucose transporters__Hexose transport	2050
	glycerol <==> glycerol	glycerol + h+ <==> glycerol + h+__glycerol <==> glycerol			glycerol <==> glycerol							11316__1314__1315__22820__26958__372__9276			360__364__366__89872	Transport, Extracellular__Transport, Mitochondrial	Galactose metabolism__Phosphatidylinositol phosphate metabolism			Passive Transport by Aquaporins__Transport of Glycerol from Adipocytes to the Liver by Aquaporins	4592
		cdpdiacylglycerol + phosphatidylglycerol <==> cardiolipin + cmp + h+	cdp-diacylglycerol + l-1-phosphatidyl-glycerol <==> cardiolipin + cmp	cdp-diacylglycerol + phosphatidylglycerol <==> cardiolipin + cmp										54675			Glycerophospholipid metabolism	cardiolipin biosynthesis II	Glycerophospholipid metabolism		165
		ctp + phosphatidate <==> cdpdiacylglycerol + pyrophosphate	1,2-diacylglycerol-3-phosphate + ctp + h+ <==> cdp-diacylglycerol + diphosphate	ctp + phosphatidate <==> cdp-diacylglycerol + diphosphate			2.7.7.41	2.7.7.41	2.7.7.41			1040__8760	1040__8760	1040__8760			Glycerophospholipid metabolism	CDP-diacylglycerol biosynthesis I	Glycerophospholipid metabolism		340
		phosphatidylcholine + sterol <==> 1-acyl-sn-glycero-3-phosphocholine + steryl ester	phosphatidylcholine + sterol <==> 1-acyl-2-lyso-glycerophosphocholine + steryl-ester	phosphatidylcholine + sterol <==> 1-acyl-sn-glycero-3-phosphocholine + steryl ester			2.3.1.43	2.3.1.43	2.3.1.43			3931	3931	3931			Glycerophospholipid metabolism		Glycerophospholipid metabolism		532
		l-serine + phosphatidylcholine <==> choline + phosphatidylserine	l-serine + phosphatidylcholine <==> choline + h+ + l-1-phosphatidylserine	l-serine + phosphatidylcholine <==> choline + phosphatidylserine								9791	9791	9791			Glycerophospholipid metabolism		Glycerophospholipid metabolism		626
		d-glyceraldehyde + h2o + nad+ <==> d-glycerate + h+ + nadh	d-glyceraldehyde + h2o + nad+ <==> d-glycerate + h+ + nadh	d-glyceraldehyde + h2o + nad+ <==> d-glycerate + h+ + nadh			1.2.1.3	1.2.1.3	1.2.1.3			216__217__218__219__220__223__224__231__501	501	217__219__223__224__501			Glycerophospholipid metabolism		Glycerolipid metabolism		1152
		cdpdiacylglycerol + sn-glycerol 3-phosphate <==> cmp + h+ + phosphatidylglycerophosphate	cdp-diacylglycerol + sn-glycerol-3-phosphate <==> cmp + h+ + l-1-phosphatidylglycerol-phosphate	cdp-diacylglycerol + sn-glycerol 3-phosphate <==> cmp + phosphatidylglycerophosphate			2.7.8.5	2.7.8.5	2.7.8.5				9489	9489			Glycerophospholipid metabolism	cardiolipin biosynthesis II__phosphatidylglycerol biosynthesis II (non-plastidic)	Glycerophospholipid metabolism		1219
		h2o + phosphatidate <==> 1,2-diacyl-sn-glycerol + orthophosphate	1,2-diacylglycerol-3-phosphate + h2o <==> 1,2-diacylglycerol + phosphate	h2o + phosphatidate <==> 1,2-diacyl-sn-glycerol + orthophosphate			3.1.3.4	3.1.3.4	3.1.3.4			8611__8612__8613	196051__64748__79948__8611__8612__8613__9890	8611__8612__8613			Glycerophospholipid metabolism	triacylglycerol biosynthesis	Glycerolipid metabolism__Glycerophospholipid metabolism		1296
		acyl-coa + glycerone phosphate <==> acylglycerone phosphate + coa	acyl-coa + dihydroxyacetone phosphate <==> acylglycerone phosphate + coenzyme a	acyl-coa + glycerone phosphate <==> acylglycerone phosphate + coa			2.3.1.42	2.3.1.42	2.3.1.42			8443	8443	8443			Glycerophospholipid metabolism		Glycerophospholipid metabolism		1826
		l-serine + phosphatidylethanolamine <==> ethanolamine + phosphatidylserine	l-1-phosphatidyl-ethanolamine + l-serine <==> ethanolamine + l-1-phosphatidylserine	l-serine + phosphatidylethanolamine <==> ethanolamine + phosphatidylserine				2.7.8.29				9791	81490	81490			Glycerophospholipid metabolism		Glycerophospholipid metabolism		1943
		phosphatidylethanolamine + s-adenosyl-l-methionine <==> phosphatidyl-n-methylethanolamine + s-adenosyl-l-homocysteine	l-1-phosphatidyl-ethanolamine + s-adenosyl-l-methionine <==> phosphatidyl-n-methylethanolamine + s-adenosyl-l-homocysteine	phosphatidylethanolamine + s-adenosyl-l-methionine <==> phosphatidyl-n-methylethanolamine + s-adenosyl-l-homocysteine			2.1.1.17	2.1.1.17	2.1.1.17			10400	10400	10400			Glycerophospholipid metabolism		Glycerophospholipid metabolism		2273
		atp + glycerone <==> adp + glycerone phosphate	atp + dihydroxyacetone <==> adp + dihydroxyacetone phosphate + h+	atp + glycerone <==> adp + glycerone phosphate			2.7.1.29	2.7.1.29	2.7.1.29			26007	26007	26007			Glycerophospholipid metabolism		Glycerolipid metabolism		2398
		acylglycerol + h2o <==> fatty acid + glycerol	1-monoacylglycerol + h2o <==> fatty acid + glycerol	1-acylglycerol + h2o <==> fatty acid + glycerol			3.1.1.23	3.1.1.23	3.1.1.23				11343__26090__57406	11343			Glycerophospholipid metabolism	triacylglycerol degradation	Glycerolipid metabolism		2824
		1,2-diacyl-sn-glycerol + cdpcholine <==> cmp + phosphatidylcholine	1,2-diacylglycerol + cdp-choline + h+ <==> cmp + h+ + phosphatidylcholine	1,2-diacyl-sn-glycerol + cdp-choline <==> cmp + phosphatidylcholine			2.7.8.2	2.7.8.2	2.7.8.2			10390__56994	10390__56994	10390__56994			Glycerophospholipid metabolism	choline biosynthesis III__phosphatidylcholine biosynthesis I	Glycerophospholipid metabolism		3307
		1,2-diacyl-sn-glycerol + cdpethanolamine <==> cmp + h+ + phosphatidylethanolamine	1,2-diacylglycerol + cdp-ethanolamine <==> cmp + l-1-phosphatidyl-ethanolamine	1,2-diacyl-sn-glycerol + cdp-ethanolamine <==> cmp + phosphatidylethanolamine			2.7.8.2	2.7.8.1	2.7.8.1			10390__56994	10390	10390__85465			Glycerophospholipid metabolism	phosphatidylethanolamine biosynthesis II	Glycerophospholipid metabolism		3943
	acetylcholine <==> acetylcholine	acetylcholine <==> acetylcholine	acetylcholine + h+ <==> acetylcholine + h+									10762__11097__129401__23165__23225__23279__23511__23636__348995__4927__4928__53371__54830__55746__57122__5903__79023__79902__8021__91181__94059__9631__9688__9818__9972	6572			Transport, Nuclear	Glycerophospholipid metabolism				4762
		1,2-diacyl-sn-glycerol + atp <==> adp + phosphatidate	1,2-diacylglycerol + atp <==> 1,2-diacylglycerol-3-phosphate + adp + h+	1,2-diacyl-sn-glycerol + atp <==> adp + phosphatidate			2.7.1.107	2.7.1.107	2.7.1.107			139189__1606__1607__1608__160851__1609__55750__8525__8526__8527__9162	139189__1606__1607__1608__160851__1609__55750__8525__8526__8527__9162	1606__1607__1608__160851__1609__8525__8526__8527__9162			Glycerophospholipid metabolism		Glycerolipid metabolism__Glycerophospholipid metabolism		5927
		coa + triacylglycerol <==> 1,2-diacyl-sn-glycerol + acyl-coa	1,2-diacylglycerol + acyl-coa <==> coenzyme a + triacylglycerol	1,2-diacyl-sn-glycerol + acyl-coa <==> coa + triacylglycerol			2.3.1.20	2.3.1.20	2.3.1.20			346606__84649__8694	116255__346606__84649__8694	346606__84649__8694			Glycerophospholipid metabolism	triacylglycerol biosynthesis	Glycerolipid metabolism		6514
		h2o + phosphatidylcholine <==> choline + phosphatidate	h2o + phosphatidylcholine <==> 1,2-diacylglycerol-3-phosphate + choline	h2o + phosphatidylcholine <==> choline + phosphatidate			3.1.4.4	3.1.4.4	3.1.4.4			5337__5338	122618__201164__23646__5337__5338	5337__5338			Glycerophospholipid metabolism	choline biosynthesis III__phospholipases	Glycerophospholipid metabolism		6848
		phosphatidylserine <==> co2 + phosphatidylethanolamine	h+ + l-1-phosphatidylserine <==> co2 + l-1-phosphatidyl-ethanolamine	phosphatidylserine <==> co2 + phosphatidylethanolamine			4.1.1.65	4.1.1.65	4.1.1.65			23761	23761	23761			Glycerophospholipid metabolism		Glycerophospholipid metabolism		6868
	choline <==> choline	choline <==> choline			choline <==> choline						6582__6584	60482__6582__6584			126969__204962__23446__57153__6580__6582__80736	Transport, Endoplasmic Reticular__Transport, Extracellular__Transport, Golgi Apparatus__Transport, Mitochondrial__Transport, Nuclear	Glycerophospholipid metabolism__Glycine, serine, alanine and threonine metabolism			Organic cation transport__Transport of glucose and other sugars, bile salts and organic acids, metal ions and amine compounds	6207
	l-serine <==> l-serine	h+ + l-serine <==> h+ + l-serine__l-serine <==> l-serine			l-serine <==> l-serine__h+ + l-serine <==> h+ + l-serine							10762__11097__129401__23165__23225__23279__23511__23636__348995__4927__4928__53371__54830__55089__55746__57122__5903__6509__6510__79023__79902__8021__91181__92745__94059__9631__9688__9818__9972			121260__23428__51296__56301__6520__6564__6565	Transport, Peroxisomal	Glycerophospholipid metabolism__Glycine, serine, alanine and threonine metabolism__Glycosphingolipid metabolism__Methionine and cysteine metabolism			Amino acid transport across the plasma membrane__Proton/oligonucleotide cotransporters	1800
	acetate <==> acetate__acetate + h+ <==> acetate + h+	acetate <==> acetate__acetate + h+ <==> acetate + h+	acetate + h+ <==> acetate + h+									10762__11097__129401__23165__23225__23279__23511__23636__348995__4927__4928__53371__54830__55746__57122__5903__79023__79902__8021__91181__94059__9631__9688__9818__9972	23539__6566__9194			Transport, Extracellular__Transport, Golgi Apparatus__Transport, Mitochondrial	Glycerophospholipid metabolism__TCA cycle				687
		acceptor + h2o + n,n-dimethylglycine <==> formaldehyde + reduced acceptor + sarcosine	dimethylglycine + h2o + oxidized electron acceptor <==> formaldehyde + reduced electron acceptor + sarcosine	acceptor + h2o + n,n-dimethylglycine <==> formaldehyde + reduced acceptor + sarcosine			1.5.99.2	1.5.99.2	1.5.99.2			1757__29958__55066	1757__29958	29958			Glycine, serine, alanine and threonine metabolism	glycine betaine degradation	Glycine, serine and threonine metabolism		811
	glycine + s-adenosyl-l-methionine <==> h+ + s-adenosyl-l-homocysteine + sarcosine	glycine + s-adenosyl-l-methionine <==> s-adenosyl-l-homocysteine + sarcosine		glycine + s-adenosyl-l-methionine <==> s-adenosyl-l-homocysteine + sarcosine		2.1.1.20	2.1.1.20		2.1.1.20		27232	27232		27232		Glycine, Serine, and Threonine Metabolism	Glycine, serine, alanine and threonine metabolism		Glycine, serine and threonine metabolism		978
		hydroxypyruvate <==> 2-hydroxy-3-oxopropanoate	hydroxypyruvate <==> tartronate semialdehyde	hydroxypyruvate <==> 2-hydroxy-3-oxopropanoate			5.3.1.22	5.3.1.22	5.3.1.22			81888	81888	81888			Glycine, serine, alanine and threonine metabolism		Glyoxylate and dicarboxylate metabolism		1975
	glycine + h+ + lipoylprotein <==> co2 + s-aminomethyldihydrolipoylprotein	glycine + lipoylprotein <==> co2 + s-aminomethyldihydrolipoylprotein		glycine + lipoylprotein <==> co2 + s-aminomethyldihydrolipoylprotein		1.4.4.2	1.4.4.2		1.4.4.2		1738__2653__2731__275	2731		2731		Glycine, Serine, and Threonine Metabolism	Glycine, serine, alanine and threonine metabolism		Glycine, serine and threonine metabolism		2463
	d-lactaldehyde + nicotinamide adenine dinucleotide <==> h+ + methylglyoxal + nicotinamide adenine dinucleotide - reduced	(r)-lactaldehyde + nad+ <==> methylglyoxal + nadh		(r)-lactaldehyde + nad+ <==> h+ + methylglyoxal + nadh		1.1.1.21__1.1.1.78	1.1.1.78__1.1.1.79		1.1.1.79		124__125__126__127__128__130__131__137872__284273__8574	9380		9380		Pyruvate Metabolism	Glycine, serine, alanine and threonine metabolism		Pyruvate metabolism		4174
		l-serine <==> nh3 + pyruvate	l-serine <==> ammonia + h+ + pyruvate	l-serine <==> nh3 + pyruvate			4.3.1.17__4.3.1.19	4.3.1.17	4.3.1.17			10993	10993__113675	10993			Glycine, serine, alanine and threonine metabolism	L-serine degradation__glycine betaine degradation	Glycine, serine and threonine metabolism		5036
		atp + d-glycerate <==> 3-phospho-d-glycerate + adp	atp + d-glycerate <==> 3-phospho-d-glycerate + adp + h+	atp + d-glycerate <==> 3-phospho-d-glycerate + adp			2.7.1.31	2.7.1.31	2.7.1.31				132158	132158			Glycine, serine, alanine and threonine metabolism		Glycerolipid metabolism__Glycine, serine and threonine metabolism__Glyoxylate and dicarboxylate metabolism		5822
		acceptor + choline <==> betaine aldehyde + reduced acceptor	choline + oxidized electron acceptor <==> betaine aldehyde + reduced electron acceptor	acceptor + choline <==> betaine aldehyde + reduced acceptor			1.1.99.1	1.1.99.1	1.1.99.1			55349	55349	55349			Glycine, serine, alanine and threonine metabolism		Glycine, serine and threonine metabolism		6022
		acceptor + h2o + sarcosine <==> formaldehyde + glycine + reduced acceptor	h2o + oxidized electron acceptor + sarcosine <==> formaldehyde + glycine + reduced electron acceptor	acceptor + h2o + sarcosine <==> formaldehyde + glycine + reduced acceptor			1.5.99.1	1.5.99.1	1.5.99.1			1757	1757	1757			Glycine, serine, alanine and threonine metabolism		Glycine, serine and threonine metabolism		6807
		glycine + nad+ + tetrahydrofolate <==> 5,10-methylenetetrahydrofolate + co2 + h+ + nadh + nh3	glycine + nad+ + tetrahydrofolate <==> 5,10-methylenetetrahydropteroyl mono-l-glutamate + ammonia + co2 + h+ + nadh	5,10-methylenetetrahydrofolate + co2 + h+ + nadh + nh3 <==> glycine + nad+ + tetrahydrofolate			2.1.2.10		2.1.2.10			275		275			Glycine, serine, alanine and threonine metabolism	folate transformations	Nitrogen metabolism		6910
	l-methionine <==> l-methionine	l-methionine <==> l-methionine__h+ + l-methionine <==> h+ + l-methionine			h+ + l-methionine <==> h+ + l-methionine__l-methionine <==> l-methionine						124935__8501	10762__11097__124935__129401__23165__23225__23279__23511__23636__348995__4927__4928__53371__54830__55746__57122__5903__79023__79902__8021__8501__91181__94059__9631__9688__9818__9972			121260__124935__23428__51296__6520__6564__6565__8140__8501	Transport, Extracellular	Glycine, serine, alanine and threonine metabolism__Methionine and cysteine metabolism			Amino acid transport across the plasma membrane__Proton/oligonucleotide cotransporters	2121
	l-malate + phosphate <==> l-malate + phosphate	(s)-malate + orthophosphate <==> (s)-malate + orthophosphate			(s)-malate + orthophosphate <==> (s)-malate + orthophosphate						1468	1468__6576			1468	Transport, Mitochondrial	Glycolysis and Gluconeogenesis			Gluconeogenesis	36
	acetaldehyde + h2o + nicotinamide adenine dinucleotide phosphate <==> acetate + h+ + nicotinamide adenine dinucleotide phosphate - reduced	acetaldehyde + h2o + nadp+ <==> acetate + h+ + nadph		acetaldehyde + h2o + nadp+ <==> acetate + h+ + nadph		1.2.1.4	1.2.1.3__1.2.1.5		1.2.1.3__1.2.1.5		218__221__222__223__224__8854	217__218__219__220__221__222__223__224__501		217__218__219__220__221__222__223__224__501		Glycolysis/Gluconeogenesis	Glycolysis and Gluconeogenesis		Glycolysis / Gluconeogenesis__Pyruvate metabolism		302
	dihydrolipoamide + nicotinamide adenine dinucleotide <==> h+ + lipoamide + nicotinamide adenine dinucleotide - reduced	dihydrolipoamide + nad+ <==> lipoamide + nadh	dihydrolipoamide + nad+ <==> h+ + lipoamide + nadh			1.8.1.4	1.8.1.4	1.8.1.4			1738__2653__2731__275	1738	1738			Glycine, Serine, and Threonine Metabolism	Glycolysis and Gluconeogenesis				934
		atp + beta-d-glucose <==> adp + beta-d-glucose 6-phosphate	atp + beta-d-glucose <==> adp + beta-d-glucose-6-phosphate + h+	atp + beta-d-glucose <==> adp + beta-d-glucose 6-phosphate			2.7.1.1__2.7.1.2	2.7.1.2	2.7.1.1__2.7.1.2			2645__3098__3099__3101	2645	2645__3098__3099__3101__80201			Glycolysis and Gluconeogenesis	GDP-glucose biosynthesis__glucose and glucose-1-phosphate degradation__trehalose degradation II (trehalase)	Glycolysis / Gluconeogenesis		973
	acetaldehyde <==> acetaldehyde	acetaldehyde <==> acetaldehyde			acetaldehyde <==> acetaldehyde											Transport, Extracellular__Transport, Mitochondrial__Transport, Peroxisomal	Glycolysis and Gluconeogenesis			Ethanol oxidation	2676
	citrate + phosphoenolpyruvate <==> citrate + phosphoenolpyruvate	citrate + phosphoenolpyruvate <==> citrate + phosphoenolpyruvate			citrate + phosphoenolpyruvate <==> citrate + phosphoenolpyruvate						6576	6576			6576	Transport, Mitochondrial	Glycolysis and Gluconeogenesis			Gluconeogenesis	4589
	l-lactate + sodium <==> l-lactate + sodium	(s)-lactate + Na+ <==> (s)-lactate + Na+			(s)-lactate + sodium ion <==> (s)-lactate + sodium ion										160728	Transport, Extracellular	Glycolysis and Gluconeogenesis			Organic anion transporters	5290
	ethanol + nicotinamide adenine dinucleotide phosphate <==> acetaldehyde + h+ + nicotinamide adenine dinucleotide phosphate - reduced	ethanol + nadp+ <==> acetaldehyde + nadph		ethanol + nadp+ <==> acetaldehyde + h+ + nadph		1.1.1.2	1.1.1.2		1.1.1.2		10327	10327		10327		Glycolysis/Gluconeogenesis	Glycolysis and Gluconeogenesis		Glycolysis / Gluconeogenesis		5540
	l-lactate <==> l-lactate__h+ + l-lactate <==> h+ + l-lactate	(s)-lactate + h+ <==> (s)-lactate + h+			(s)-lactate + h+ <==> (s)-lactate + h+						23539__366__6566__9123__9194	23539__6566__9123__9194			23539__6566__682__9123__9194	Transport, Extracellular__Transport, Mitochondrial	Glycolysis and Gluconeogenesis			Proton-coupled monocarboxylate transport__Pyruvate metabolism	5757
		alpha-d-glucose 6-phosphate + h2o <==> alpha-d-glucose + orthophosphate		alpha-d-glucose 6-phosphate + h2o <==> alpha-d-glucose + orthophosphate	alpha-d-glucose 6-phosphate + h2o <==> alpha-d-glucose + orthophosphate		3.1.3.9		3.1.3.9	3.1.3.9		2538		2538__57818	2538__57818__92579		Glycolysis and Gluconeogenesis		Galactose metabolism__Glycolysis / Gluconeogenesis__Starch and sucrose metabolism	Glucose transport	6833
	adp <==> adp	adp <==> adp			adp <==> adp							10762__11097__11316__129401__1314__1315__22820__23165__23225__23279__23511__23636__26958__348995__372__4927__4928__53371__54830__55746__57122__5903__79023__79902__8021__91181__9276__94059__9631__9688__9818__9972				Transport, Peroxisomal	Glycolysis and Gluconeogenesis__Purine metabolism			Metabolism of nucleotides	3822
	adp + atp <==> adp + atp	adp + atp <==> adp + atp		adp + atp <==> adp + atp			2.7.4.6		2.7.4.6		291__292__293	10201__291__292__293__29922__4830__4831__4832__4833__8382		10201__29922__4830__4831__4832__4833__654364__8382		Transport, Endoplasmic Reticular__Transport, Mitochondrial	Glycolysis and Gluconeogenesis__Purine metabolism__Vitamin B9 (folate) metabolism		Purine metabolism		3259
		n-acetyl-d-galactosaminyl-(n-acetylneuraminyl)-d-galactosyl-d- + udp-d-galactose <==> d-galactosyl-n-acetyl-d-galactosaminyl-(n-acetylneuraminyl)-d- + udp	n-acetyl-d-galactosaminyl-(n-acetylneuraminyl)-d-galactosyl-d-glucosylceramide + udp-d-galactose <==> d-galactosyl-n-acetyl-d-galactosaminyl-(n-acetylneuraminyl)-d-galactosyl-d-glucosylceramide + h+ + udp	n-acetyl-d-galactosaminyl-(n-acetylneuraminyl)-d-galactosyl-d-glucosylceramide + udp-d-galactose <==> d-galactosyl-n-acetyl-d-galactosaminyl-(n-acetylneuraminyl)-d-galactosyl-d-glucosylceramide + udp			2.4.1.62	2.4.1.62	2.4.1.62			8705	8705	8705			Glycosphingolipid biosynthesis - ganglioseries		Glycosphingolipid biosynthesis - ganglio series		99
	gt3 + udp-n-acetyl-d-galactosamine <==> gt2 + h+ + udp	neuac-alpha2-8neuac-alpha2-8neuac2-3laccer + udp-n-acetyl-d-galactosamine <==> (gal)1 (galnac)1 (glc)1 (neu5ac)3 (cer)1 + udp		neuac-alpha2-8neuac-alpha2-8neuac2-3laccer + udp-n-acetyl-d-galactosamine <==> gt2 + udp		2.4.1.92	2.4.1.92		2.4.1.92		2583	2583		2583		Sphingolipid Metabolism	Glycosphingolipid biosynthesis - ganglioseries		Glycosphingolipid biosynthesis - ganglio series		542
	cmp-n-acetylneuraminate + ga1 <==> cmp + gm1b + h+	cmp-n-acetylneuraminate + ga1 <==> (gal)2 (galnac)1 (glc)1 (neu5ac)1 (cer)1 + cmp		cmp-n-acetylneuraminate + ga1 <==> cmp + gm1b			2.4.99.4		2.4.99.4		6483	6482__6483__6484		6482__6483		Sphingolipid Metabolism	Glycosphingolipid biosynthesis - ganglioseries		Glycosphingolipid biosynthesis - ganglio series		601
	cmp-n-acetylneuraminate + gm1b <==> cmp + gd1a + h+__cmp-n-acetylneuraminate + gm1b <==> cmp + gd1c + h+	(gal)2 (galnac)1 (glc)1 (neu5ac)1 (cer)1 + cmp-n-acetylneuraminate <==> (gal)2 (galnac)1 (glc)1 (neu5ac)2 (cer)1 + cmp__(gal)2 (galnac)1 (glc)1 (neu5ac)1 (cer)1 + cmp-n-acetylneuraminate <==> (gal)2 (galnac)1 (glc)1 (neu5ac)2 (cer)1 + cmp		cmp-n-acetylneuraminate + gm1b <==> cmp + gd1a__cmp-n-acetylneuraminate + gm1b <==> cmp + gd1c		2.4.99.8			2.4.99.7		256435__29906__30815__81849			256435__27090__29906__30815__81849		Sphingolipid Metabolism	Glycosphingolipid biosynthesis - ganglioseries		Glycosphingolipid biosynthesis - ganglio series		636
	gt2 + udpgalactose <==> gt1c + h+ + udp	(gal)1 (galnac)1 (glc)1 (neu5ac)3 (cer)1 + udp-d-galactose <==> (gal)2 (galnac)1 (glc)1 (neu5ac)3 (cer)1 + udp		gt2 + udp-d-galactose <==> gt1c + udp		2.4.1.62	2.4.1.62		2.4.1.62		8705	8705		8705		Sphingolipid Metabolism	Glycosphingolipid biosynthesis - ganglioseries		Glycosphingolipid biosynthesis - ganglio series		1509
		gm3 + udp-n-acetyl-d-galactosamine <==> n-acetyl-d-galactosaminyl-(n-acetylneuraminyl)-d-galactosyl-d- + udp	n-acetylneuraminyl-2,3-alpha-d-galactosyl-1,4-beta-d-glucosylceramide + udp-n-acetyl-d-galactosamine <==> h+ + n-acetyl-d-galactosaminyl-(n-acetylneuraminyl)-d-galactosyl-d-glucosylceramide + udp	gm3 + udp-n-acetyl-d-galactosamine <==> n-acetyl-d-galactosaminyl-(n-acetylneuraminyl)-d-galactosyl-d-glucosylceramide + udp			2.4.1.92	2.4.1.92	2.4.1.92			2583	2583	2583			Glycosphingolipid biosynthesis - ganglioseries		Glycosphingolipid biosynthesis - ganglio series		2524
	cmp-n-acetylneuraminate + gt1c <==> cmp + gq1c + h+__cmp-n-acetylneuraminate + gt1b <==> cmp + gq1b + h+__cmp-n-acetylneuraminate + gt1aalpha <==> cmp + gq1balpha + h+__cmp-n-acetylneuraminate + gt1b <==> cmp + gq1balpha + h+	cmp-n-acetylneuraminate + gt1b <==> cmp + gq1__(gal)2 (galnac)1 (glc)1 (neu5ac)3 (cer)1 + cmp-n-acetylneuraminate <==> (gal)2 (galnac)1 (glc)1 (neu5ac)4 (cer)1 + cmp__cmp-n-acetylneuraminate + gt1b <==> (gal)2 (galnac)1 (glc)1 (neu5ac)4 (cer)1 + cmp		cmp-n-acetylneuraminate + gt1c <==> cmp + gq1c__cmp-n-acetylneuraminate + gt1b <==> cmp + gq1__cmp-n-acetylneuraminate + gt1b <==> cmp + gq1balpha		2.4.99.8			2.4.99.4__2.4.99.7		10610__29906__30815			256435__27090__29906__30815__6482__6483__81849		Sphingolipid Metabolism	Glycosphingolipid biosynthesis - ganglioseries		Glycosphingolipid biosynthesis - ganglio series		3138
	gd3 + udp-n-acetyl-d-galactosamine <==> gd2 + h+ + udp	gd3 + udp-n-acetyl-d-galactosamine <==> gd2 + udp		gd3 + udp-n-acetyl-d-galactosamine <==> gd2 + udp		2.4.1.92	2.4.1.92		2.4.1.92		2583	2583		2583		Sphingolipid Metabolism	Glycosphingolipid biosynthesis - ganglioseries		Glycosphingolipid biosynthesis - ganglio series		3205
	cmp-n-acetylneuraminate + gd3 <==> cmp + gt3 + h+	cmp-n-acetylneuraminate + gd3 <==> cmp + neuac-alpha2-8neuac-alpha2-8neuac2-3laccer		cmp-n-acetylneuraminate + gd3 <==> cmp + neuac-alpha2-8neuac-alpha2-8neuac2-3laccer		2.4.99.8	2.4.99.8		2.4.99.8		29906	6489		29906__6489		Sphingolipid Metabolism	Glycosphingolipid biosynthesis - ganglioseries		Glycosphingolipid biosynthesis - ganglio series		3350
		beta-d-galactosyl-1,4-beta-d-glucosylceramide + cmp-n-acetylneuraminate <==> cmp + gm3	beta-d-galactosyl-(1-4)-d-glucosylceramide + cmp-n-acetylneuraminate <==> cmp + n-acetylneuraminyl-2,3-alpha-d-galactosyl-1,4-beta-d-glucosylceramide	beta-d-galactosyl-1,4-beta-d-glucosylceramide + cmp-n-acetylneuraminate <==> cmp + gm3			2.4.99.9	2.4.99.9	2.4.99.9			8869	8869	8869			Glycosphingolipid biosynthesis - ganglioseries		Glycosphingolipid biosynthesis - ganglio series		4377
	cmp-n-acetylneuraminate + gq1c <==> cmp + gp1c + h+__cmp-n-acetylneuraminate + gq1c <==> cmp + gp1c alpha + h+	(gal)2 (galnac)1 (glc)1 (neu5ac)4 (cer)1 + cmp-n-acetylneuraminate <==> (gal)2 (galnac)1 (glc)1 (neu5ac)5 (cer)1 + cmp		cmp-n-acetylneuraminate + gq1c <==> cmp + gp1c		2.4.99.8					10610__29906			29906		Sphingolipid Metabolism	Glycosphingolipid biosynthesis - ganglioseries		Glycosphingolipid biosynthesis - ganglio series		4614
	galactosyl glucosyl ceramide + udp-n-acetyl-d-galactosamine <==> ga2 + h+ + udp	beta-d-galactosyl-1,4-beta-d-glucosylceramide + udp-n-acetyl-d-galactosamine <==> ga2 + udp		beta-d-galactosyl-1,4-beta-d-glucosylceramide + udp-n-acetyl-d-galactosamine <==> ga2 + udp		2.4.1.92	2.4.1.92		2.4.1.92		2583	2583		2583		Sphingolipid Metabolism	Glycosphingolipid biosynthesis - ganglioseries		Glycosphingolipid biosynthesis - ganglio series		4847
	ga2 + udpgalactose <==> ga1 + h+ + udp	ga2 + udp-d-galactose <==> ga1 + udp		ga2 + udp-d-galactose <==> ga1 + udp		2.4.1.62	2.4.1.62		2.4.1.62		8705	8705		8705		Sphingolipid Metabolism	Glycosphingolipid biosynthesis - ganglioseries		Glycosphingolipid biosynthesis - ganglio series		5359
	gd2 + udpgalactose <==> gd1b + h+ + udp	gd2 + udp-d-galactose <==> gd1b + udp		gd2 + udp-d-galactose <==> gd1b + udp		2.4.1.62	2.4.1.62		2.4.1.62		8705	8705		8705		Sphingolipid Metabolism	Glycosphingolipid biosynthesis - ganglioseries		Glycosphingolipid biosynthesis - ganglio series		5498
	udp <==> udp	udp <==> udp			uridine 5'-diphosphate <==> uridine 5'-diphosphate							11316__1314__1315__22820__26958__372__9276				Transport, Lysosomal	Glycosphingolipid biosynthesis - ganglioseries			Metabolism of nucleotides	6496
	cmp-n-acetylneuraminate + gd1a <==> cmp + gt1aalpha + h+__cmp-n-acetylneuraminate + gd1a <==> cmp + gt1a + h+__cmp-n-acetylneuraminate + gd1b <==> cmp + gt1b + h+__cmp-n-acetylneuraminate + gd1a <==> cmp + gt1aalpha + h+	cmp-n-acetylneuraminate + gd1b <==> cmp + gt1b__cmp-n-acetylneuraminate + n-acetylneuraminyl-d-galactosyl-n-acetyl-d-galactosaminyl-(n- <==> cmp + gt1a__cmp-n-acetylneuraminate + n-acetylneuraminyl-d-galactosyl-n-acetyl-d-galactosaminyl-(n- <==> (gal)2 (galnac)1 (glc)1 (neu5ac)3 (cer)1 + cmp		cmp-n-acetylneuraminate + n-acetylneuraminyl-d-galactosyl-n-acetyl-d-galactosaminyl-(n-acetylneuraminyl)-d-galactosyl-d-glucosylceramide <==> cmp + gt1aalpha__cmp-n-acetylneuraminate + n-acetylneuraminyl-d-galactosyl-n-acetyl-d-galactosaminyl-(n-acetylneuraminyl)-d-galactosyl-d-glucosylceramide <==> cmp + gt1a__cmp-n-acetylneuraminate + gd1b <==> cmp + gt1b		2.4.99.8	2.4.99.4		2.4.99.4__2.4.99.7		10610__29906__30815__6483	27090__6482__6483__6484		256435__27090__29906__30815__6482__6483__81849		Sphingolipid Metabolism	Glycosphingolipid biosynthesis - ganglioseries		Glycosphingolipid biosynthesis - ganglio series		6719
	galactosylgloboside + gdp-l-fucose <==> fucosyl galactosylgloboside + gdp + h+	(gal)3 (galnac)1 (glc)1 (cer)1 + gdp-l-fucose <==> (gal)3 (galnac)1 (glc)1 (lfuc)1 (cer)1 + gdp		galactosylgloboside + gdp-l-fucose <==> gdp + globo-h		2.4.1.69	2.4.1.69		2.4.1.69		2523	2523__2524		2523__2524		Sphingolipid Metabolism	Glycosphingolipid biosynthesis - globoseries		Glycosphingolipid biosynthesis - globo series		1532
	globoside + udpgalactose <==> galactosylgloboside + h+ + udp	globoside + udp-d-galactose <==> (gal)3 (galnac)1 (glc)1 (cer)1 + udp		globoside + udp-d-galactose <==> galactosylgloboside + udp							10317			10317		Sphingolipid Metabolism	Glycosphingolipid biosynthesis - globoseries		Glycosphingolipid biosynthesis - globo series		4247
	cmp-n-acetylneuraminate + galactosylgloboside <==> cmp + h+ + sialyl galactosylgloboside	(gal)3 (galnac)1 (glc)1 (cer)1 + cmp-n-acetylneuraminate <==> (gal)3 (galnac)1 (glc)1 (neu5ac)1 (cer)1 + cmp		cmp-n-acetylneuraminate + galactosylgloboside <==> cmp + monosialylgalactosylgloboside			2.4.99.4		2.4.99.4		6483	6482__6483__6484		6482__6483		Sphingolipid Metabolism	Glycosphingolipid biosynthesis - globoseries		Glycosphingolipid biosynthesis - globo series		5055
	gdp-l-fucose + lc4cer <==> gdp + h+ + lea glycolipid__gdp-l-fucose + lc4cer <==> gdp + h+ + type ih glycolipid	1,3-beta-d-galactosyl-n-acetyl-d-glucosaminyl-1,3-beta-d-galactosyl- + gdp-l-fucose <==> fuc-alpha1-2gal-beta1-3glcnac-beta1-3gal-beta1-4glc-beta1-1'cer + gdp__1,3-beta-d-galactosyl-n-acetyl-d-glucosaminyl-1,3-beta-d-galactosyl- + gdp-l-fucose <==> (gal)2 (glc)1 (glcnac)1 (lfuc)1 (cer)1 + gdp		1,3-beta-d-galactosyl-n-acetyl-d-glucosaminyl-1,3-beta-d-galactosyl-1,4-d-glucosylceramide + gdp-l-fucose <==> fuc-alpha1-2gal-beta1-3glcnac-beta1-3gal-beta1-4glc-beta1-1'cer + gdp__1,3-beta-d-galactosyl-n-acetyl-d-glucosaminyl-1,3-beta-d-galactosyl-1,4-d-glucosylceramide + gdp-l-fucose <==> fuc-lc4cer + gdp		2.4.1.65__2.4.1.69	2.4.1.65__2.4.1.69		2.4.1.65__2.4.1.69		2523__2525	2523__2524__2525__2527__2528		2523__2524__2525		Blood Group Biosynthesis	Glycosphingolipid biosynthesis - lactoseries		Glycosphingolipid biosynthesis - lacto and neolacto series		2144
	(gal)1 (glc)1 (glcnac)1 (cer)1 + udpgalactose <==> h+ + lc4cer + udp	n-acetyl-d-glucosaminyl-1,3-beta-d-galactosyl-1,4-d- + udp-d-galactose <==> 1,3-beta-d-galactosyl-n-acetyl-d-glucosaminyl-1,3-beta-d-galactosyl- + udp		n-acetyl-d-glucosaminyl-1,3-beta-d-galactosyl-1,4-d-glucosylceramide + udp-d-galactose <==> 1,3-beta-d-galactosyl-n-acetyl-d-glucosaminyl-1,3-beta-d-galactosyl-1,4-d-glucosylceramide + udp		2.4.1.86	2.4.1.86		2.4.1.86					10317__8707__8708		Blood Group Biosynthesis	Glycosphingolipid biosynthesis - lactoseries		Glycosphingolipid biosynthesis - lacto and neolacto series		4291
	gdp-l-fucose + type ia glycolipid <==> (gal)2 (galnac)1 (glc)1 (glcnac)1 (lfuc)2 (cer)1 + gdp + h+	(gal)2 (galnac)1 (glc)1 (glcnac)1 (lfuc)1 (cer)1 + gdp-l-fucose <==> (gal)2 (galnac)1 (glc)1 (glcnac)1 (lfuc)2 (cer)1 + gdp		gdp-l-fucose + type ia glycolipid <==> (gal)2 (galnac)1 (glc)1 (glcnac)1 (lfuc)2 (cer)1 + gdp		2.4.1.65	2.4.1.65		2.4.1.65		2525	2525__2527__2528		2525		Blood Group Biosynthesis	Glycosphingolipid biosynthesis - lactoseries		Glycosphingolipid biosynthesis - lacto and neolacto series		5704
	gdp-l-fucose + type ib glycolipid <==> (gal)3 (glc)1 (glcnac)1 (lfuc)2 (cer)1 + gdp + h+	gal-alpha1-3(fuc-alpha1-2)gal-beta1-3glcnac-beta1-3laccer + gdp-l-fucose <==> (gal)3 (glc)1 (glcnac)1 (lfuc)2 (cer)1 + gdp		gal-alpha1-3(fuc-alpha1-2)gal-beta1-3glcnac-beta1-3laccer + gdp-l-fucose <==> (gal)3 (glc)1 (glcnac)1 (lfuc)2 (cer)1 + gdp		2.4.1.65	2.4.1.65		2.4.1.65		2525	2525__2527__2528		2525		Blood Group Biosynthesis	Glycosphingolipid biosynthesis - lactoseries		Glycosphingolipid biosynthesis - lacto and neolacto series		6159
	gdp-l-fucose + type ih glycolipid <==> gdp + h+ + leb glycolipid__gdp-l-fucose + type iih glycolipid <==> gdp + h+ + ley glycolipid	fuc-alpha1-2gal-beta1-3glcnac-beta1-3gal-beta1-4glc-beta1-1'cer + gdp-l-fucose <==> (gal)2 (glc)1 (glcnac)1 (lfuc)2 (cer)1 + gdp__(gal)2 (glc)1 (glcnac)1 (lfuc)1 (cer)1 + gdp-l-fucose <==> (gal)2 (glc)1 (glcnac)1 (lfuc)2 (cer)1 + gdp		gdp-l-fucose + iv2fuc-nlc4cer <==> gdp + iii3,iv2fuc-nlc4cer__fuc-alpha1-2gal-beta1-3glcnac-beta1-3gal-beta1-4glc-beta1-1'cer + gdp-l-fucose <==> gdp + iv2fuc,iii4fuc-lc4cer		2.4.1.152__2.4.1.65	2.4.1.152__2.4.1.65		2.4.1.152__2.4.1.65		10690__2525	10690__2525__2527__2528		10690__2525__2526__2527__2528__2529		Blood Group Biosynthesis	Glycosphingolipid biosynthesis - lactoseries__Glycosphingolipid biosynthesis - neolactoseries		Glycosphingolipid biosynthesis - lacto and neolacto series		1019
	type iih glycolipid + udpgalactose <==> (gal)3 (glc)1 (glcnac)1 (lfuc)1 (cer)1 + h+ + udp__type ih glycolipid + udpgalactose <==> h+ + type ib glycolipid + udp	fuc-alpha1-2gal-beta1-3glcnac-beta1-3gal-beta1-4glc-beta1-1'cer + udp-d-galactose <==> gal-alpha1-3(fuc-alpha1-2)gal-beta1-3glcnac-beta1-3laccer + udp__(gal)2 (glc)1 (glcnac)1 (lfuc)1 (cer)1 + udp-d-galactose <==> (gal)3 (glc)1 (glcnac)1 (lfuc)1 (cer)1 + udp		iv2fuc-nlc4cer + udp-d-galactose <==> type ii b antigen + udp__fuc-alpha1-2gal-beta1-3glcnac-beta1-3gal-beta1-4glc-beta1-1'cer + udp-d-galactose <==> gal-alpha1-3(fuc-alpha1-2)gal-beta1-3glcnac-beta1-3laccer + udp			2.4.1.37		2.4.1.37__2.4.1.87		28	28		28		Blood Group Biosynthesis	Glycosphingolipid biosynthesis - lactoseries__Glycosphingolipid biosynthesis - neolactoseries		Glycosphingolipid biosynthesis - lacto and neolacto series		3509
	type iih glycolipid + udp-n-acetyl-d-galactosamine <==> (gal)2 (galnac)1 (glc)1 (glcnac)1 (lfuc)1 (cer)1 + h+ + udp__type ih glycolipid + udp-n-acetyl-d-galactosamine <==> h+ + type ia glycolipid + udp	fuc-alpha1-2gal-beta1-3glcnac-beta1-3gal-beta1-4glc-beta1-1'cer + udp-n-acetyl-d-galactosamine <==> (gal)2 (galnac)1 (glc)1 (glcnac)1 (lfuc)1 (cer)1 + udp__(gal)2 (glc)1 (glcnac)1 (lfuc)1 (cer)1 + udp-n-acetyl-d-galactosamine <==> type a glycolipid + udp		iv2fuc-nlc4cer + udp-n-acetyl-d-galactosamine <==> type a glycolipid + udp__fuc-alpha1-2gal-beta1-3glcnac-beta1-3gal-beta1-4glc-beta1-1'cer + udp-n-acetyl-d-galactosamine <==> type ia glycolipid + udp			2.4.1.40		2.4.1.40		28	28		28		Blood Group Biosynthesis	Glycosphingolipid biosynthesis - lactoseries__Glycosphingolipid biosynthesis - neolactoseries		Glycosphingolipid biosynthesis - lacto and neolacto series		5671
	lactoneotetraosylceramide + udp-n-acetyl-d-glucosamine <==> h+ + nlc5cer + udp	beta-d-galactosyl-1,4-n-acetyl-beta-d-glucosaminyl-1,3-beta-d- + udp-n-acetyl-d-glucosamine <==> n-acetyl-d-glucosaminyl-1,3-beta-d-galactosyl-1,4-n-acetyl-beta-d- + udp		beta-d-galactosyl-1,4-n-acetyl-beta-d-glucosaminyl-1,3-beta-d-galactosyl-1,4-beta-d-glucosylceramide + udp-n-acetyl-d-glucosamine <==> n-acetyl-d-glucosaminyl-1,3-beta-d-galactosyl-1,4-n-acetyl-beta-d-glucosaminyl-1,3-beta-d-galactosyl-1,4-beta-d-glucosylceramide + udp			2.4.1.149__2.4.1.163		2.4.1.149__2.4.1.163		10678	10678__11041		10331__10678__11041__79369		Blood Group Biosynthesis	Glycosphingolipid biosynthesis - neolactoseries		Glycosphingolipid biosynthesis - lacto and neolacto series		34
	udp-n-acetyl-d-galactosamine + vi2fuc-nlc6 <==> (gal)3 (galnac)1 (glc)1 (glcnac)2 (lfuc)1 (cer)1 + h+ + udp	(gal)3 (glc)1 (glcnac)2 (lfuc)1 (cer)1 + udp-n-acetyl-d-galactosamine <==> (gal)3 (galnac)1 (glc)1 (glcnac)2 (lfuc)1 (cer)1 + udp		udp-n-acetyl-d-galactosamine + vi2fuc-nlc6 <==> (gal)3 (galnac)1 (glc)1 (glcnac)2 (lfuc)1 (cer)1 + udp			2.4.1.40		2.4.1.40		28	28		28		Blood Group Biosynthesis	Glycosphingolipid biosynthesis - neolactoseries		Glycosphingolipid biosynthesis - lacto and neolacto series		505
	(gal)4 (glc)1 (glcnac)3 (lfuc)1 (cer)1 + gdp-l-fucose <==> (gal)4 (glc)1 (glcnac)3 (lfuc)2 (cer)1 + gdp + h+	(gal)4 (glc)1 (glcnac)3 (lfuc)1 (cer)1 + gdp-l-fucose <==> (gal)4 (glc)1 (glcnac)3 (lfuc)2 (cer)1 + gdp		(gal)4 (glc)1 (glcnac)3 (lfuc)1 (cer)1 + gdp-l-fucose <==> (gal)4 (glc)1 (glcnac)3 (lfuc)2 (cer)1 + gdp		2.4.1.152			2.4.1.152__2.4.1.65		10690			10690__2525__2526__2527__2528		Blood Group Biosynthesis	Glycosphingolipid biosynthesis - neolactoseries		Glycosphingolipid biosynthesis - lacto and neolacto series		1228
	gdp-l-fucose + nlc8cer <==> (gal)4 (glc)1 (glcnac)3 (lfuc)1 (cer)1 + gdp + h+	(gal)4 (glc)1 (glcnac)3 (cer)1 + gdp-l-fucose <==> (gal)4 (glc)1 (glcnac)3 (lfuc)1 (cer)1 + gdp		gdp-l-fucose + nlc8cer <==> (gal)4 (glc)1 (glcnac)3 (lfuc)1 (cer)1 + gdp		2.4.1.152	2.4.1.152		2.4.1.152__2.4.1.65		10690	10690		10690__2525__2526__2527__2528		Blood Group Biosynthesis	Glycosphingolipid biosynthesis - neolactoseries		Glycosphingolipid biosynthesis - lacto and neolacto series		1314
	(gal)3 (glc)1 (glcnac)2 (lfuc)2 (cer)1 + gdp-l-fucose <==> (gal)3 (glc)1 (glcnac)2 (lfuc)3 (cer)1 + gdp + h+	(gal)3 (glc)1 (glcnac)2 (lfuc)2 (cer)1 + gdp-l-fucose <==> (gal)3 (glc)1 (glcnac)2 (lfuc)3 (cer)1 + gdp		(gal)3 (glc)1 (glcnac)2 (lfuc)2 (cer)1 + gdp-l-fucose <==> (gal)3 (glc)1 (glcnac)2 (lfuc)3 (cer)1 + gdp		2.4.1.152			2.4.1.152__2.4.1.65		10690			10690__2525__2526__2527__2528__2529		Blood Group Biosynthesis	Glycosphingolipid biosynthesis - neolactoseries		Glycosphingolipid biosynthesis - lacto and neolacto series		1574
	gdp-l-fucose + vi2fuc-nlc6 <==> (gal)3 (glc)1 (glcnac)2 (lfuc)2 (cer)1 + gdp + h+__gdp-l-fucose + v3fuc-nlc6cer <==> gdp + h+ + v3fuc,iii3fuc-nlc6cer	(gal)3 (glc)1 (glcnac)2 (lfuc)1 (cer)1 + gdp-l-fucose <==> (gal)3 (glc)1 (glcnac)2 (lfuc)2 (cer)1 + gdp__(gal)3 (glc)1 (glcnac)2 (lfuc)1 (cer)1 + gdp-l-fucose <==> (gal)3 (glc)1 (glcnac)2 (lfuc)2 (cer)1 + gdp		gdp-l-fucose + vi2fuc-nlc6 <==> (gal)3 (glc)1 (glcnac)2 (lfuc)2 (cer)1 + gdp__gdp-l-fucose + v3fuc-nlc6cer <==> gdp + v3fuc,iii3fuc-nlc6cer		2.4.1.152	2.4.1.152		2.4.1.152__2.4.1.65		10690	10690		10690__2525__2526__2527__2528__2529		Blood Group Biosynthesis	Glycosphingolipid biosynthesis - neolactoseries		Glycosphingolipid biosynthesis - lacto and neolacto series		1850
	(gal)4 (glc)1 (glcnac)3 (lfuc)2 (cer)1 + gdp-l-fucose <==> (gal)4 (glc)1 (glcnac)3 (lfuc)3 (cer)1 + gdp + h+	(gal)4 (glc)1 (glcnac)3 (lfuc)2 (cer)1 + gdp-l-fucose <==> (gal)4 (glc)1 (glcnac)3 (lfuc)3 (cer)1 + gdp		(gal)4 (glc)1 (glcnac)3 (lfuc)2 (cer)1 + gdp-l-fucose <==> (gal)4 (glc)1 (glcnac)3 (lfuc)3 (cer)1 + gdp		2.4.1.152			2.4.1.152__2.4.1.65		10690			10690__2525__2526__2527__2528__2529		Blood Group Biosynthesis	Glycosphingolipid biosynthesis - neolactoseries		Glycosphingolipid biosynthesis - lacto and neolacto series		2376
	cmp-n-acetylneuraminate + sialyl-3-paragloboside <==> 3',8'-ld1 + cmp + h+	alpha-n-acetylneuraminyl-2,3-beta-d-galactosyl-1,4-n-acetyl-beta-d- + cmp-n-acetylneuraminate <==> (gal)2 (glc)1 (glcnac)1 (neu5ac)2 (cer)1 + cmp		alpha-n-acetylneuraminyl-2,3-beta-d-galactosyl-1,4-n-acetyl-beta-d-glucosaminyl-1,3-beta-d-galactosyl-1,4-d-glucosylceramide + cmp-n-acetylneuraminate <==> 3',8'-ld1 + cmp		2.4.99.8	2.4.99.8		2.4.99.8		29906	6489		6489		Blood Group Biosynthesis	Glycosphingolipid biosynthesis - neolactoseries		Glycosphingolipid biosynthesis - lacto and neolacto series		2997
	udpgalactose + vi2fuc-nlc6 <==> (gal)4 (glc)1 (glcnac)2 (lfuc)1 (cer)1 + h+ + udp	(gal)3 (glc)1 (glcnac)2 (lfuc)1 (cer)1 + udp-d-galactose <==> (gal)4 (glc)1 (glcnac)2 (lfuc)1 (cer)1 + udp		udp-d-galactose + vi2fuc-nlc6 <==> (gal)4 (glc)1 (glcnac)2 (lfuc)1 (cer)1 + udp			2.4.1.37		2.4.1.37		28	28		28		Blood Group Biosynthesis	Glycosphingolipid biosynthesis - neolactoseries		Glycosphingolipid biosynthesis - lacto and neolacto series		3271
	(gal)4 (galnac)1 (glc)1 (glcnac)2 (lfuc)2 (cer)1 + udp-n-acetyl-d-galactosamine <==> h+ + type iiiab + udp	(gal)4 (galnac)1 (glc)1 (glcnac)2 (lfuc)2 (cer)1 + udp-n-acetyl-d-galactosamine <==> (gal)4 (galnac)2 (glc)1 (glcnac)2 (lfuc)2 (cer)1 + udp		(gal)4 (galnac)1 (glc)1 (glcnac)2 (lfuc)2 (cer)1 + udp-n-acetyl-d-galactosamine <==> type iiiab + udp			2.4.1.40		2.4.1.40		28	28		28		Blood Group Biosynthesis	Glycosphingolipid biosynthesis - neolactoseries		Glycosphingolipid biosynthesis - lacto and neolacto series		3813
	gdp-l-fucose + i-antigen <==> gdp + h+ + vi2fuc-nlc6__gdp-l-fucose + i-antigen <==> gdp + h+ + v3fuc-nlc6cer__gdp-l-fucose + i-antigen <==> gdp + h+ + iii3fuc-nlc6cer	(gal)3 (glc)1 (glcnac)2 (cer)1 + gdp-l-fucose <==> (gal)3 (glc)1 (glcnac)2 (lfuc)1 (cer)1 + gdp__(gal)3 (glc)1 (glcnac)2 (cer)1 + gdp-l-fucose <==> (gal)3 (glc)1 (glcnac)2 (lfuc)1 (cer)1 + gdp__(gal)3 (glc)1 (glcnac)2 (cer)1 + gdp-l-fucose <==> (gal)3 (glc)1 (glcnac)2 (lfuc)1 (cer)1 + gdp		gdp-l-fucose + nlc6cer <==> gdp + iii3fuc-nlc6cer__gdp-l-fucose + nlc6cer <==> gdp + v3fuc-nlc6cer__gdp-l-fucose + nlc6cer <==> gdp + vi2fuc-nlc6		2.4.1.152__2.4.1.69	2.4.1.152__2.4.1.69		2.4.1.152__2.4.1.65__2.4.1.69		10690__2523	10690__2523__2524		10690__2523__2524__2525__2526__2527__2528__2529		Blood Group Biosynthesis	Glycosphingolipid biosynthesis - neolactoseries		Glycosphingolipid biosynthesis - lacto and neolacto series		3865
	gdp-l-fucose + lactoneotetraosylceramide <==> gdp + h+ + type iih glycolipid__gdp-l-fucose + lactoneotetraosylceramide <==> gdp + h+ + lacto-n-fucopentaosyl iii ceramide	beta-d-galactosyl-1,4-n-acetyl-beta-d-glucosaminyl-1,3-beta-d- + gdp-l-fucose <==> (gal)2 (glc)1 (glcnac)1 (lfuc)1 (cer)1 + gdp__beta-d-galactosyl-1,4-n-acetyl-beta-d-glucosaminyl-1,3-beta-d- + gdp-l-fucose <==> (gal)2 (glc)1 (glcnac)1 (lfuc)1 (cer)1 + gdp		beta-d-galactosyl-1,4-n-acetyl-beta-d-glucosaminyl-1,3-beta-d-galactosyl-1,4-beta-d-glucosylceramide + gdp-l-fucose <==> gdp + iii3fuc-nlc4cer__beta-d-galactosyl-1,4-n-acetyl-beta-d-glucosaminyl-1,3-beta-d-galactosyl-1,4-beta-d-glucosylceramide + gdp-l-fucose <==> gdp + iv2fuc-nlc4cer		2.4.1.152__2.4.1.69	2.4.1.152__2.4.1.69		2.4.1.152__2.4.1.65__2.4.1.69		10690__2523	10690__2523__2524		10690__2523__2524__2525__2526__2527__2528__2529		Blood Group Biosynthesis	Glycosphingolipid biosynthesis - neolactoseries		Glycosphingolipid biosynthesis - lacto and neolacto series		4166
	i-antigen + udp-n-acetyl-d-glucosamine <==> (gal)3 (glc)1 (glcnac)3 (cer)1 + h+ + udp	(gal)3 (glc)1 (glcnac)2 (cer)1 + udp-n-acetyl-d-glucosamine <==> (gal)3 (glc)1 (glcnac)3 (cer)1 + udp		nlc6cer + udp-n-acetyl-d-glucosamine <==> (gal)3 (glc)1 (glcnac)3 (cer)1 + udp		2.4.1.150	2.4.1.150		2.4.1.150		2651	2651		2651		Blood Group Biosynthesis	Glycosphingolipid biosynthesis - neolactoseries		Glycosphingolipid biosynthesis - lacto and neolacto series		4296
	i-antigen + udp-n-acetyl-d-glucosamine <==> h+ + nlc7cer + udp	(gal)3 (glc)1 (glcnac)2 (cer)1 + udp-n-acetyl-d-glucosamine <==> (gal)3 (glc)1 (glcnac)3 (cer)1 + udp		nlc6cer + udp-n-acetyl-d-glucosamine <==> nlc7cer + udp			2.4.1.149		2.4.1.149		10678	10678__11041		10331__10678__11041		Blood Group Biosynthesis	Glycosphingolipid biosynthesis - neolactoseries		Glycosphingolipid biosynthesis - lacto and neolacto series		4638
	cmp-n-acetylneuraminate + i-antigen <==> cmp + h+ + vi3neuac-nlc6cer	(gal)3 (glc)1 (glcnac)2 (cer)1 + cmp-n-acetylneuraminate <==> (gal)3 (glc)1 (glcnac)2 (neu5ac)1 (cer)1 + cmp		cmp-n-acetylneuraminate + nlc6cer <==> cmp + vi3neuac-nlc6cer			2.4.99.10		2.4.99.10		10402	10402		10402		Blood Group Biosynthesis	Glycosphingolipid biosynthesis - neolactoseries		Glycosphingolipid biosynthesis - lacto and neolacto series		5367
	(gal)4 (galnac)1 (glc)1 (glcnac)2 (lfuc)1 (cer)1 + gdp-l-fucose <==> (gal)4 (galnac)1 (glc)1 (glcnac)2 (lfuc)2 (cer)1 + gdp + h+	(gal)4 (galnac)1 (glc)1 (glcnac)2 (lfuc)1 (cer)1 + gdp-l-fucose <==> (gal)4 (galnac)1 (glc)1 (glcnac)2 (lfuc)2 (cer)1 + gdp		(gal)4 (galnac)1 (glc)1 (glcnac)2 (lfuc)1 (cer)1 + gdp-l-fucose <==> (gal)4 (galnac)1 (glc)1 (glcnac)2 (lfuc)2 (cer)1 + gdp		2.4.1.69	2.4.1.69		2.4.1.69		2523	2523__2524		2523__2524		Blood Group Biosynthesis	Glycosphingolipid biosynthesis - neolactoseries		Glycosphingolipid biosynthesis - lacto and neolacto series		5437
	type iiih glycolipid + udp-n-acetyl-d-galactosamine <==> h+ + type iiia glycolipid + udp	(gal)3 (galnac)1 (glc)1 (glcnac)1 (lfuc)2 (cer)1 + udp-n-acetyl-d-galactosamine <==> (gal)3 (galnac)2 (glc)1 (glcnac)1 (lfuc)2 (cer)1 + udp		type iiih glycolipid + udp-n-acetyl-d-galactosamine <==> type iiia glycolipid + udp			2.4.1.40		2.4.1.40		28	28		28		Blood Group Biosynthesis	Glycosphingolipid biosynthesis - neolactoseries		Glycosphingolipid biosynthesis - lacto and neolacto series		5532
	gdp-l-fucose + sialyl-3-paragloboside <==> gdp + h+ + iv3-a-neuac,iii3-a-fuc-nlc4cer	alpha-n-acetylneuraminyl-2,3-beta-d-galactosyl-1,4-n-acetyl-beta-d- + gdp-l-fucose <==> (gal)2 (glc)1 (glcnac)1 (lfuc)1 (neu5ac)1 (cer)1 + gdp		alpha-n-acetylneuraminyl-2,3-beta-d-galactosyl-1,4-n-acetyl-beta-d-glucosaminyl-1,3-beta-d-galactosyl-1,4-d-glucosylceramide + gdp-l-fucose <==> gdp + iv3neuac,iii3fuc-nlc4cer		2.4.1.152	2.4.1.152		2.4.1.152__2.4.1.65		10690	10690		10690__2525__2526__2527__2528__2529		Blood Group Biosynthesis	Glycosphingolipid biosynthesis - neolactoseries		Glycosphingolipid biosynthesis - lacto and neolacto series		6083
	(gal)1 (glc)1 (glcnac)1 (cer)1 + udpgalactose <==> h+ + lactoneotetraosylceramide + udp	n-acetyl-d-glucosaminyl-1,3-beta-d-galactosyl-1,4-d- + udp-d-galactose <==> beta-d-galactosyl-1,4-n-acetyl-beta-d-glucosaminyl-1,3-beta-d- + udp		n-acetyl-d-glucosaminyl-1,3-beta-d-galactosyl-1,4-d-glucosylceramide + udp-d-galactose <==> beta-d-galactosyl-1,4-n-acetyl-beta-d-glucosaminyl-1,3-beta-d-galactosyl-1,4-beta-d-glucosylceramide + udp							10331			2683__84002__8702__8703__8704		Blood Group Biosynthesis	Glycosphingolipid biosynthesis - neolactoseries		Glycosphingolipid biosynthesis - lacto and neolacto series		6110
	nlc5cer + udpgalactose <==> h+ + i-antigen + udp	n-acetyl-d-glucosaminyl-1,3-beta-d-galactosyl-1,4-n-acetyl-beta-d- + udp-d-galactose <==> (gal)3 (glc)1 (glcnac)2 (cer)1 + udp		n-acetyl-d-glucosaminyl-1,3-beta-d-galactosyl-1,4-n-acetyl-beta-d-glucosaminyl-1,3-beta-d-galactosyl-1,4-beta-d-glucosylceramide + udp-d-galactose <==> nlc6cer + udp							10331			2683__8702__8703		Blood Group Biosynthesis	Glycosphingolipid biosynthesis - neolactoseries		Glycosphingolipid biosynthesis - lacto and neolacto series		6427
	(gal)3 (galnac)1 (glc)1 (glcnac)1 (lfuc)1 (cer)1 + gdp-l-fucose <==> gdp + h+ + type iiih glycolipid	(gal)3 (galnac)1 (glc)1 (glcnac)1 (lfuc)1 (cer)1 + gdp-l-fucose <==> (gal)3 (galnac)1 (glc)1 (glcnac)1 (lfuc)2 (cer)1 + gdp		(gal)3 (galnac)1 (glc)1 (glcnac)1 (lfuc)1 (cer)1 + gdp-l-fucose <==> gdp + type iiih glycolipid		2.4.1.69	2.4.1.69		2.4.1.69		2523	2523__2524		2523__2524		Blood Group Biosynthesis	Glycosphingolipid biosynthesis - neolactoseries		Glycosphingolipid biosynthesis - lacto and neolacto series		6442
		3'-phosphoadenylyl sulfate + galactosylceramide <==> adenosine 3',5'-bisphosphate + sulfatide	cerebroside + phosphoadenosine-5'-phosphosulfate <==> adenosine 3',5'-bisphosphate + cerebroside 3-sulfate	3'-phosphoadenylyl sulfate + galactosylceramide <==> adenosine 3',5'-bisphosphate + sulfatide			2.8.2.11	2.8.2.11	2.8.2.11			9514	9514	9514			Glycosphingolipid metabolism		Sphingolipid metabolism		2363
		h2o + sphingomyelin <==> choline phosphate + n-acylsphingosine	h2o + sphingomyelin <==> phosphoryl-choline + sphingosine-containing ceramide	h2o + sphingomyelin <==> choline phosphate + n-acylsphingosine			3.1.4.12	3.1.4.12	3.1.4.12			339221__55512__55627__6609__6610	339221__55512__55627__6609__6610	339221__55512__55627__6609__6610			Glycosphingolipid metabolism	sphingomyelin metabolism	Sphingolipid metabolism		3481
	3'-phosphoadenylyl sulfate + digalactosylceramide <==> adenosine 3',5'-bisphosphate + digalactosylceramidesulfate + h+	3'-phosphoadenylyl sulfate + digalactosylceramide <==> adenosine 3',5'-bisphosphate + digalactosylceramidesulfate		3'-phosphoadenylyl sulfate + digalactosylceramide <==> adenosine 3',5'-bisphosphate + digalactosylceramidesulfate		2.8.2.11	2.8.2.11		2.8.2.11		9514	9514		9514		Sphingolipid Metabolism	Glycosphingolipid metabolism		Sphingolipid metabolism		5889
	d-glucosaminylphosphatidylinositol + palmitoyl-coa (n-c16:0coa) <==> coenzyme a + glucosaminyl-acylphosphatidylinositol	(glcn)1 (ino-p)1 + palmitoyl-coa <==> (glcn)1 (ino(acyl)-p)1 + coa		(glcn)1 (ino-p)1 + palmitoyl-coa <==> (glcn)1 (ino(acyl)-p)1 + coa							284098			284098		Glycosylphosphatidylinositol (GPI)-anchor biosynthesis	Glycosylphosphatidylinositol(GPI)-anchor biosynthesis		Glycosylphosphatidylinositol(GPI)-anchor biosynthesis		217
	dolichyl phosphate d-mannose + glucosaminyl-acylphosphatidylinositol <==> dolichol phosphate + h+ + mannosyl-glucosaminyl-acylphosphatidylinositiol (h2)	(glcn)1 (ino(acyl)-p)1 + dolichyl phosphate d-mannose <==> (glcn)1 (ino(acyl)-p)1 (man)1 + dolichyl phosphate		(glcn)1 (ino(acyl)-p)1 + dolichyl phosphate d-mannose <==> (glcn)1 (ino(acyl)-p)1 (man)1 + dolichyl phosphate							54965__93183			54965__93183		Glycosylphosphatidylinositol (GPI)-anchor biosynthesis	Glycosylphosphatidylinositol(GPI)-anchor biosynthesis		Glycosylphosphatidylinositol(GPI)-anchor biosynthesis		6926
	l-histidine <==> l-histidine	h+ + l-histidine <==> h+ + l-histidine__l-histidine <==> l-histidine			l-histidine <==> l-histidine__h+ + l-histidine <==> h+ + l-histidine						55089	55089			121260__23428__51296__6520__6564__6565__8140	Transport, Extracellular	Histidine metabolism			Amino acid transport across the plasma membrane__Proton/oligonucleotide cotransporters	166
	3-methylimidazole acetaldehyde + h2o + nicotinamide adenine dinucleotide <==> 3-methylimidazoleacetic acid + h+ + nicotinamide adenine dinucleotide - reduced	h2o + methylimidazole acetaldehyde + nad+ <==> methylimidazoleacetic acid + nadh		h2o + methylimidazole acetaldehyde + nad+ <==> h+ + methylimidazoleacetic acid + nadh		1.2.1.5	1.2.1.5		1.2.1.5		218__220__221__222__4129	218__220__221__222		218__220__221__222		Histidine Metabolism	Histidine metabolism		Histidine metabolism		541
	h2o + l-carnosine <==> beta-alanine + l-histidine	carnosine + h2o <==> beta-alanine + l-histidine		carnosine + h2o <==> beta-alanine + l-histidine		3.4.13.3	3.4.13.20		3.4.13.20		84735	84735		84735		beta-Alanine metabolism	Histidine metabolism		Histidine metabolism		1070
		l-histidine <==> nh3 + urocanate	l-histidine <==> ammonia + h+ + urocanate	l-histidine <==> nh3 + urocanate			4.3.1.3	4.3.1.3	4.3.1.3			3034	3034	3034			Histidine metabolism	histidine degradation III	Histidine metabolism__Nitrogen metabolism		2012
	h+ + l-glutamate + potassium + sodium <==> h+ + l-glutamate + potassium + sodium	C00238 + Na+ + h+ + l-glutamate <==> C00238 + Na+ + h+ + l-glutamate			h+ + l-glutamate + potassium + sodium ion <==> h+ + l-glutamate + potassium + sodium ion						6505__6506__6507__6511__6512	6505__6506__6507__6511__6512			6505__6506__6507__6511__6512	Transport, Extracellular	Histidine metabolism			Transport of inorganic cations/anions and amino acids/oligopeptides	2076
	histamine <==> histamine	histamine <==> histamine			histamine <==> histamine						6581__6582	6581__6582			6570__6571__6580__6582	Transport, Extracellular	Histidine metabolism			Na+/Cl- dependent neurotransmitter transporters__Organic cation transport	2822
		h2o + histamine + oxygen <==> h2o2 + imidazole-4-acetaldehyde + nh3	h2o + histamine + oxygen <==> ammonia + h+ + hydrogen peroxide + imidazole acetaldehyde	1h-imidazole-4-ethanamine + h2o + oxygen <==> hydrogen peroxide + imidazole-4-acetaldehyde + nh3			1.4.3.21__1.4.3.22	1.4.3.22	1.4.3.22			26__314__8639	26	26			Histidine metabolism	histamine degradation	Histidine metabolism		3973
	beta-aminopropion aldehyde + h2o + nicotinamide adenine dinucleotide <==> beta-alanine + h+ + nicotinamide adenine dinucleotide - reduced	beta-aminopropion aldehyde + h2o + nad+ <==> beta-alanine + nadh		3-aminopropanal + h2o + nad+ <==> beta-alanine + h+ + nadh		1.2.1.3	1.2.1.3		1.2.1.3__1.2.1.5		216__217__219__223__224__501__8659__8854	217__218__219__220__223__224__501		217__218__219__220__221__222__223__224__501		beta-Alanine metabolism	Histidine metabolism		beta-Alanine metabolism		6858
	l-ascorbate + sodium <==> l-ascorbate + sodium	Na+ + ascorbate <==> Na+ + ascorbate			ascorbate + sodium ion <==> ascorbate + sodium ion						9962__9963	9962__9963			9962__9963	Transport, Extracellular	Linoleate metabolism			Vitamin C (ascorbate) metabolism	3730
	l-lysine <==> l-lysine__h+ + l-lysine <==> h+ + l-lysine	h+ + l-lysine <==> h+ + l-lysine__l-lysine <==> l-lysine			h+ + l-lysine <==> h+ + l-lysine__l-lysine <==> l-lysine						10166__55089__6541__6542__83884__84889	10166__10762__11097__129401__23165__23225__23279__23511__23636__348995__4927__4928__53371__54830__55089__55746__57122__5903__6541__6542__79023__79902__8021__83884__84889__91181__94059__9631__9688__9818__9972			121260__51296__55089__6541__6542__6564__6565__84889	Transport, Extracellular__Transport, Mitochondrial__Transport, Nuclear__Transport, Peroxisomal	Lipoate metabolism__Vitamin E metabolism__Vitamin H (biotin) metabolism			Amino acid transport across the plasma membrane__Proton/oligonucleotide cotransporters	844
	2,3,4,5-tetrahydropyridine-2-carboxylate + h+ + h2o <==> l-2-aminoadipate 6-semialdehyde	2,3,4,5-tetrahydropyridine-2-carboxylate + h+ + h2o <==> l-2-aminoadipate 6-semialdehyde	delta1-piperideine-6-carboxylate + h2o <==> (s)-2-amino-6-oxohexanoate				1.14.17.1	1.2.1.31				1621__26002	501			Lysine Metabolism	Lysine metabolism	lysine degradation II			339
		acceptor + glutaryl-coa <==> co2 + crotonoyl-coa + reduced acceptor	glutaryl-coa + oxidized electron acceptor <==> co2 + crotonyl-coa + reduced electron acceptor	acceptor + glutaryl-coa <==> co2 + crotonoyl-coa + reduced acceptor			1.3.99.7	1.3.99.7	1.3.99.7			2639	2639	2639			Lysine metabolism		Lysine degradation__Tryptophan metabolism		2025
	2-oxoglutarate + o2 + procollagen l-lysine <==> co2 + procollagen 5-hydroxy-l-lysine + succinate	2-oxoglutarate + oxygen + protein lysine <==> co2 + h2o + procollagen 5-hydroxy-l-lysine + succinate		2-oxoglutarate + oxygen + protein lysine <==> co2 + h2o + procollagen 5-hydroxy-l-lysine + succinate		1.14.11.4	1.14.11.4		1.14.11.4		5351__5352__8985	51148__5351__5352__8985		5351__5352__8985		Lysine Metabolism	Lysine metabolism		Lysine degradation		2401
	2-oxoadipate + 2-oxoglutarate <==> 2-oxoadipate + 2-oxoglutarate	2-oxoadipate + 2-oxoglutarate <==> 2-oxoadipate + 2-oxoglutarate			2-oxoglutarate + alpha-ketoadipate <==> 2-oxoglutarate + alpha-ketoadipate						89874	89874			89874	Tryptophan metabolism	Lysine metabolism			Lysine catabolism	2820
		2-oxoglutarate + 4-trimethylammoniobutanoate + oxygen <==> carnitine + co2 + succinate		2-oxoglutarate + 4-trimethylammoniobutanoate + oxygen <==> carnitine + co2 + succinate	2-oxoglutarate + 4-trimethylammoniobutanoate + oxygen <==> carnitine + co2 + succinate		1.14.11.1		1.14.11.1	1.14.11.1		8424		8424	8424		Lysine metabolism		Lysine degradation	Carnitine synthesis	5497
	protein n6,n6-dimethyl-l-lysine + s-adenosyl-l-methionine <==> protein n6,n6,n6-trimethyl-l-lysine + s-adenosyl-l-homocysteine	protein n6,n6-dimethyl-l-lysine + s-adenosyl-l-methionine <==> protein n6,n6,n6-trimethyl-l-lysine + s-adenosyl-l-homocysteine		protein n6,n6-dimethyl-l-lysine + s-adenosyl-l-methionine <==> protein n6,n6,n6-trimethyl-l-lysine + s-adenosyl-l-homocysteine		2.1.1.43	2.1.1.43__2.1.1.59__2.1.1.60		2.1.1.43		10919__387893__58508__6839__79723__79813__80854__83852__84444__9869	10919__29072__387893__54904__55870__58508__64324__64754__6839__7468__79723__79813__80854__83852__84444__9739__9869		10919__23067__29072__387893__51111__54904__55870__6419__64324__6839__7468__79723__79813__80854__83852__84444__84787__9739__9869		Lysine Metabolism	Lysine metabolism		Lysine degradation		6135
	3'-phosphoadenylyl sulfate <==> 3'-phosphoadenylyl sulfate	3'-phosphoadenylyl sulfate <==> 3'-phosphoadenylyl sulfate	phosphoadenosine-5'-phosphosulfate <==> phosphoadenosine-5'-phosphosulfate								347734	347734	347734__51000			Transport, Golgi Apparatus	Methionine and cysteine metabolism				1077
	sodium + sulfate <==> sodium + sulfate	Na+ + sulfate <==> Na+ + sulfate			inorganic sulfate + sodium ion <==> inorganic sulfate + sodium ion						26266__6561	26266__6561			26266__6561	Transport, Extracellular	Methionine and cysteine metabolism			Sodium-coupled sulphate, di- and tri-carboxylate transporters	1229
	h+ + l-cysteate <==> co2 + taurine	l-cysteate <==> co2 + taurine		l-cysteate <==> co2 + taurine		4.1.1.15	4.1.1.15__4.1.1.29		4.1.1.15__4.1.1.29		2571__2572__51380	2571__2572__51380		2571__2572__51380		Taurine and hypotaurine metabolism	Methionine and cysteine metabolism		Taurine and hypotaurine metabolism		2222
	3-mercaptolactate + nicotinamide adenine dinucleotide <==> h+ + mercaptopyruvate + nicotinamide adenine dinucleotide - reduced	3-mercaptolactate + nad+ <==> mercaptopyruvate + nadh		h+ + mercaptopyruvate + nadh <==> 3-mercaptolactate + nad+		1.1.1.27	1.1.1.27		1.1.1.27		160287__3939__3945__3948__55293__92483	160287__3939__3945__3948__92483		160287__3939__3945__3948__92483		Cysteine Metabolism	Methionine and cysteine metabolism		Cysteine and methionine metabolism		2981
		h2o + l-cysteine <==> hydrogen sulfide + nh3 + pyruvate	h2o + l-cysteine <==> ammonia + h+ + hydrogen sulfide + pyruvate	h2o + l-cysteine <==> hydrogen sulfide + nh3 + pyruvate			4.4.1.1__4.4.1.8	4.4.1.1	4.4.1.1			1491	1491	1491			Methionine and cysteine metabolism	L-cysteine degradation II	Cysteine and methionine metabolism		3054
		h2o + oxygen + sulfite <==> h2o2 + sulfate	h2o + oxygen + sulfite <==> hydrogen peroxide + sulfate	h2o + oxygen + sulfite <==> hydrogen peroxide + sulfate			1.8.3.1	1.8.3.1	1.8.3.1			6821	6821	6821			Methionine and cysteine metabolism	sulfite oxidation IV	Sulfur metabolism		3612
	3'-phosphoadenylyl sulfate + h2o <==> adenosine 5'-phosphosulfate + phosphate	3'-phosphoadenylyl sulfate + h2o <==> adenylylsulfate + orthophosphate		3'-phosphoadenylyl sulfate + h2o <==> adenylyl sulfate + orthophosphate		3.1.3.7	3.1.3.7		3.1.3.7		10380	10380		10380		Nucleotides	Methionine and cysteine metabolism		Sulfur metabolism		4319
	l-serine <==> 2-aminoacrylate + h2o	l-serine <==> 2-aminoacrylate + h2o		l-serine <==> dehydroalanine + h2o			4.3.1.17		4.3.1.17		10993	10993		10993		Glycine, Serine, and Threonine Metabolism	Methionine and cysteine metabolism		Cysteine and methionine metabolism		4715
		cytosine (in dna) + s-adenosyl-l-methionine <==> 5-methylcytosine (in dna) + s-adenosyl-l-homocysteine	dna cytosine + s-adenosyl-l-methionine <==> dna 5-methylcytosine + s-adenosyl-l-homocysteine	dna cytosine + s-adenosyl-l-methionine <==> dna 5-methylcytosine + s-adenosyl-l-homocysteine			2.1.1.37	2.1.1.37	2.1.1.37			1786__1787__1788__1789	1786	1786__1787__1788__1789__29947			Methionine and cysteine metabolism		Cysteine and methionine metabolism		5296
		h2o + l-cystathionine <==> 2-oxobutanoate + l-cysteine + nh3	h2o + l-cystathionine <==> 2-oxobutanoate + ammonia + h+ + l-cysteine	h2o + l-cystathionine <==> 2-oxobutanoate + l-cysteine + nh3			4.4.1.1	4.4.1.1	4.4.1.1			1491	1491	1491			Methionine and cysteine metabolism	cysteine biosynthesis/homocysteine degradation	Cysteine and methionine metabolism__Glycine, serine and threonine metabolism__Nitrogen metabolism		5991
	cmp-n-acetylneuraminate + {[galactosyl-(1,4)-n-acetyl-glucosaminyl-(1,2)-mannosyl-(1,3)-],[n-acetyl-glucosaminyl-(1,2)-mannosyl-(1,6)-]mannosyl-(1,4)-n-acetyl-glucosaminyl-(1,4)-[fucosyl-(1,6)]-n-acetyl-glucosaminyl}asparagine <==> cmp + h+ + pa6	(gal)2 (glcnac)4 (lfuc)1 (man)3 (asn)1 + cmp-n-acetylneuraminate <==> (gal)2 (glcnac)4 (lfuc)1 (man)3 (neu5ac)2 (asn)1 + cmp		(gal)2 (glcnac)4 (lfuc)1 (man)3 (asn)1 + cmp-n-acetylneuraminate <==> cmp + ds 3		2.4.99.1	2.4.99.1		2.4.99.1		6480	6480		6480__84620		N-Glycan Biosynthesis	N-Glycan biosynthesis		N-Glycan biosynthesis		396
	alpha-d-mannosyl-beta-d-mannosyl-diacylchitobiosyldiphosphodolichol + gdp-d-mannose <==> (alpha-d-mannosyl)2-beta-d-mannosyl-diacetylchitobiosyldiphosphodolichol + gdp + h+	alpha-d-mannosyl-beta-d-mannosyl- + gdpmannose <==> (glcnac)2 (man)3 (pp-dol)1 + gdp		alpha-d-mannosyl-beta-d-mannosyl-diacetylchitobiosyldiphosphodolichol + gdp-mannose <==> (glcnac)2 (man)3 (pp-dol)1 + gdp										85365		N-Glycan Biosynthesis	N-Glycan biosynthesis		N-Glycan biosynthesis		605
	((n-acetyl-d-glucosaminyl)3-(alpha-d-mannosyl)2-beta-d-mannosyl-diacetylchitobiosyl)-l-asparagine (protein) + udp-n-acetyl-d-glucosamine <==> ((n-acetyl-d-glucosaminyl)4-(alpha-d-mannosyl)2-beta-d-mannosyl-diacetylchitobiosyl)-l-asparagine (protein) + h+ + udp	(glcnac)5 (man)3 (asn)1 + udp-n-acetyl-d-glucosamine <==> (glcnac)6 (man)3 (asn)1 + udp		(glcnac)5 (man)3 (asn)1 + udp-n-acetyl-d-glucosamine <==> (glcnac)6 (man)3 (asn)1 + udp		2.4.1.155	2.4.1.155		2.4.1.155		4249	4249		146664__4249		N-Glycan Biosynthesis	N-Glycan biosynthesis		N-Glycan biosynthesis		1129
	(alpha-d-glucosyl)3-(alpha-d-mannosyl)8-beta-d-mannosyl-diacetylchitobiosyl-l-asparagine (protein) + h2o <==> (alpha-d-glucosyl)2-(alpha-d-mannosyl)8-beta-d-mannosyl-diacetylchitobiosyl-l-asparagine (protein) + d-glucose	(glc)3 (glcnac)2 (man)9 (asn)1 + h2o <==> (glc)2 (glcnac)2 (man)9 (asn)1 + d-glucose		(glc)3 (glcnac)2 (man)9 (asn)1 + h2o <==> (glc)2 (glcnac)2 (man)9 (asn)1 + d-glucose		3.2.1.106	3.2.1.106		3.2.1.106		7841	7841		7841		N-Glycan Biosynthesis	N-Glycan biosynthesis		N-Glycan biosynthesis		2429
	(n-acetyl-d-glucosaminyl-(alpha-d-mannosyl)2-beta-d-mannosyl-diacetylchitobiosyl)-l-asparagine (protein) + udp-n-acetyl-d-glucosamine <==> ((n-acetyl-d-glucosaminyl)2-(alpha-d-mannosyl)2-beta-d-mannosyl-diacetylchitobiosyl)-l-asparagine (protein) + h+ + udp	(glcnac)3 (man)3 (asn)1 + udp-n-acetyl-d-glucosamine <==> (glcnac)4 (man)3 (asn)1 + udp		(glcnac)3 (man)3 (asn)1 + udp-n-acetyl-d-glucosamine <==> (glcnac)4 (man)3 (asn)1 + udp		2.4.1.143	2.4.1.143		2.4.1.143		4247	4247		4247		N-Glycan Biosynthesis	N-Glycan biosynthesis		N-Glycan biosynthesis		2663
	n4-{n-acetyl-beta-d-glucosaminyl-(1,2)-alpha-d-mannosyl-(1,3)-[n-acetyl-beta-d-glucosaminyl-(1,2)-alpha-d-mannosyl-(1,6)]-beta-d-mannosyl-(1,4)-n-acetyl-beta-d-glucosaminyl-(1,4)-[alpha-l-fucosyl-(1,6)]-n-acetyl-beta-d-glucosaminyl}asparagine + udpgalactose <==> h+ + udp + {[galactosyl-(1,4)-n-acetyl-glucosaminyl-(1,2)-mannosyl-(1,3)-],[n-acetyl-glucosaminyl-(1,2)-mannosyl-(1,6)-]mannosyl-(1,4)-n…	(glcnac)4 (lfuc)1 (man)3 (asn)1 + udp-d-galactose <==> (gal)2 (glcnac)4 (lfuc)1 (man)3 (asn)1 + udp		(glcnac)4 (lfuc)1 (man)3 (asn)1 + udp-d-galactose <==> (gal)2 (glcnac)4 (lfuc)1 (man)3 (asn)1 + udp		2.4.1.38	2.4.1.38		2.4.1.38		2683__8703__8704__9334	2683__8703__8704__9334		2683__8703__8704		N-Glycan Biosynthesis	N-Glycan biosynthesis		N-Glycan biosynthesis		3312
	((n-acetyl-d-glucosaminyl)2-(alpha-d-mannosyl)2-beta-d-mannosyl-diacetylchitobiosyl)-l-asparagine (protein) + gdp-l-fucose <==> gdp + h+ + n4-{n-acetyl-beta-d-glucosaminyl-(1,2)-alpha-d-mannosyl-(1,3)-[n-acetyl-beta-d-glucosaminyl-(1,2)-alpha-d-mannosyl-(1,6)]-beta-d-mannosyl-(1,4)-n-acetyl-beta-d-glucosaminyl-(1,4)-[alpha-l-fucosyl-(1,6)]-n-acetyl-beta-d-glucosaminyl}asparagine	(glcnac)4 (man)3 (asn)1 + gdp-l-fucose <==> (glcnac)4 (lfuc)1 (man)3 (asn)1 + gdp		(glcnac)4 (man)3 (asn)1 + gdp-l-fucose <==> (glcnac)4 (lfuc)1 (man)3 (asn)1 + gdp		2.4.1.68	2.4.1.68		2.4.1.68		2530	2530		2530		N-Glycan Biosynthesis	N-Glycan biosynthesis		N-Glycan biosynthesis		4011
	((n-acetyl-d-glucosaminyl)4-(alpha-d-mannosyl)2-beta-d-mannosyl-diacetylchitobiosyl)-l-asparagine (protein) + udp-n-acetyl-d-glucosamine <==> ((n-acetyl-d-glucosaminyl)5-(alpha-d-mannosyl)2-beta-d-mannosyl-diacetylchitobiosyl)-l-asparagine (protein) + h+ + udp	(glcnac)6 (man)3 (asn)1 + udp-n-acetyl-d-glucosamine <==> (glcnac)7 (man)3 (asn)1 + udp		(glcnac)6 (man)3 (asn)1 + udp-n-acetyl-d-glucosamine <==> (glcnac)7 (man)3 (asn)1 + udp		2.4.1.201	2.4.1.201		2.4.1.201					25834		N-Glycan Biosynthesis	N-Glycan biosynthesis		N-Glycan biosynthesis		4246
	beta-d-mannosyldiacetylchitobiosyldiphosphodolichol + gdp-d-mannose <==> alpha-d-mannosyl-beta-d-mannosyl-diacylchitobiosyldiphosphodolichol + gdp + h+	beta-d-mannosyldiacetylchitobiosyldiphosphodolichol + gdpmannose <==> alpha-d-mannosyl-beta-d-mannosyl- + gdp		beta-d-mannosyldiacetylchitobiosyldiphosphodolichol + gdp-mannose <==> alpha-d-mannosyl-beta-d-mannosyl-diacetylchitobiosyldiphosphodolichol + gdp		2.4.1.132	2.4.1.132		2.4.1.132		85365	85365		85365		N-Glycan Biosynthesis	N-Glycan biosynthesis		N-Glycan biosynthesis		4742
	((n-acetyl-d-glucosaminyl)2-(alpha-d-mannosyl)2-beta-d-mannosyl-diacetylchitobiosyl)-l-asparagine (protein) + udp-n-acetyl-d-glucosamine <==> h+ + n-acetyl-beta-d-glucosaminyl-1,2-alpha-d-mannosyl-1,3-(n-acetyl-beta-d-glucosaminyl-1,2-alpha-d-mannosyl-1,6)-(n-acetyl-beta-d-glucosaminyl-1,4)-beta-d-mannosyl-1,4-n-acetyl-beta-d-glucosaminyl-r + udp	(glcnac)4 (man)3 (asn)1 + udp-n-acetyl-d-glucosamine <==> (glcnac)5 (man)3 (asn)1 + udp		(glcnac)4 (man)3 (asn)1 + udp-n-acetyl-d-glucosamine <==> (glcnac)5 (man)3 (asn)1 + udp		2.4.1.144	2.4.1.144		2.4.1.144		4248	4248		4248		N-Glycan Biosynthesis	N-Glycan biosynthesis		N-Glycan biosynthesis		5500
	(alpha-d-mannosyl)4-beta-d-mannosyl-diacetylchitobiosyl-l-asparagine (protein) + udp-n-acetyl-d-glucosamine <==> (n-acetyl-d-glucosaminyl-(alpha-d-mannosyl)4-beta-d-mannosyl-diacetylchitobiosyl)-l-asparagine (protein) + h+ + udp	(glcnac)2 (man)5 (asn)1 + udp-n-acetyl-d-glucosamine <==> (glcnac)3 (man)5 (asn)1 + udp		(glcnac)2 (man)5 (asn)1 + udp-n-acetyl-d-glucosamine <==> (glcnac)3 (man)5 (asn)1 + udp		2.4.1.101	2.4.1.101		2.4.1.101		4245	4245		4245		N-Glycan Biosynthesis	N-Glycan biosynthesis		N-Glycan biosynthesis		5988
	((n-acetyl-d-glucosaminyl)2-(alpha-d-mannosyl)2-beta-d-mannosyl-diacetylchitobiosyl)-l-asparagine (protein) + udp-n-acetyl-d-glucosamine <==> ((n-acetyl-d-glucosaminyl)3-(alpha-d-mannosyl)2-beta-d-mannosyl-diacetylchitobiosyl)-l-asparagine (protein) + h+ + udp	(glcnac)4 (man)3 (asn)1 + udp-n-acetyl-d-glucosamine <==> (glcnac)5 (man)3 (asn)1 + udp		(glcnac)4 (man)3 (asn)1 + udp-n-acetyl-d-glucosamine <==> (glcnac)5 (man)3 (asn)1 + udp		2.4.1.145	2.4.1.145		2.4.1.145		11282__11320	11282__11320__25834		11282__11320		N-Glycan Biosynthesis	N-Glycan biosynthesis		N-Glycan biosynthesis		6368
	(n-acetyl-d-glucosaminyl-(alpha-d-mannosyl)4-beta-d-mannosyl-diacetylchitobiosyl)-l-asparagine (protein) + h2o <==> (n-acetyl-d-glucosaminyl-(alpha-d-mannosyl)2-beta-d-mannosyl-diacetylchitobiosyl)-l-asparagine (protein) + d-mannose	(glcnac)3 (man)5 (asn)1 + h2o <==> (glcnac)3 (man)3 (asn)1 + d-mannose		(glcnac)3 (man)5 (asn)1 + h2o <==> (glcnac)3 (man)3 (asn)1 + d-mannose		3.2.1.114	3.2.1.114		3.2.1.114		4122__4124	4122__4124		4122__4124		N-Glycan Biosynthesis	N-Glycan biosynthesis		N-Glycan biosynthesis		6770
	udp-n-acetyl-d-glucosamine + ump <==> udp-n-acetyl-d-glucosamine + ump	udp-n-acetyl-d-glucosamine + ump <==> udp-n-acetyl-d-glucosamine + ump			udp-glcnac + ump <==> udp-glcnac + ump						11046	11046			11046__23443	Transport, Golgi Apparatus	O-Glycan biosynthesis			Transport of nucleotide sugars	877
	cmp-n-acetylneuraminate + sialyl-t antigen <==> cmp + disialyl-t antigen + h+	alpha-n-acetylneuraminyl-2,3-beta-d-galactosyl-1,3-n-acetyl-alpha-d- + cmp-n-acetylneuraminate <==> (gal)1 (galnac)1 (neu5ac)2 (serthr)1 + cmp		alpha-n-acetylneuraminyl-2,3-beta-d-galactosyl-1,3-n-acetyl-alpha-d-galactosaminyl-r + cmp-n-acetylneuraminate <==> (gal)1 (galnac)1 (neu5ac)2 (serthr)1 + cmp		2.4.99.3	2.4.99.3		2.4.99.3		55808	55808		55808		O-Glycan Biosynthesis	O-Glycan biosynthesis		Mucin type O-Glycan biosynthesis		930
	tn antigen + udp-n-acetyl-d-glucosamine <==> core 3 + h+ + udp	(galnac)1 (serthr)1 + udp-n-acetyl-d-glucosamine <==> n-acetyl-beta-d-glucosaminyl-1,3-n-acetyl-d-galactosaminyl-r + udp		tn antigen + udp-n-acetyl-d-glucosamine <==> n-acetyl-beta-d-glucosaminyl-1,3-n-acetyl-d-galactosaminyl-r + udp		2.4.1.147	2.4.1.147		2.4.1.147		192134	192134		192134		O-Glycan Biosynthesis	O-Glycan biosynthesis		Mucin type O-Glycan biosynthesis		3242
	core 3 + udp-n-acetyl-d-glucosamine <==> core 4 + h+ + udp	n-acetyl-beta-d-glucosaminyl-1,3-n-acetyl-d-galactosaminyl-r + udp-n-acetyl-d-glucosamine <==> n-acetyl-beta-d-glucosaminyl-1,6-(n-acetyl-beta-d-glucosaminyl-1,3)- + udp		n-acetyl-beta-d-glucosaminyl-1,3-n-acetyl-d-galactosaminyl-r + udp-n-acetyl-d-glucosamine <==> n-acetyl-beta-d-glucosaminyl-1,6-(n-acetyl-beta-d-glucosaminyl-1,3)-n-acetyl-d-galactosaminyl-r + udp		2.4.1.148	2.4.1.148		2.4.1.148		9245			9245		O-Glycan Biosynthesis	O-Glycan biosynthesis		Mucin type O-Glycan biosynthesis		3828
	udp-n-acetyl-d-galactosamine + ump <==> udp-n-acetyl-d-galactosamine + ump	udp-n-acetyl-d-galactosamine + ump <==> udp-n-acetyl-d-galactosamine + ump			udp-galnac + ump <==> udp-galnac + ump						23169__7355	23169__7355			7355	Transport, Endoplasmic Reticular__Transport, Golgi Apparatus	O-Glycan biosynthesis			Transport of nucleotide sugars	4332
	tn antigen + udp-n-acetyl-d-glucosamine <==> core 6 + h+ + udp	(galnac)1 (serthr)1 + udp-n-acetyl-d-glucosamine <==> (galnac)1 (glcnac)1 (serthr)1 + udp		tn antigen + udp-n-acetyl-d-glucosamine <==> (galnac)1 (glcnac)1 (serthr)1 + udp		2.4.1.102	2.4.1.102__2.4.1.148		2.4.1.102		2650	2650__9245		2650		O-Glycan Biosynthesis	O-Glycan biosynthesis		Mucin type O-Glycan biosynthesis		4912
	cmp-n-acetylneuraminate + tn antigen <==> cmp + h+ + sialyl-tn antigen	(galnac)1 (serthr)1 + cmp-n-acetylneuraminate <==> (galnac)1 (neu5ac)1 (serthr)1 + cmp		cmp-n-acetylneuraminate + tn antigen <==> cmp + sialyl-tn antigen		2.4.99.3	2.4.99.3		2.4.99.3		55808	55808		55808		O-Glycan Biosynthesis	O-Glycan biosynthesis		Mucin type O-Glycan biosynthesis		5293
	protein-linked serine or threonine residue (o-glycosylation site) + udp-n-acetyl-d-galactosamine <==> h+ + tn antigen + udp	protein serine + udp-n-acetyl-d-galactosamine <==> (galnac)1 (serthr)1 + udp		protein serine + udp-n-acetyl-d-galactosamine <==> tn antigen + udp		2.4.1.41__3.2.1.49	2.4.1.41		2.4.1.41		11226__11227__114805__117248__2589__2590__2591__26290__4668__50614__51809__55568__63917__79623__79695__8693	11226__11227__114805__117248__2589__2590__2591__26290__374378__50614__51809__55568__57452__63917__64409__79623__79695__8693		11226__11227__114805__117248__168391__2589__2590__2591__26290__374378__442117__50614__51809__55568__57452__63917__64409__79623__79695__8693		Keratan sulfate degradation__O-Glycan Biosynthesis	O-Glycan biosynthesis		Mucin type O-Glycan biosynthesis		5837
	tn antigen + udpgalactose <==> h+ + t antigen (core 1) + udp	(galnac)1 (serthr)1 + udp-d-galactose <==> beta-d-galactosyl-1,3-n-acetyl-alpha-d-galactosaminyl-r + udp		tn antigen + udp-d-galactose <==> beta-d-galactosyl-1,3-n-acetyl-alpha-d-galactosaminyl-r + udp		2.4.1.122	2.4.1.122		2.4.1.122		56913			29071__56913		O-Glycan Biosynthesis	O-Glycan biosynthesis		Mucin type O-Glycan biosynthesis		5880
		udp-n-acetyl-d-glucosamine <==> udp-n-acetyl-d-glucosamine__h+ + udp-n-acetyl-d-glucosamine <==> h+ + udp-n-acetyl-d-glucosamine	udp-alpha-n-acetyl-d-glucosamine <==> udp-alpha-n-acetyl-d-glucosamine		udp-glcnac <==> udp-glcnac								11046__23443__84912		84912		O-Glycan biosynthesis__Phosphatidylinositol phosphate metabolism			Transport of nucleotide sugars	2634
		linoleoyl-coa + oxygen + reduced acceptor <==> acceptor + gamma-linolenoyl-coa + h2o	linoleoyl-coa + oxygen + reduced electron acceptor <==> gamma-linolenoyl-coa + h2o + oxidized electron acceptor	linoleoyl-coa + oxygen + reduced acceptor <==> acceptor + gamma-linolenoyl-coa + h2o			1.14.19.3	1.14.19.3				3992__3995__9415	1528__1727__9415	9415			Omega-6 fatty acid metabolism	gamma-linolenate biosynthesis II (animals)	Biosynthesis of unsaturated fatty acids		3996
	2-deoxy-d-ribose 5-phosphate <==> acetaldehyde + glyceraldehyde 3-phosphate	2-deoxy-d-ribose 5-phosphate <==> (2r)-2-hydroxy-3-(phosphonooxy)-propanal + acetaldehyde		2-deoxy-d-ribose 5-phosphate <==> acetaldehyde + d-glyceraldehyde 3-phosphate		4.1.2.4	4.1.2.4		4.1.2.4			51071		51071		Pentose Phosphate Pathway	Pentose phosphate pathway		Pentose phosphate pathway		4020
	atp + deoxyribose <==> 2-deoxy-d-ribose 5-phosphate + adp + h+	2-deoxy-d-ribose 5-phosphate + adp <==> atp + deoxyribose		2-deoxy-d-ribose 5-phosphate + adp <==> atp + deoxyribose		2.7.1.15	2.7.1.15		2.7.1.15		64080	64080		64080		Pentose Phosphate Pathway	Pentose phosphate pathway		Pentose phosphate pathway		4833
	glyceraldehyde 3-phosphate + sedoheptulose 7-phosphate <==> d-erythrose 4-phosphate + d-fructose 6-phosphate	(2r)-2-hydroxy-3-(phosphonooxy)-propanal + d-sedoheptulose 7-phosphate <==> d-erythrose 4-phosphate + d-fructose 6-phosphate			d-glyceraldehyde 3-phosphate + sedoheptulose 7-phosphate <==> d-erythrose 4-phosphate + d-fructose 6-phosphate	2.2.1.2	2.2.1.2			2.2.1.2	6888	6888			6888	Pentose Phosphate Pathway	Pentose phosphate pathway			Pentose phosphate pathway (hexose monophosphate shunt)	4954
	alpha-d-ribose 1-phosphate <==> alpha-d-ribose 5-phosphate	d-ribose 1-phosphate <==> d-ribose 5-phosphate		alpha-d-ribose 1-phosphate <==> d-ribose 5-phosphate		5.4.2.7	5.4.2.2__5.4.2.7		5.4.2.2		5236	283209__5236__5238__55276		5236__55276		Pentose Phosphate Pathway	Pentose phosphate pathway		Pentose phosphate pathway__Purine metabolism		6537
		1-phosphatidyl-d-myo-inositol 4,5-bisphosphate + h2o <==> 1-phosphatidyl-1d-myo-inositol 4-phosphate + orthophosphate	1-phosphatidyl-1d-myo-inositol 4,5-bisphosphate + h2o <==> 1-phosphatidyl-1d-myo-inositol 4-phosphate + h+ + phosphate	1-phosphatidyl-d-myo-inositol 4,5-bisphosphate + h2o <==> 1-phosphatidyl-1d-myo-inositol 4-phosphate + orthophosphate			3.1.3.36	3.1.3.36	3.1.3.36			114971__4952__56623	22876__23203__27124__3633__4952__51763__56623__8867__8871	3633__4952__56623__8867__8871			Phosphatidylinositol phosphate metabolism	3-phosphoinositide degradation	Inositol phosphate metabolism		199
		1-phosphatidyl-d-myo-inositol + atp <==> 1-phosphatidyl-1d-myo-inositol 4-phosphate + adp	atp + l-1-phosphatidyl-inositol <==> 1-phosphatidyl-1d-myo-inositol 4-phosphate + adp	1-phosphatidyl-d-myo-inositol + atp <==> 1-phosphatidyl-1d-myo-inositol 4-phosphate + adp			2.7.1.67	2.7.1.67	2.7.1.67			5297__5298	5297__5298__55300__55361	5297__5298__55300__55361			Phosphatidylinositol phosphate metabolism	3-phosphoinositide biosynthesis__D-myo-inositol (1,4,5)-trisphosphate biosynthesis	Inositol phosphate metabolism		791
		1-phosphatidyl-1d-myo-inositol 4-phosphate + atp <==> 1-phosphatidyl-1d-myo-inositol 3,4-bisphosphate + adp	1-phosphatidyl-1d-myo-inositol 4-phosphate + atp <==> 1-phosphatidyl-1d-myo-inositol 3,4-bisphosphate + adp	1-phosphatidyl-1d-myo-inositol 4-phosphate + atp <==> 1-phosphatidyl-1d-myo-inositol 3,4-bisphosphate + adp			2.7.1.154	2.7.1.154	2.7.1.154			5286__5287__5288__5290	23533__5286__5287__5288	5286__5287__5288			Phosphatidylinositol phosphate metabolism	3-phosphoinositide biosynthesis	Inositol phosphate metabolism		1009
		1-phosphatidyl-1d-myo-inositol 4-phosphate + atp <==> 1-phosphatidyl-d-myo-inositol 4,5-bisphosphate + adp	1-phosphatidyl-1d-myo-inositol 4-phosphate + atp <==> 1-phosphatidyl-1d-myo-inositol 4,5-bisphosphate + adp	1-phosphatidyl-1d-myo-inositol 4-phosphate + atp <==> 1-phosphatidyl-d-myo-inositol 4,5-bisphosphate + adp			2.7.1.68	2.7.1.68	2.7.1.68			200576__23396__5305__79837__8394__8395__8396	138429__206426__23396__5297__8394__8395__8396	138429__23396__8394__8395			Phosphatidylinositol phosphate metabolism	3-phosphoinositide biosynthesis__D-myo-inositol (1,4,5)-trisphosphate biosynthesis	Inositol phosphate metabolism		1147
		1-phosphatidyl-d-myo-inositol 4,5-bisphosphate + atp <==> adp + phosphatidylinositol-3,4,5-trisphosphate	1-phosphatidyl-1d-myo-inositol 4,5-bisphosphate + atp <==> 1-phosphatidyl-1d-myo-inositol 3,4,5-trisphosphate + adp	1-phosphatidyl-d-myo-inositol 4,5-bisphosphate + atp <==> adp + phosphatidylinositol-3,4,5-trisphosphate			2.7.1.153	2.7.1.153	2.7.1.153			5290__5291__5293__5294	23533__5290__5291__5293__5294__5295__5296__8503	5290__5291__5293__5294			Phosphatidylinositol phosphate metabolism	3-phosphoinositide biosynthesis	Inositol phosphate metabolism		1148
		h2o + phosphatidylinositol-3,4,5-trisphosphate <==> 1-phosphatidyl-d-myo-inositol 4,5-bisphosphate + orthophosphate	1-phosphatidyl-1d-myo-inositol 3,4,5-trisphosphate + h2o <==> 1-phosphatidyl-1d-myo-inositol 4,5-bisphosphate + h+ + phosphate	h2o + phosphatidylinositol-3,4,5-trisphosphate <==> 1-phosphatidyl-d-myo-inositol 4,5-bisphosphate + orthophosphate			3.1.3.67	3.1.3.67	3.1.3.67			5728__93492__96764	5728	5728			Phosphatidylinositol phosphate metabolism	3-phosphoinositide degradation	Inositol phosphate metabolism		1580
		cdpdiacylglycerol + myo-inositol <==> 1-phosphatidyl-d-myo-inositol + cmp	cdp-diacylglycerol + myo-inositol <==> cmp + l-1-phosphatidyl-inositol	cdp-diacylglycerol + myo-inositol <==> 1-phosphatidyl-d-myo-inositol + cmp			2.7.8.11	2.7.8.11	2.7.8.11			10423	10423	10423			Phosphatidylinositol phosphate metabolism	3-phosphoinositide biosynthesis__D-myo-inositol (1,4,5)-trisphosphate biosynthesis	Glycerophospholipid metabolism__Inositol phosphate metabolism		1796
		1-phosphatidyl-d-myo-inositol + atp <==> 1-phosphatidyl-1d-myo-inositol 3-phosphate + adp	atp + l-1-phosphatidyl-inositol <==> 1-phosphatidyl-1d-myo-inositol 3-phosphate + adp	1-phosphatidyl-d-myo-inositol + atp <==> 1-phosphatidyl-1d-myo-inositol 3-phosphate + adp			2.7.1.137	2.7.1.137	2.7.1.137			5286__5287__5288__5289__5290__5291__5294	30849__5289__5294	5289			Phosphatidylinositol phosphate metabolism	3-phosphoinositide biosynthesis	Inositol phosphate metabolism		3551
		1d-myo-inositol 1,3,4-trisphosphate + atp <==> 1d-myo-inositol 1,3,4,5-tetrakisphosphate + adp	atp + d-myo-inositol (1,3,4)-trisphosphate <==> adp + d-myo-inositol (1,3,4,5)-tetrakisphosphate + h+	1d-myo-inositol 1,3,4-trisphosphate + atp <==> 1d-myo-inositol 1,3,4,5-tetrakisphosphate + adp			2.7.1.134	2.7.1.159	2.7.1.159			3705	3705	3705			Phosphatidylinositol phosphate metabolism	1D-myo-inositol hexakisphosphate biosynthesis V (from Ins(1,3,4)P3)	Inositol phosphate metabolism		4117
		1d-myo-inositol 1,3,4,5-tetrakisphosphate + h2o <==> d-myo-inositol 1,4,5-trisphosphate + orthophosphate	d-myo-inositol (1,3,4,5)-tetrakisphosphate + h2o <==> d-myo-inositol (1,4,5)-trisphosphate + phosphate	1d-myo-inositol 1,3,4,5-tetrakisphosphate + h2o <==> d-myo-inositol 1,4,5-trisphosphate + orthophosphate			3.1.3.62	3.1.3.62	3.1.3.62			9562	5728__9562	9562			Phosphatidylinositol phosphate metabolism	D-myo-inositol (1,3,4)-trisphosphate biosynthesis	Inositol phosphate metabolism		4888
		1-phosphatidyl-d-myo-inositol 4,5-bisphosphate + h2o <==> 1,2-diacyl-sn-glycerol + d-myo-inositol 1,4,5-trisphosphate	1-phosphatidyl-1d-myo-inositol 4,5-bisphosphate + h2o <==> 1,2-diacylglycerol + d-myo-inositol (1,4,5)-trisphosphate	1-phosphatidyl-d-myo-inositol 4,5-bisphosphate + h2o <==> 1,2-diacyl-sn-glycerol + d-myo-inositol 1,4,5-trisphosphate			3.1.4.11	3.1.4.11	3.1.4.11			113026__23007__23228__23236__51196__5330__5331__5332__5333__5335__5336__84812__89869__9651	113026__23007__23236__51196__51259__5330__5331__5332__5333__5335__5336__84812__89869	113026__23236__51196__5330__5331__5332__5333__5335__5336__84812__89869			Phosphatidylinositol phosphate metabolism	D-myo-inositol (1,4,5)-trisphosphate biosynthesis__D-myo-inositol-5-phosphate metabolism__phospholipases	Inositol phosphate metabolism		5250
	atp + coenzyme a + phytanic acid <==> amp + diphosphate + phytanyl coa	atp + coa + phytanate <==> amp + phytanoyl-coa + pyrophosphate			atp + coa-sh + phytanate <==> amp + phytanoyl-coa + pyrophosphate	6.2.1.3	6.2.1.24			6.2.1.24	11001	11001			11001	Fatty acid activation	Phytanic acid peroxisomal oxidation			Alpha-oxidation of phytanate	5136
	formyl-coa + h2o <==> coenzyme a + formate + h+	formyl-coa + h2o <==> coa + formate			formyl-coa + h2o <==> coa-sh + formate		3.1.2.10									Fatty Acid Metabolism	Phytanic acid peroxisomal oxidation			Alpha-oxidation of phytanate	5586
	5-amino-4-oxopentanoate <==> 5-amino-4-oxopentanoate	5-aminolevulinate <==> 5-aminolevulinate			5-aminolevulinate <==> 5-aminolevulinate											Heme Biosynthesis	Porphyrin metabolism			Heme biosynthesis	3179
		uroporphyrinogen i <==> co2 + coproporphyrinogen i		uroporphyrinogen i <==> co2 + coproporphyrinogen i	uroporphyrinogen i <==> co2 + coproporphyrinogen i		4.1.1.37		4.1.1.37	4.1.1.37		212__7389		7389	7389		Porphyrin metabolism		Porphyrin and chlorophyll metabolism	Heme biosynthesis	3927
	protoheme <==> protoheme	heme <==> heme			heme <==> heme						113235	113235			22__28982	Transport, Extracellular__Transport, Mitochondrial	Porphyrin metabolism			ABC-family proteins mediated transport__Iron uptake and transport	5320
	h2o + propenoyl-coa <==> 3-hydroxypropionyl-coa	3-hydroxypropionyl-coa <==> h2o + propenoyl-coa		3-hydroxypropionyl-coa <==> h2o + propenoyl-coa		4.2.1.17	4.2.1.17		4.2.1.17		1892__1962__3030__3032__549	1892__1962__3030__3032		1892__1962__3030		beta-Alanine metabolism	Propanoate metabolism		Propanoate metabolism__beta-Alanine metabolism		588
	citrate + sodium <==> citrate + sodium	Na+ + citrate <==> Na+ + citrate			citrate + sodium ion <==> citrate + sodium ion						284111__9058	284111__9058			284111__9058	Transport, Extracellular	Propanoate metabolism__TCA cycle			Sodium-coupled sulphate, di- and tri-carboxylate transporters	1862
	prostaglandin f2alpha <==> prostaglandin f2alpha	prostaglandin f2alpha <==> prostaglandin f2alpha__h+ + prostaglandin f2alpha <==> h+ + prostaglandin f2alpha			prostaglandin f2alpha <==> prostaglandin f2alpha						6580__6582	6580__6582			6578	Transport, Extracellular	Prostaglandin formation from arachidonate			Transport of organic anions	337
	prostaglandin e2 <==> prostaglandin e2	prostaglandin e2 <==> prostaglandin e2			prostaglandin e2 <==> prostaglandin e2						6580__6582	11316__1314__1315__22820__26958__372__6580__6582__9276			28232__6578	Transport, Extracellular	Prostaglandin formation from arachidonate			Transport of organic anions	2487
		arachidonate + oxygen <==> prostaglandin g2		(5z,8z,11z,14z)-icosatetraenoic acid + oxygen <==> prostaglandin g2	arachidonate + oxygen <==> prostaglandin g2		1.14.99.1		1.14.99.1	1.14.99.1		5742__5743		5742__5743	5742__5743		Prostaglandin formation from arachidonate		Arachidonic acid metabolism	COX reactions__Prostanoid metabolism	2636
	heparan sulfate, precursor 1 + udp-d-glucuronate <==> h+ + heparan sulfate, precursor 2 + udp	(gal)2 (glca)1 (glcnac)1 (xyl)1 (ser)1 + udpglucuronate <==> (gal)2 (glca)2 (glcnac)1 (xyl)1 (ser)1 + udp		alpha-n-acetyl-d-glucosaminyl-(1-4)-beta-d-glucuronosyl-(1-3)-beta-d-galactosyl-(1-3)-beta-d-galactosyl-(1-4)-beta-d-xylosylproteoglycan + udp-glucuronate <==> (gal)2 (glca)2 (glcnac)1 (xyl)1 (ser)1 + udp			2.4.1.225		2.4.1.224__2.4.1.225		2131__2132	2131__2132		2131__2132		Chondroitin / heparan sulfate biosynthesis	Proteoglycan biosynthesis		Glycosaminoglycan biosynthesis - heparan sulfate		474
	chondroitin sulfate/heparan sulfate linkage region (glca-(gal)2-xyl-l-ser (protein)) + udp-n-acetyl-d-glucosamine <==> h+ + heparan sulfate, precursor 1 + udp	3-beta-d-glucuronosyl-3-beta-d-galactosyl-4-beta-d-galactosyl-o- + udp-n-acetyl-d-glucosamine <==> (gal)2 (glca)1 (glcnac)1 (xyl)1 (ser)1 + udp		3-beta-d-glucuronosyl-3-beta-d-galactosyl-4-beta-d-galactosyl-o-beta-d-xylosylprotein + udp-n-acetyl-d-glucosamine <==> alpha-n-acetyl-d-glucosaminyl-(1-4)-beta-d-glucuronosyl-(1-3)-beta-d-galactosyl-(1-3)-beta-d-galactosyl-(1-4)-beta-d-xylosylproteoglycan + udp			2.4.1.223		2.4.1.223		2135__2137	2135		2135__2137		Chondroitin / heparan sulfate biosynthesis	Proteoglycan biosynthesis		Glycosaminoglycan biosynthesis - heparan sulfate		788
	chondroitin sulfate/heparan sulfate linkage region (glca-(gal)2-xyl-l-ser (protein)) + udp-n-acetyl-d-galactosamine <==> chondroitin sulfate precursor (galnac-glca-(gal)2-xyl-l-ser (protein)) + h+ + udp	3-beta-d-glucuronosyl-3-beta-d-galactosyl-4-beta-d-galactosyl-o- + udp-n-acetyl-d-galactosamine <==> (gal)2 (galnac)1 (glca)1 (xyl)1 (ser)1 + udp		3-beta-d-glucuronosyl-3-beta-d-galactosyl-4-beta-d-galactosyl-o-beta-d-xylosylprotein + udp-n-acetyl-d-galactosamine <==> (gal)2 (galnac)1 (glca)1 (xyl)1 (ser)1 + udp		2.4.1.174	2.4.1.174		2.4.1.174		55454__55790	55454__55790		55454__55790		Chondroitin / heparan sulfate biosynthesis	Proteoglycan biosynthesis		Glycosaminoglycan biosynthesis - chondroitin sulfate		1303
	gal-xyl-l-ser (protein) + udpgalactose <==> (gal)2-xyl-l-ser (protein) + h+ + udp	(gal)1 (xyl)1 (ser)1 + udp-d-galactose <==> 3-beta-d-galactosyl-4-beta-d-galactosyl-o-beta-d-xylosylprotein + udp		(gal)1 (xyl)1 (ser)1 + udp-d-galactose <==> 3-beta-d-galactosyl-4-beta-d-galactosyl-o-beta-d-xylosylprotein + udp		2.4.1.134	2.4.1.134		2.4.1.134		126792	126792		126792		Chondroitin / heparan sulfate biosynthesis	Proteoglycan biosynthesis		Glycosaminoglycan biosynthesis - chondroitin sulfate__Glycosaminoglycan biosynthesis - heparan sulfate		1506
	protein-linked serine residue (glycosaminoglycan attachment site) + udp-d-xylose <==> h+ + udp + xyl-l-ser (protein)	protein serine + udp-d-xylose <==> o-beta-d-xylosylprotein + udp		protein serine + udp-d-xylose <==> d-xylosylprotein + udp		2.4.2.26	2.4.2.26		2.4.2.26		64131__64132	64131__64132		64131__64132		Chondroitin / heparan sulfate biosynthesis	Proteoglycan biosynthesis		Glycosaminoglycan biosynthesis - chondroitin sulfate__Glycosaminoglycan biosynthesis - heparan sulfate		2444
	(gal)2-xyl-l-ser (protein) + udp-d-glucuronate <==> chondroitin sulfate/heparan sulfate linkage region (glca-(gal)2-xyl-l-ser (protein)) + h+ + udp	3-beta-d-galactosyl-4-beta-d-galactosyl-o-beta-d-xylosylprotein + udpglucuronate <==> 3-beta-d-glucuronosyl-3-beta-d-galactosyl-4-beta-d-galactosyl-o- + udp		3-beta-d-galactosyl-4-beta-d-galactosyl-o-beta-d-xylosylprotein + udp-glucuronate <==> 3-beta-d-glucuronosyl-3-beta-d-galactosyl-4-beta-d-galactosyl-o-beta-d-xylosylprotein + udp		2.4.1.135	2.4.1.135		2.4.1.135		135152__26229__27087	135152__26229__27087		135152__26229__27087		Chondroitin / heparan sulfate biosynthesis	Proteoglycan biosynthesis		Glycosaminoglycan biosynthesis - chondroitin sulfate__Glycosaminoglycan biosynthesis - heparan sulfate		3249
	udpgalactose + xyl-l-ser (protein) <==> gal-xyl-l-ser (protein) + h+ + udp	o-beta-d-xylosylprotein + udp-d-galactose <==> (gal)1 (xyl)1 (ser)1 + udp		d-xylosylprotein + udp-d-galactose <==> (gal)1 (xyl)1 (ser)1 + udp		2.4.1.133	2.4.1.133		2.4.1.133		11285	11285		11285		Chondroitin / heparan sulfate biosynthesis	Proteoglycan biosynthesis		Glycosaminoglycan biosynthesis - chondroitin sulfate__Glycosaminoglycan biosynthesis - heparan sulfate		3522
	atp + idp <==> adp + itp	atp + idp <==> adp + itp		atp + idp <==> adp + itp		2.7.4.6	2.7.4.6		2.7.4.6		10201__29922__4830__4831__4832__4833	10201__29922__4830__4831__4832__4833__8382		10201__29922__4830__4831__4832__4833__654364__8382		Nucleotides	Purine metabolism		Purine metabolism		360
		dgtp + h2o <==> dgmp + pyrophosphate	dgtp + h2o <==> dgmp + diphosphate + h+	dgtp + h2o <==> dgmp + diphosphate			3.6.1.19		3.6.1.19			3704	4521	3704			Purine metabolism		Purine metabolism		546
	guanine <==> guanine	guanine <==> guanine			guanine <==> guanine						3177	3177			3177	Transport, Extracellular	Purine metabolism			Transport of nucleosides and free purine and pyrimidine bases across the plasma membrane	808
	5,6,7,8-tetrahydrofolate <==> 5,6,7,8-tetrahydrofolate	tetrahydrofolate <==> tetrahydrofolate			tetrahydrofolate <==> tetrahydrofolate							11316__1314__1315__22820__26958__372__9276			81034	Transport, Lysosomal__Transport, Mitochondrial	Purine metabolism			Metabolism of folate and pterines	952
	h+ + l-aspartate + l-glutamate <==> h+ + l-aspartate + l-glutamate	h+ + l-aspartate + l-glutamate <==> h+ + l-aspartate + l-glutamate			l-aspartate + l-glutamate <==> l-aspartate + l-glutamate						10165__8604	10165__8604			10165__8604	Transport, Mitochondrial	Purine metabolism			Gluconeogenesis	998
	amp + atp <==> amp + atp	amp + atp <==> amp + atp			amp + atp <==> amp + atp							10478			10478	Transport, Endoplasmic Reticular	Purine metabolism			Alpha-oxidation of phytanate	1253
	atp + didp <==> adp + ditp	atp + didp <==> adp + ditp		atp + didp <==> adp + ditp		2.7.4.6	2.7.4.6		2.7.4.6		10201__29922__4830__4831__4832__4833	10201__29922__4830__4831__4832__4833__8382		10201__29922__4830__4831__4832__4833__654364__8382		Nucleotides	Purine metabolism		Purine metabolism		1426
		imp + nadp+ + nh3 <==> gmp + h+ + nadph	ammonia + inosine-5'-phosphate + nadp+ <==> gmp + h+ + nadph	gmp + h+ + nadph <==> imp + nadp+ + nh3			1.7.1.7	1.7.1.7	1.7.1.7			2766__51292	2766__51292	2766__51292			Purine metabolism		Purine metabolism		1537
	h+ + l-aspartate + potassium + sodium <==> h+ + l-aspartate + potassium + sodium	C00238 + Na+ + h+ + l-aspartate <==> C00238 + Na+ + h+ + l-aspartate			h+ + l-aspartate + potassium + sodium ion <==> h+ + l-aspartate + potassium + sodium ion						6505__6506__6507__6511__6512	6505__6506__6507__6511__6512			6505__6506__6507__6511__6512	Transport, Extracellular	Purine metabolism			Transport of inorganic cations/anions and amino acids/oligopeptides	1553
	adenine <==> adenine	adenine <==> adenine			adenine <==> adenine						3177__55315	3177__55315			3177__55315	Transport, Extracellular__Transport, Lysosomal	Purine metabolism			Transport of nucleosides and free purine and pyrimidine bases across the plasma membrane	1875
	urate <==> urate	urate <==> urate			urate <==> urate							10762__11097__129401__23165__23225__23279__23511__23636__348995__4927__4928__53371__54830__55746__57122__5903__79023__79902__8021__91181__94059__9631__9688__9818__9972			56606	Transport, Extracellular__Transport, Peroxisomal	Purine metabolism			Class II GLUTs	2348
	h2o + p1,p4-bis(5'-adenosyl) tetraphosphate <==> amp + atp + h+	h2o + p1,p4-bis(5'-adenosyl) tetraphosphate <==> amp + atp		h2o + p1,p4-bis(5'-adenosyl) tetraphosphate <==> amp + atp		3.6.1.17	3.6.1.17		3.6.1.17		318	318		318		Nucleotides	Purine metabolism		Purine metabolism		2616
		h2o + p1,p3-bis(5'-adenosyl) triphosphate <==> adp + amp	5',5'''-diadenosine triphosphate + h2o <==> adp + amp + h+	h2o + p1,p3-bis(5'-adenosyl) triphosphate <==> adp + amp			3.6.1.29	3.6.1.29	3.6.1.29			2272	2272	2272			Purine metabolism		Purine metabolism		3216
	h2o + itp <==> diphosphate + h+ + imp	h2o + itp <==> imp + pyrophosphate		h2o + itp <==> diphosphate + imp		3.6.1.19	3.6.1.19__3.6.1.8		3.6.1.19		3704			3704		Nucleotides	Purine metabolism		Purine metabolism		3419
	guanosine <==> guanosine	guanosine <==> guanosine			guanosine <==> guanosine						2030__3177__55315	10762__11097__129401__2030__23165__23225__23279__23511__23636__3177__348995__4927__4928__53371__54830__55315__55746__57122__5903__79023__79902__8021__91181__94059__9631__9688__9818__9972			2030__3177__55315	Transport, Extracellular__Transport, Lysosomal__Transport, Mitochondrial	Purine metabolism			Transport of nucleosides and free purine and pyrimidine bases across the plasma membrane	3473
	inosine <==> inosine	inosine <==> inosine			inosine <==> inosine						2030__3177__55315	10762__11097__129401__2030__23165__23225__23279__23511__23636__3177__348995__4927__4928__53371__54830__55315__55746__57122__5903__79023__79902__8021__91181__94059__9631__9688__9818__9972			2030__3177__55315	Transport, Extracellular__Transport, Lysosomal__Transport, Mitochondrial	Purine metabolism			Transport of nucleosides and free purine and pyrimidine bases across the plasma membrane	3604
	inosine + sodium <==> inosine + sodium	Na+ + inosine <==> Na+ + inosine			inosine + sodium ion <==> inosine + sodium ion						64078__9153	64078__9153			64078__9153	Transport, Extracellular	Purine metabolism			Transport of nucleosides and free purine and pyrimidine bases across the plasma membrane	3759
		amp + h2o <==> imp + nh3	amp + h2o <==> ammonia + inosine-5'-phosphate	amp + h2o <==> imp + nh3			3.5.4.17__3.5.4.6	3.5.4.6	3.5.4.6			270__271__272	270__271__272	270__271__272			Purine metabolism		Purine metabolism		3781
		pyrophosphate + xanthosine 5'-phosphate <==> 5-phospho-alpha-d-ribose 1-diphosphate + xanthine	5-phospho-alpha-d-ribose 1-diphosphate + xanthine <==> diphosphate + xanthosine-5-phosphate	diphosphate + xanthosine 5'-phosphate <==> 5-phospho-alpha-d-ribose 1-diphosphate + xanthine			2.4.2.22__2.4.2.8	2.4.2.22	2.4.2.8			3251		3251			Purine metabolism	xanthine and xanthosine salvage	Purine metabolism		3826
		allantoate + h2o <==> (-)-ureidoglycolate + urea	allantoate + h2o <==> s-(-)-ureidoglycolate + urea	allantoate + h2o <==> (-)-ureidoglycolate + urea			3.5.3.4	3.5.3.4	3.5.3.4			55821	55821	55821			Purine metabolism		Purine metabolism		3983
	gdp + reduced thioredoxin <==> dgdp + h2o + oxidized thioredoxin	dgdp + h2o + oxidized thioredoxin <==> gdp + thioredoxin		gdp + thioredoxin <==> dgdp + h2o + thioredoxin disulfide		1.17.4.1	1.17.4.1		1.17.4.1		6240__6241	50484__6240__6241		50484__6240__6241		Nucleotides	Purine metabolism		Purine metabolism		4283
	h2o + xtp <==> diphosphate + h+ + xanthosine 5'-phosphate	h2o + xtp <==> pyrophosphate + xanthosine 5'-phosphate		h2o + xtp <==> diphosphate + xanthosine 5'-phosphate		3.6.1.19	3.6.1.19		3.6.1.19		3704	3704		3704		Nucleotides	Purine metabolism		Purine metabolism		4565
		atp + nh3 + xanthosine 5'-phosphate <==> amp + gmp + pyrophosphate	ammonia + atp + xanthosine-5-phosphate <==> amp + diphosphate + gmp + h+	atp + nh3 + xanthosine 5'-phosphate <==> amp + diphosphate + gmp			6.3.4.1	6.3.4.1	6.3.5.2					8833			Purine metabolism	guanosine nucleotides de novo biosynthesis	Purine metabolism		4661
		h2o + hypoxanthine + nad+ <==> nadh + xanthine	h2o + hypoxanthine + nad+ <==> h+ + nadh + xanthine	h2o + hypoxanthine + nad+ <==> h+ + nadh + xanthine			1.17.1.4	1.17.1.4	1.17.1.4			7498	7498	7498			Purine metabolism	adenosine nucleotides degradation II	Purine metabolism		4664
	h2o + idp <==> h+ + imp + phosphate	h2o + idp <==> imp + orthophosphate		h2o + idp <==> imp + orthophosphate		3.6.1.6	3.6.1.5__3.6.1.6		3.6.1.5__3.6.1.6		124583	124583__377841__953__955__956__957__9583		124583__377841__953__955__956__957__9583		Nucleotides	Purine metabolism		Purine metabolism		5214
	damp + h2o <==> deoxyadenosine + phosphate	damp + h2o <==> deoxyadenosine + orthophosphate		damp + h2o <==> deoxyadenosine + orthophosphate		3.1.3.5	3.1.3.5		3.1.3.5		22978__53	22978__30833__4907__51251__84618__93034		22978__30833__4907__51251__56953__84618__93034		Nucleic acid degradation__Nucleotides	Purine metabolism		Purine metabolism		5306
	adp + reduced thioredoxin <==> dadp + h2o + oxidized thioredoxin	dadp + h2o + oxidized thioredoxin <==> adp + thioredoxin		adp + thioredoxin <==> dadp + h2o + thioredoxin disulfide		1.17.4.1	1.17.4.1		1.17.4.1		6240__6241	50484__6240__6241		50484__6240__6241		Nucleotides	Purine metabolism		Purine metabolism		5535
	gdp + h2o <==> gmp + h+ + phosphate	gdp + h2o <==> gmp + orthophosphate		gdp + h2o <==> gmp + orthophosphate		3.6.1.6	3.6.1.5__3.6.1.6		3.6.1.5__3.6.1.6		124583	124583__377841__953__955__956__957__9583		124583__377841__953__955__956__957__9583		Nucleotides	Purine metabolism		Purine metabolism		5765
	camp + h2o <==> amp + h+	3',5'-cyclic amp + h2o <==> amp		3',5'-cyclic amp + h2o <==> amp		3.1.4.17	3.1.4.17		3.1.4.17		10846__27115__50940__5136__5137__5138__5139__5140__5141__5142__5143__5144__5150__5151__5153__8622	10068__10846__27115__50940__5136__5137__5138__5139__5140__5141__5142__5143__5144__5147__5148__5149__5150__5151__5152__5153__8622__8654		10846__27115__50940__5136__5137__5138__5139__5140__5141__5142__5143__5144__5150__5151__5153__8622		Nucleotides	Purine metabolism		Purine metabolism		5777
	guanosine + sodium <==> guanosine + sodium	Na+ + guanosine <==> Na+ + guanosine			guanosine + sodium ion <==> guanosine + sodium ion						64078__9153	64078__9153			64078__9153	Transport, Extracellular	Purine metabolism			Transport of nucleosides and free purine and pyrimidine bases across the plasma membrane	5943
	hypoxanthine <==> hypoxanthine	hypoxanthine <==> hypoxanthine			hypoxanthine <==> hypoxanthine						3177__55315	3177__55315			3177	Transport, Extracellular__Transport, Lysosomal__Transport, Peroxisomal	Purine metabolism			Transport of nucleosides and free purine and pyrimidine bases across the plasma membrane	5972
	adenosine + sodium <==> adenosine + sodium	Na+ + adenosine <==> Na+ + adenosine			adenosine + sodium ion <==> adenosine + sodium ion						64078__9153__9154	64078__9153__9154			64078__9153__9154	Transport, Extracellular	Purine metabolism			Transport of nucleosides and free purine and pyrimidine bases across the plasma membrane	6079
		h2o + p1,p4-bis(5'-guanosyl) tetraphosphate <==> gmp + gtp	h2o + p1,p4-bis(5'-guanosyl) tetraphosphate <==> gmp + gtp + h+	gmp + gtp <==> h2o + p1,p4-bis(5'-guanosyl) tetraphosphate			3.6.1.17	3.6.1.17	3.6.1.17			318	318	318			Purine metabolism		Purine metabolism		6193
	gdp <==> gdp	gdp <==> gdp__gdp + h+ <==> gdp + h+			gdp <==> gdp							10762__11097__129401__23039__23165__23214__23225__23279__23511__23633__23636__348995__4927__4928__53371__54830__55746__57122__5903__60386__79023__79902__8021__91181__94059__9631__9688__9818__9972				Transport, Golgi Apparatus	Purine metabolism			Metabolism of nucleotides	6525
[truncated: 6,183 more rows]
